# Supplementary material for: Identification of hsa_circ_0018905 as a New Potential Biomarker for Multiple Sclerosis
Source: Cells. 2024 Oct 9;13(19):1668. doi: 10.3390/cells13191668 (PMC11475351; doi:10.3390/cells13191668)
Supplement: Supplementary file 1 [file cells-13-01668-s001.zip]

Archive with 2 entries (2 files):
- Lodde et al. Supplemental Figure.pdf
- Suppplemental Table S1.xlsx
