# Supplementary material for: Identification of hsa_circ_0018905 as a New Potential Biomarker for Multiple Sclerosis
Source: Cells. 2024 Oct 9;13(19):1668. doi: 10.3390/cells13191668 (PMC11475351; doi:10.3390/cells13191668)
Supplement: Supplementary file 1 [file cells-13-01668-s001.zip › Suppplemental Table S1.xlsx]

## Sheet: differentially exp Up
Supplemental Table S1: Complete list of dysregulated circRNAs
# Fold Change cut-off: 1.5 # P-value cut-off: 0.05 # Condition pairs: MS-PATIENTS_vs_CONTROL # Column A: circRNA, it represents circRNA ID. # Column B: P-value, P-value calculated from unpaired t-test. # Column C: FDR, FDR is calculated from Benjamini Hochberg FDR. # Column D: FC (abs), the absolute ratio (no log scale) of normalized intensities between two conditions. # Column E: Regulation, it …
MS-PATIENTS_vs_CONTROL 1.5 fold up regulated CircRNAs
	P-value and FDR		Fold change and Regulation		Annotations												Group--Raw Intensity		Group--Normalized Intensity		Raw Intensity										Normalized Intensity										miRNA Binding Sites
circRNA	P-value	FDR	FC (abs)	Regulation	probeID	Alias	source	chrom	strand	txStart	txEnd	circRNA_type	best_transcript	GeneSymbol	Sequence	circRNA_length	group-MS-PATIENTS(raw)	group-CONTROL(raw)	group-MS-PATIENTS(normalized)	group-CONTROL(normalized)	[MS-CSF-02, MS-PATIENTS](raw)	[MS-CSF-03, MS-PATIENTS](raw)	[MS-CSF-06, MS-PATIENTS](raw)	[MS-CSF-07, MS-PATIENTS](raw)	[MS-CSF-12, MS-PATIENTS](raw)	[CTR-1, CONTROL](raw)	[CTR-2, CONTROL](raw)	[CTR-3, CONTROL](raw)	[CTR-5, CONTROL](raw)	[CTR-6, CONTROL](raw)	[MS-CSF-02, MS-PATIENTS](normalized)	[MS-CSF-03, MS-PATIENTS](normalized)	[MS-CSF-06, MS-PATIENTS](normalized)	[MS-CSF-07, MS-PATIENTS](normalized)	[MS-CSF-12, MS-PATIENTS](normalized)	[CTR-1, CONTROL](normalized)	[CTR-2, CONTROL](normalized)	[CTR-3, CONTROL](normalized)	[CTR-5, CONTROL](normalized)	[CTR-6, CONTROL](normalized)	MRE1	MRE2	MRE3	MRE4	MRE5
hsa_circRNA_000166	0.00543051	0.533473	1.92603	up	ASCRP3000384	hsa_circ_0000512	circBase	chr14	-	20811282	20811436	sense overlapping	NR_002312	RPPH1	AACAGACTCACGGCCAGCGAAGTGAGTTCAATGGCTGAGGTGAGGTGAGTTCCCAGAGAA	154	15110.5	10471.3	14.0328	13.0872	8382.5	26492	5815	12779	22084	10912	13454.5	7823	14178.5	5988.5	13.4245	14.5482	13.6711	14.0474	14.4729	13.0925	13.121	13.0572	13.4652	12.7	hsa-miR-615-5p	hsa-miR-663a	hsa-miR-296-5p	hsa-miR-345-3p	hsa-miR-622
hsa_circRNA_000585	0.00359458	0.520934	1.96846	up	ASCRP3002176	hsa_circ_0000515	circBase	chr14	-	20811305	20811534	sense overlapping	NR_002312	RPPH1	AGCTTGGAACAGACTCACGGCCAGCGAACTGAGTGCGTCCTGTCACTCCACTCCCATGTC	229	21749.4	15360.6	14.5999	13.6229	12672	36807	9004.5	18822	31441.5	16470.5	18266.5	12493	20751	8822	13.9972	15.0099	14.2508	14.6476	15.0942	13.652	13.5972	13.6124	13.9816	13.2711	hsa-miR-330-5p	hsa-miR-328-3p	hsa-miR-127-5p	hsa-miR-326	hsa-miR-615-5p
hsa_circRNA_002172	0.00274176	0.493006	2.11972	up	ASCRP3003030	hsa_circ_0000514	circBase	chr14	-	20811305	20811436	sense overlapping	NR_002312	RPPH1	ATGCCTCCTTTGCCGGAGCTTGGAACAGACTCACGGCCAGCGAAGTGAGTTCCCAGAGAA	131	27308.9	18162.5	14.9181	13.8342	15093	47114.5	11491	24505	38341	19499.5	22569	14000	24105	10639	14.1766	15.336	14.6476	15.0942	15.336	13.8769	13.8948	13.7042	14.2118	13.4833	hsa-miR-615-5p	hsa-miR-663a	hsa-miR-296-5p	hsa-miR-345-3p	hsa-miR-622
hsa_circRNA_100691	0.0380684	0.71836	1.57257	up	ASCRP3003664	hsa_circ_0020117	circBase	chr10	-	118464661	118466796	exonic	NM_025015	HSPA12A	CAAGGAGCCGGAATGCATCCATGTGATGAGAAACGGCTCCCACATCTGCATATTCATCTC	214	453.7	325.8	8.94226	8.28914	411	605	383.5	435	434	254	275	518	366	216	9.00466	8.95814	9.20959	8.94364	8.59529	7.89607	7.92214	9.19157	8.41366	8.02226	hsa-miR-149-3p	hsa-miR-578	hsa-miR-30b-3p	hsa-miR-653-3p	hsa-miR-586
hsa_circRNA_006853	0.023636	0.70322	1.71255	up	ASCRP3005568	hsa_circ_0006853	circBase	chr14	-	20811282	20811360	sense overlapping	NR_002312	RPPH1	CGAAGTGAGTTCAATGGCTGAGGTGAGGGGCCCGGCGGATGCCTCCTTTGCCGGAGCTTG	78	6501.4	4506.5	12.6946	11.9185	3411	10872	2581	6155	9488	4393	6029	3788	5735.5	2587	12.0656	13.1557	12.1244	12.9552	13.1721	11.7652	12.0517	12.0027	12.2541	11.5186	hsa-miR-7974	hsa-miR-3680-5p	hsa-miR-6750-3p	hsa-miR-627-5p	hsa-miR-6753-3p
hsa_circRNA_001678	0.000371037	0.28864	2.22686	up	ASCRP3007020	hsa_circ_0000517	circBase	chr14	-	20811404	20811492	sense overlapping	NR_002312	RPPH1	CTTCGGGGAGGTGAGTTCCCAGAGAACGGGGCTCCGCGCGAGGTCTGAGACTAGGGCCAG	88	12838	8013.6	13.9046	12.7496	7552	19605	8106	13763	15164	9910	9046	7439	9126	4547	13.2905	14.0474	14.0686	14.1349	13.9816	12.9392	12.6245	12.9392	12.9133	12.3317	hsa-miR-127-5p	hsa-miR-326	hsa-miR-330-5p	hsa-miR-597-3p	hsa-miR-204-3p
hsa_circRNA_002144	0.0039932	0.520934	2.07496	up	ASCRP3007103	hsa_circ_0000511	circBase	chr14	-	20811282	20811431	sense overlapping	NR_002312	RPPH1	CTTGGAACAGACTCACGGCCAGCGAAGTGAGTTCAATGGCTGAGGTGAGTTCCCAGAGAA	149	17721.4	11512.1	14.2735	13.2204	9526.5	30140.5	6756.5	16244.5	25939	12129.5	14790.5	8566.5	15548.5	6525.5	13.574	14.7085	13.8583	14.414	14.8129	13.2482	13.2905	13.23	13.4974	12.8362	hsa-miR-615-5p	hsa-miR-663a	hsa-miR-296-5p	hsa-miR-345-3p	hsa-miR-650
hsa_circRNA_100029	0.0259709	0.70322	1.50966	up	ASCRP3008632	hsa_circ_0009535	circBase	chr1	+	6679862	6680397	exonic	NM_153812	PHF13	GATGAGGACAGCACTGGCAATGATGAGGACATCATGGTGGACTCAGGAACTCCCTTTAAG	535	110	70.8	6.89271	6.29849	104	82.5	80.5	116	167	71	83	42	74	84	7.05083	6.37766	6.8226	7.06253	7.14993	6.34014	6.41108	5.71261	6.28121	6.74743	hsa-miR-1468-5p	hsa-miR-512-3p	hsa-miR-877-3p	hsa-miR-191-3p	hsa-miR-761
hsa_circRNA_016199	0.024569	0.70322	1.57561	up	ASCRP3008641	hsa_circ_0016199	circBase	chr1	-	205138290	205156934	exonic	NM_015375	DSTYK	GATGATGCTACTAACATGGAGTTTAAAGGCCAACTGAGCTGCATTTCCTTCCCACCTAAG	1059	276	180.4	8.17653	7.52062	176	287.5	206.5	384	326	169	165	258	188	122	7.78282	7.97864	8.24751	8.73253	8.14118	7.41613	7.26666	8.20611	7.45433	7.2599	hsa-miR-3180-5p	hsa-miR-34b-5p	hsa-miR-7161-3p	hsa-miR-449c-5p	hsa-miR-4733-3p
hsa_circRNA_077398	0.0486785	0.750314	1.51416	up	ASCRP3009923	hsa_circ_0077398	circBase	chr6	-	94066434	94068129	exonic	NM_004440	EPHA7	GTATCACCACTGGTCAAGCAGCCTGTGGCCGTGGGTTCTACAAGTCTTCCTCTCAAGATC	492	237.1	162.4	7.92868	7.33016	189	195	144.5	284.5	372.5	170	211	84	180	167	7.87766	7.44086	7.70502	8.27396	8.34589	7.41613	7.57551	6.58367	7.41005	7.66542	hsa-miR-8082	hsa-miR-136-5p	hsa-miR-4534	hsa-miR-1248	hsa-miR-6769a-5p
hsa_circRNA_000167	0.000739099	0.309997	2.31942	up	ASCRP3011389	hsa_circ_0000518	circBase	chr14	-	20811404	20811554	sense overlapping	NR_002312	RPPH1	TCCCTGAGCTTCGGGGAGGTGAGTTCCCAGAGAACGGGGCTCCGCGCGAGCTCATCAGTG	150	9177.5	5614.9	13.4266	12.2128	5129	14002.5	5213	10772	10771	7046.5	6395.5	5075	6301	3256.5	12.6551	13.5579	13.4974	13.8254	13.5972	12.4448	12.1106	12.3703	12.3119	11.8266	hsa-miR-330-5p	hsa-miR-328-3p	hsa-miR-127-5p	hsa-miR-326	hsa-miR-1296-5p

## Sheet: differentially exp Down
Supplemental Table S1: Complete list of dysregulated circRNAs
# Fold Change cut-off: 1.5 # P-value cut-off: 0.05 # Condition pairs: MS-PATIENTS_vs_CONTROL # Column A: circRNA, it represents circRNA ID. # Column B: P-value, P-value calculated from unpaired t-test. # Column C: FDR, FDR is calculated from Benjamini Hochberg FDR. # Column D: FC (abs), the absolute ratio (no log scale) of normalized intensities between two conditions. # Column E: Regulation, it …
MS-PATIENTS_vs_CONTROL 1.5 fold down regulated CircRNAs
	P-value and FDR		Fold change and Regulation		Annotations												Group--Raw Intensity		Group--Normalized Intensity		Raw Intensity										Normalized Intensity										miRNA Binding Sites
circRNA	P-value	FDR	FC (abs)	Regulation	probeID	Alias	source	chrom	strand	txStart	txEnd	circRNA_type	best_transcript	GeneSymbol	Sequence	circRNA_length	group-MS-PATIENTS(raw)	group-CONTROL(raw)	group-MS-PATIENTS(normalized)	group-CONTROL(normalized)	[MS-CSF-02, MS-PATIENTS](raw)	[MS-CSF-03, MS-PATIENTS](raw)	[MS-CSF-06, MS-PATIENTS](raw)	[MS-CSF-07, MS-PATIENTS](raw)	[MS-CSF-12, MS-PATIENTS](raw)	[CTR-1, CONTROL](raw)	[CTR-2, CONTROL](raw)	[CTR-3, CONTROL](raw)	[CTR-5, CONTROL](raw)	[CTR-6, CONTROL](raw)	[MS-CSF-02, MS-PATIENTS](normalized)	[MS-CSF-03, MS-PATIENTS](normalized)	[MS-CSF-06, MS-PATIENTS](normalized)	[MS-CSF-07, MS-PATIENTS](normalized)	[MS-CSF-12, MS-PATIENTS](normalized)	[CTR-1, CONTROL](normalized)	[CTR-2, CONTROL](normalized)	[CTR-3, CONTROL](normalized)	[CTR-5, CONTROL](normalized)	[CTR-6, CONTROL](normalized)	MRE1	MRE2	MRE3	MRE4	MRE5
hsa_circRNA_005965	0.0397162	0.725213	1.61394	down	ASCRP3000751	hsa_circ_0005965	circBase	chr4	-	108603170	108615162	exonic	NM_005443	PAPSS1	AAGTTGTGGAACTTCTACAGGAACGGGCTTGTCTGGAGCGGGAAAGACTACTGTGAGCAT	494	90.1	142.6	6.47824	7.16882	69	120	38	54	169.5	141	186.5	102	191.5	92	6.48182	6.84189	5.7648	6.12238	7.1803	7.18768	7.4092	6.86639	7.48464	6.8962	hsa-miR-6841-3p	hsa-miR-3119	hsa-miR-769-5p	hsa-miR-5704	hsa-miR-574-5p
hsa_circRNA_072654	0.0257319	0.70322	1.8324	down	ASCRP3000833	hsa_circ_0072654	circBase	chr5	+	64084777	64100213	exonic	NM_005869	CWC27	AATCAGCTGGAGAAGGAGAAGTGGAGAAGAAATCAGTCAGCCGCAGAAATTTTAGTTTAC	339	73.6	148.5	6.26268	7.13642	46	129	54	39	100	225	181.5	109	169	58	5.94117	6.91461	6.28121	5.71536	6.46108	7.74106	7.36085	6.96681	7.31388	6.29947	hsa-miR-4778-3p	hsa-miR-6885-3p	hsa-miR-5691	hsa-miR-6805-3p	hsa-miR-6809-3p
hsa_circRNA_004950	0.0267225	0.70322	1.60877	down	ASCRP3000932	hsa_circ_0004950	circBase	chr3	+	196533449	196539722	exonic	NM_002577	PAK2	AATTGAAAAATCCCAACATCGTTAACTTTTTGGACAGCTGAATGCCAAGGGAACAGAAGC	467	72.5	113.4	6.20177	6.88773	62	109	31	48.5	112	106	130	94	155	82	6.34135	6.69603	5.36401	6.01718	6.59026	6.81505	6.92276	6.77255	7.18867	6.73961	hsa-miR-6515-3p	hsa-miR-6868-3p	hsa-miR-3065-3p	hsa-miR-1178-5p	hsa-miR-335-3p
hsa_circRNA_063981	0.0015262	0.404786	1.51064	down	ASCRP3001190	hsa_circ_0063981	circBase	chr22	-	50904191	50904269	exonic	NM_002972	SBF1	ACATCCACCTCCTCCCTGAAGATGCAGGTCCTGGACCCGGAGCTGGAGTTGGCTGACCTC	78	3878.3	7273.6	12.0393	12.6345	3652.5	6464	1992	3120	4163	7862	9496	5389	8006	5615	12.2042	12.392	11.7472	11.8217	12.0315	12.6463	12.7101	12.5004	12.73	12.5855	hsa-miR-6825-5p	hsa-miR-6883-5p	hsa-miR-149-3p	hsa-miR-658	hsa-miR-7106-5p
hsa_circRNA_102059	0.00292753	0.498349	1.74268	down	ASCRP3001347	hsa_circ_0043428	circBase	chr17	-	37579579	37584043	exonic	NM_004774	MED1	ACCCTGACCCCATACCTTTGAATCACAACATGAGATTTTATGCTGTCATTTAATGAACCT	446	395.4	764.5	8.64152	9.44282	312	604	236	289.5	535.5	672.5	1222	515.5	871.5	541	8.59975	8.95553	8.43477	8.32073	8.89681	9.17132	9.9129	9.18148	9.62586	9.32256	hsa-miR-143-5p	hsa-miR-544a	hsa-miR-105-5p	hsa-miR-765	hsa-miR-371a-5p
hsa_circRNA_037563	0.00986408	0.571763	1.93515	down	ASCRP3001784	hsa_circ_0037563	circBase	chr16	+	2807472	2810500	exonic	NM_016333	SRRM2	AGACAAAGATAAAGACAAGAAGGAGGTACGAGGAACAGCAAATTCAGGAAAAAGTGGCGA	790	78.3	159.7	6.35658	7.30903	72	73.5	44	45	157	116	190.5	122	266	104	6.61558	6.22799	5.97795	5.90628	7.05511	6.94568	7.45515	7.12262	7.96659	7.05511	hsa-miR-4659b-3p	hsa-miR-4659a-3p	hsa-miR-4778-3p	hsa-miR-6830-3p	hsa-miR-18a-3p
hsa_circRNA_405805	0.00291768	0.498349	1.61129	down	ASCRP3002105		25070500	chr19	+	50117789	50119476	exonic	NM_020719	PRR12	AGCGAGGACGCTGGCGTTGCAGACGGGGCGTGAACCCCCACCCATCTGGCGAGTCCAGAA	724	497.1	900.4	9.02151	9.70973	593	640	288	443.5	521	800.5	1042.5	758	1159	742	9.51206	9.05374	8.71014	8.96508	8.86653	9.40409	9.67597	9.76073	9.97112	9.73671	hsa-miR-6882-3p	hsa-miR-4456	hsa-miR-4739	hsa-miR-6868-3p	hsa-miR-6846-5p
hsa_circRNA_406412	0.0143963	0.623855	2.02033	down	ASCRP3002448		25070500	chr3	-	186517507	186517774	intronic	ENST00000296273	RFC4	AGTGAGATTAAGATCCAGTTCTTTTGTTTTTTTGTTTTTTTTTTGAGACTCTGGTCTCAA	267	237.4	489.8	7.83316	8.84775	153	140	140	242.5	511.5	439	689	339	614	368	7.59011	7.01725	7.64551	8.06837	8.84457	8.61988	9.12233	8.58555	9.13983	8.77118	hsa-miR-8084	hsa-miR-3923	hsa-miR-3163	hsa-miR-3613-3p	hsa-miR-367-5p
hsa_circRNA_405521	0.00159691	0.409003	1.53084	down	ASCRP3002877		25070500	chr17	-	1161853	1162853	intergenic			ATCTCCACTCCCACCCTCACAGAAGCTGCAGCTTCTCTCCCGACGTTCAGAGCCGTGTTC	1000	13098.1	28475	13.9089	14.5232	14106	20923	5184.5	11556	13721	27866	34123	23330	33886	23170	14.1349	14.1766	13.4652	13.9095	13.8583	14.4729	14.6254	14.4993	14.5787	14.44	hsa-miR-6855-5p	hsa-miR-761	hsa-miR-6786-5p	hsa-miR-6792-3p	hsa-miR-3619-5p
hsa_circRNA_105038	0.0471808	0.750314	1.71698	down	ASCRP3003583	hsa_circ_0091894	circBase	chrX	-	153581139	153581292	exonic	NM_001110556	FLNA	CAACTACATCATCAACATCAAGTTTGCCGACCAGCACGTGCCTGGCTATGGTGGGCTCAG	153	176.1	307	7.38232	8.16219	129.5	186	96	89	380	289	382	219	476	169	7.35514	7.37859	7.10151	6.70214	8.37421	8.04495	8.35208	7.9614	8.76986	7.68264	hsa-miR-134-3p	hsa-miR-149-5p	hsa-miR-504-5p	hsa-miR-339-5p	hsa-miR-329-5p
hsa_circRNA_000763	0.0373407	0.71836	1.51489	down	ASCRP3003811	hsa_circ_0000763	circBase	chr17	-	40120400	40120586	antisense	NM_033133	CNP	CACAAGAATTCTGATGTCCCGGCGGCGGCAGTAGGCAGCCAGCTGCCACTGGTTCTTCTC	186	282.1	435.3	8.13457	8.73377	267	348	126	406.5	263	468	566	387.5	399	356	8.37638	8.20195	7.47317	8.82713	7.79421	8.71564	8.87331	8.79728	8.54528	8.73736	hsa-miR-4430	hsa-miR-3652	hsa-miR-624-5p	hsa-miR-770-5p	hsa-miR-218-5p
hsa_circRNA_092388	0.0340614	0.717298	1.50125	down	ASCRP3004169	hsa_circ_0000315	circBase	chr11	+	61912498	61913166	sense overlapping	NM_020238	INCENP	CAGAGGAGAAGGCCAAGAAAAAGGCGGCGGCCAAGAAGATGGAGGAGGCCGAGCAGCTGC	252	649.3	1073.8	9.38545	9.97161	664.5	817.5	289	857.5	618	1157	1385	948	923	956	9.67813	9.41882	8.73482	9.98172	9.11376	9.92934	10.0672	10.0341	9.69689	10.1306	hsa-miR-4685-5p	hsa-miR-6754-3p	hsa-miR-7113-5p	hsa-miR-6740-3p	hsa-miR-6791-3p
hsa_circRNA_101820	0.0037684	0.520934	1.51951	down	ASCRP3004227	hsa_circ_0039557	circBase	chr16	+	57250018	57255327	exonic	NM_133368	RSPRY1	CAGCAAATTCCTCAATCATAAGTTACAGTCCCACCCCACAGTCATGCTTTTTGCACTTAT	459	974.2	1734.8	10.0336	10.6372	1071	1349	516	866	1069	1762	1826.5	1564.5	2295	1226	10.4055	10.1297	9.67102	9.99768	9.96435	10.5499	10.4563	10.7217	10.951	10.5074	hsa-miR-19a-3p	hsa-miR-19b-3p	hsa-miR-301a-3p	hsa-miR-626	hsa-miR-519c-3p
hsa_circRNA_002009	0.0018613	0.411386	1.57508	down	ASCRP3004554	hsa_circ_0002009	circBase	chr12	+	2931959	2933418	exonic	NM_018463	ITFG2	CATAGCTGGTGAAGGATTCTTCTGAACCCCCACCCTACCCCCTAAAGGGCAACGGGCATG	455	2400.9	4564.7	11.3654	12.0208	2846	2954.5	1473	2325	2406	4297	5115.5	4060.5	5564.5	3786	11.7547	11.3005	11.2196	11.4709	11.0812	11.7472	11.9006	12.1194	12.2042	12.1326	hsa-miR-4763-3p	hsa-miR-6756-5p	hsa-miR-6893-5p	hsa-miR-6775-5p	hsa-miR-6133
hsa_circRNA_100192	0.016499	0.673175	1.59211	down	ASCRP3004679	hsa_circ_0012107	circBase	chr1	+	44290402	44303983	exonic	NM_174963	ST3GAL3	CATCTTCCCCCGCTCACCGAGGACTCTCTGCACGGTGGTTTTTGGCCTTGACTGCATATT	255	5873.7	11525.9	12.6032	13.2741	5636	9876	2073	4575	7208.5	13773	12479	8327.5	13572.5	9477.5	12.7957	12.9834	11.808	12.5927	12.8362	13.4123	13.0313	13.1557	13.3972	13.374	hsa-miR-612	hsa-miR-642a-5p	hsa-miR-146a-3p	hsa-miR-214-3p	hsa-miR-518f-5p
hsa_circRNA_406918	0.00483823	0.529162	1.60279	down	ASCRP3005385		25070500	chr7	-	23381682	23391205	exonic	NM_006547	IGF2BP3	CCTCCCTACCCGCAGTTTGAGAGCACTAGACAAACTGAATGGATTTCAGTTAGAGAATTT	802	2593.1	4935.2	11.4227	12.1033	3063	3804.5	1147	2447	2504	5466	6356	4103.5	4897	3853.5	11.8657	11.6409	10.8745	11.5472	11.1851	12.0656	12.0924	12.1374	12.0656	12.1554	hsa-miR-6766-5p	hsa-miR-6756-5p	hsa-miR-6778-5p	hsa-miR-6748-5p	hsa-miR-335-3p
hsa_circRNA_100750	0.0172508	0.673175	1.6129	down	ASCRP3005391	hsa_circ_0020929	circBase	chr11	+	3988781	4080626	exonic	NM_003156	STIM1	CCTCCTCTCTAGTTTTGCCGAATTGACAAGCCCCTGTGTCACAGTGAGGATGAGAAACTC	474	763.8	1383.4	9.57577	10.2654	630	1468	414	588	719	1739	2088	817	1317	956	9.59536	10.2506	9.30972	9.37506	9.34808	10.5227	10.6718	9.83709	10.1649	10.1306	hsa-miR-1301-3p	hsa-miR-215-3p	hsa-miR-873-5p	hsa-miR-556-5p	hsa-miR-136-3p
hsa_circRNA_100751	0.0173811	0.673175	1.58582	down	ASCRP3005392	hsa_circ_0020934	circBase	chr11	+	4076755	4080626	exonic	NM_003156	STIM1	CCTCCTCTCTTATACAATTGGACCGTGGATGAGGTGGTACAGTGGCTGATCACATATGTG	228	635.3	1126.7	9.29772	9.96294	544.5	1232.5	365	427	607.5	1364	1697	700	1038	834.5	9.401	9.96724	9.12472	8.90902	9.08662	10.1177	10.3387	9.61904	9.81564	9.92364	hsa-miR-1301-3p	hsa-miR-215-3p	hsa-miR-493-3p	hsa-miR-608	hsa-miR-670-3p
hsa_circRNA_048766	0.02704	0.70322	1.63347	down	ASCRP3005404	hsa_circ_0048766	circBase	chr19	+	5691329	5691678	exonic	NM_015414	RPL36	CCTCTCCCTGAAATAAAGAACAGCTTGACAGAACGTCTGACCAAACACACCAAGTTCGTG	271	10258.6	22092.8	13.448	14.1559	8674	20046	3675	7980	10918	22728.5	35958	14664.5	21645	15468	13.4584	14.0869	12.7636	13.3185	13.6124	14.2011	14.7085	13.8254	14.0474	13.9972	hsa-miR-4677-5p	hsa-miR-6770-3p	hsa-miR-149-3p	hsa-miR-4739	hsa-miR-4270
hsa_circRNA_100177	0.00902121	0.543784	1.56473	down	ASCRP3005414	hsa_circ_0011692	circBase	chr1	-	36823839	36824423	exonic	NM_032017	STK40	CCTCTTCCAGGTCCCCGTCTGGGCAACTCACCGGTGCCAAGCATAGTGCAGTGTTTGGCG	230	1045.8	1871.9	10.0769	10.7228	911	1861	481.5	878	1097.5	2375	2265	1272	2091.5	1356	10.1768	10.6178	9.56397	10.0199	10.0059	10.959	10.7719	10.4716	10.7936	10.6178	hsa-miR-133a-3p	hsa-miR-133b	hsa-miR-185-5p	hsa-miR-424-5p	hsa-miR-149-5p
hsa_circRNA_039626	0.0174983	0.673175	1.69191	down	ASCRP3006219	hsa_circ_0039626	circBase	chr16	-	58562378	58594266	exonic	NM_016284	CNOT1	CTCCCCGACCCATTCACTCCTAATCTAAAGGAGTGTTTCTCAGGAGCTATCAGAAACTAT	4474	2582.4	5012.1	11.3269	12.0856	2396.5	4864	947.5	1848	2856	5625	7404	3330.5	4957	3744	11.5102	12.0315	10.5579	11.128	11.4071	12.1194	12.305	11.81	12.0924	12.1011	hsa-miR-514a-5p	hsa-miR-1257	hsa-miR-4657	hsa-miR-4464	hsa-miR-2861
hsa_circRNA_102981	0.0193752	0.691416	1.6935	down	ASCRP3006242	hsa_circ_0059181	circBase	chr20	-	1352719	1356247	exonic	NM_000801	FKBP1A	CTCCTCCCTTAGCTCCCTGTTCTTGGGGATGCTTGAAGATGGAAAGAAATTTGATTCCTC	278	5766.9	11865	12.5327	13.2927	5232	10683	1878	4406	6635.5	13168	16792.5	7617	12793	8954.5	12.6831	13.1358	11.6342	12.4805	12.73	13.3185	13.4833	13.0055	13.3379	13.3185	hsa-miR-660-3p	hsa-miR-1298-3p	hsa-miR-215-3p	hsa-miR-661	hsa-miR-223-3p
hsa_circRNA_001334	0.00698413	0.533473	1.8333	down	ASCRP3006244	hsa_circ_0001334	circBase	chr3	-	127337917	127341124	antisense	NM_004526	MCM2	CTCCTCCTCCTTGTTGCTGGGGAGCCCAGAACGCTGCGCTGGCACTGTCGTGCCCTCTTC	3207	7185.2	16940.4	12.8849	13.7593	6391.5	13508	2487	5898.5	7641	18272	23762	11417	19132	12119	13.0572	13.4652	12.0656	12.8973	12.9392	13.8012	14.0305	13.5313	13.7817	13.652	hsa-miR-4459	hsa-miR-665	hsa-miR-6514-3p	hsa-miR-4739	hsa-miR-6893-5p
hsa_circRNA_404457	0.0063995	0.533473	1.74861	down	ASCRP3006245		25070500	chr1	-	23735156	23745632	exonic	NM_003196	TCEA3	CTCCTCCTCTCCAAAAAGACCATCGGTGGAAAGGAAGGGGCCCTGGACCTTCTGAAGAAG	374	6331.1	14223.1	12.7181	13.5243	5851.5	11891	2372	4836	6705	14910	19591	9940.5	16260.5	10413.5	12.8795	13.3062	11.9937	12.6551	12.7559	13.5271	13.7193	13.374	13.5579	13.4431	hsa-miR-6832-3p	hsa-miR-1248	hsa-miR-4294	hsa-miR-3925-3p	hsa-miR-3126-3p
hsa_circRNA_403374	0.0040006	0.520934	1.64702	down	ASCRP3006246		25242744	chr5	-	79470776	79473886	exonic	NM_178276	SERINC5	CTCCTCCTGCTCGTGGAGTTTGCACATAAGTGGAACAAGAACTGATTCCTTTTTTTGAAG	356	341.7	609	8.41633	9.13618	275	592	192	280.5	369	616	979	431	592	427	8.44805	8.9153	8.11515	8.27175	8.33141	9.06004	9.59848	8.93923	9.09495	8.98821	hsa-miR-936	hsa-miR-6165	hsa-miR-1226-3p	hsa-miR-583	hsa-miR-7856-5p
hsa_circRNA_400185	0.0336053	0.717298	1.59547	down	ASCRP3006334		25242744	chr1	+	33741700	33747412	exonic	NM_152493	ZNF362	CTCTCCCACCTCCAGCAGCACACCAGGATGGCCGAGCCTCGATTTAACAACCCCTACTTC	870	23436.4	49634.4	14.654	15.3279	21396	42737	5982	19301	27766	49686	64232	39592	53023.5	41638.5	14.6653	15.2261	13.7193	14.7085	14.9505	15.336	15.5612	15.1408	15.2656	15.336	hsa-miR-328-5p	hsa-miR-6848-5p	hsa-miR-6756-5p	hsa-miR-6769b-5p	hsa-miR-3064-5p
hsa_circRNA_404655	0.0203722	0.692302	2.32956	down	ASCRP3006335		25070500	chr1	+	219467402	219468493	sense overlapping	TCONS_00001278	XLOC_000566	CTCTCCCACTTACAGATTGCAGGCTACCATTGAAATGGAAAATTTGCTGGAGAAAGTTGA	1091	4948.4	12935.4	12.1289	13.3489	2861	11906	1285	3797	4893	11754	24360	7442	12781	8340	11.7698	13.3185	11.015	12.2292	12.3119	13.1864	14.0869	12.9552	13.3185	13.1977	hsa-miR-3664-3p	hsa-miR-520a-5p	hsa-miR-6825-5p	hsa-miR-4723-5p	hsa-miR-7114-5p
hsa_circRNA_104940	0.0302655	0.70818	1.76845	down	ASCRP3006336	hsa_circ_0089153	circBase	chr9	+	134011326	134022971	exonic	NM_005085	NUP214	CTCTCCCCAGGGATTTAGTGCTGGCAGCATCTGCGGCTTCAACAGAAGTTAGTATCCTTG	1102	5318.3	11685.2	12.3783	13.2008	3978.5	11236	1770	3967	5640	11271.5	20327.5	7070	11872	7885	12.3252	13.23	11.5309	12.3252	12.4805	13.1358	13.7683	12.7957	13.1977	13.1066	hsa-miR-608	hsa-miR-185-3p	hsa-miR-653-3p	hsa-miR-377-5p	hsa-miR-298
hsa_circRNA_048764	0.0423648	0.738829	1.91904	down	ASCRP3006337	hsa_circ_0048764	circBase	chr19	+	5690345	5691678	exonic	NM_015414	RPL36	CTCTCCCTGAAATAAAGAACAGCTTGACAGAAGTTTCCCGCACTGCCGGTATCCGCCGCC	537	6246.9	14014.6	12.5415	13.4819	4069.5	14211	1706	4537	6711	12453.5	26748	8829	13239	8803.5	12.3566	13.5841	11.4822	12.5209	12.7636	13.2905	14.2508	13.2711	13.3579	13.239	hsa-miR-4739	hsa-miR-4677-5p	hsa-miR-24-3p	hsa-miR-6760-5p	hsa-miR-5008-5p
hsa_circRNA_404853	0.00929239	0.550743	1.55605	down	ASCRP3006402		25070500	chr11	-	16133348	16208501	exonic	NM_017508	SOX6	CTCTTCCCCCCTGGAATAACATACAAACCAGGTACACCTGAGAGCCTGGCAGAAAAAGAA	363	2511.1	4674	11.3527	11.9906	2495	4393	1252	2035.5	2380	5534.5	6579	2999.5	4529	3728	11.5731	11.879	10.9713	11.2738	11.0665	12.0924	12.143	11.6753	11.9582	12.0842	hsa-miR-1228-5p	hsa-miR-367-5p	hsa-miR-6501-5p	hsa-miR-3692-5p	hsa-miR-22-3p
hsa_circRNA_405836	0.00824958	0.536931	1.54181	down	ASCRP3006576		25070500	chr2	-	25505309	25537030	exonic	NM_022552	DNMT3A	CTGCAGAAGCGGGTGGAGCCATCGAAGCCCCCACCCACAGGCTGACAGAGGCACCGTTCA	625	347.6	571.8	8.47747	9.1021	388	470	173	364	343	602.5	620.5	461	730	445	8.90436	8.61345	7.98249	8.66252	8.22455	9.03818	8.99776	9.03564	9.37967	9.05923	hsa-miR-4268	hsa-miR-4731-5p	hsa-miR-5787	hsa-miR-328-5p	hsa-miR-4763-3p
hsa_circRNA_104387	0.00658062	0.533473	1.51033	down	ASCRP3007039	hsa_circ_0080425	circBase	chr7	+	70880874	70886091	exonic	NM_022479	WBSCR17	CTTCTCTCCCCATCAGAGGAGCTGAAGGTCCCCCTAGAGGAGTATGTCCACAAACGCTAC	373	6156.8	12266.6	12.7446	13.3394	5707	11100	2822	4565	6590	14102.5	17929	7946.5	11830	9525	12.8497	13.1977	12.392	12.5734	12.7101	13.4584	13.574	13.0812	13.1864	13.3972	hsa-miR-24-3p	hsa-miR-608	hsa-miR-29a-5p	hsa-miR-382-5p	hsa-miR-493-5p
hsa_circRNA_104875	0.000230833	0.27398	1.665	down	ASCRP3007189	hsa_circ_0088059	circBase	chr9	-	114905750	114905903	exonic	NM_022486	SUSD1	CTTTCCACCCGACCACCGATGCCACATCATGCACAGACATAGATGAGTGTGAAGTTTCTG	153	825.3	1613.4	9.77676	10.5123	702	1197.5	469	733	1025	1718	1833	1186	2196	1134	9.76414	9.93805	9.53227	9.74871	9.90065	10.4915	10.4664	10.3596	10.8669	10.3771	hsa-miR-323a-5p	hsa-miR-124-5p	hsa-miR-1271-3p	hsa-miR-181a-5p	hsa-miR-182-5p
hsa_circRNA_003527	0.0113351	0.601222	1.60202	down	ASCRP3007693	hsa_circ_0003527	circBase	chr1	-	205072984	205074296	exonic	NM_005057	RBBP5	GAATATATTTATACGGGAAACGCAAAAGGCAAGCTGGAGCCGAGATGGTCATAAACTCGT	304	43.3	83.8	5.75812	6.438	40.5	56	31	38	51	75	136	51	107	50	5.8664	6.00108	5.46184	5.71536	5.74589	6.41742	6.98822	5.97372	6.70746	6.10319	hsa-miR-4766-5p	hsa-miR-488-3p	hsa-miR-6748-5p	hsa-miR-589-5p	hsa-miR-5009-5p
hsa_circRNA_006349	0.0320875	0.717298	1.57322	down	ASCRP3007965	hsa_circ_0006349	circBase	chr1	+	32557275	32566163	exonic	NM_018056	TMEM39B	GACGTCTCCCACTTCCGCTTCCATGTTTGGGATGTACATTCCGTTCCTGCAGCTGAATTG	646	8720.1	19125.4	13.24	13.8938	6012	16419	4121.5	8057	8991	19459	33137	11409	19293	12329	12.9656	13.8769	12.9133	13.3379	13.1066	13.8666	14.5787	13.5271	13.8254	13.6711	hsa-miR-214-3p	hsa-miR-3619-5p	hsa-miR-761	hsa-miR-4449	hsa-miR-5589-5p
hsa_circRNA_102539	0.0355669	0.71836	2.03845	down	ASCRP3009050	hsa_circ_0002356	circBase	chr19	+	36636707	36637214	exonic	NM_001749	CAPNS1	GCCATGTTCCAGCGACACCACAGGCAAGCTGGGCTTTGAGGAATTCAAGTACTTGTGGAA	265	188.6	367.6	7.37632	8.40379	156	304	46.5	127.5	309	372	458	242	559	207	7.56966	8.03262	6.08269	7.14949	8.04713	8.3792	8.56893	8.10183	9.00326	7.96572	hsa-miR-224-3p	hsa-miR-370-3p	hsa-miR-452-5p	hsa-miR-506-3p	hsa-miR-522-3p
hsa_circRNA_058191	0.0203538	0.692302	1.55945	down	ASCRP3009096	hsa_circ_0058191	circBase	chr2	+	217363519	217366188	exonic	NM_000998	RPL37A	GCCTATAATAAATGGGTTAATTTATGTAACAAACTTCCGCTCGTCCGCCTAATACCGCGC	418	292.3	475.6	8.20459	8.84563	349.5	383	130	277	322	421.5	548	397	635	376.5	8.77646	8.35583	7.5457	8.23727	8.10772	8.56893	8.82832	8.83323	9.18452	8.81316	hsa-miR-4739	hsa-miR-4661-3p	hsa-miR-6077	hsa-miR-4269	hsa-miR-5580-5p
hsa_circRNA_068367	0.00742325	0.533473	1.60325	down	ASCRP3009209	hsa_circ_0068367	circBase	chr3	+	184603897	184618760	exonic	NM_001009921	VPS8	GCTCCTCCTCTGAATGCAGGAAAAACACTAACAGGATATGGTGCCTGTCATAGTTGATTA	412	880.3	1674.3	9.8635	10.5445	841	1505	581.5	623	851	1740	2650	1100	1677.5	1204	10.0612	10.2802	9.8867	9.47463	9.61472	10.5163	11.0066	10.2603	10.4677	10.4716	hsa-miR-136-5p	hsa-miR-501-5p	hsa-miR-5696	hsa-miR-4775	hsa-miR-4452
hsa_circRNA_051348	0.0154829	0.641632	2.06115	down	ASCRP3009330	hsa_circ_0051348	circBase	chr19	+	44085363	44085855	exonic	NM_001193621	LOC390940	GGAAAGGAAAACCACTGCGTCTCCTTATCTGGACACGTGCAGGCTGAGGGCAAGGAGTTG	294	1757.9	5397.7	10.9123	11.9558	1425	2309	1176	1536	2343.5	4658	10426.5	2121.5	7685	2097.5	10.8476	10.9063	10.8855	10.8745	11.0477	11.8461	12.8362	11.2236	12.6331	11.2399	hsa-miR-3189-3p	hsa-miR-770-5p	hsa-miR-663a	hsa-miR-1910-5p	hsa-miR-140-5p
hsa_circRNA_003445	0.00585615	0.533473	1.89694	down	ASCRP3009685	hsa_circ_0003445	circBase	chr2	-	240098108	240158360	exonic	NM_006037	HDAC4	GGGAGCAGAAGCTGCAGCAGCTCAAGAACAAGGAGAAGGGCAAAGAGAATGGACTTTCTG	468	99.1	211.6	6.73012	7.6538	79	107.5	74	68	167	210	195	129	380	144	6.70808	6.68584	6.73961	6.3835	7.13358	7.68054	7.48104	7.17936	8.46315	7.4649	hsa-miR-6893-3p	hsa-miR-1976	hsa-miR-558	hsa-miR-6882-3p	hsa-miR-6762-3p
hsa_circRNA_005133	0.00735608	0.533473	1.54081	down	ASCRP3009741	hsa_circ_0005133	circBase	chr6	+	30856464	30857207	exonic	None	None	GGGTCAGGAGAGATGCTGCCCCCACCCCCTTAGGCCCGAGGGATCAGGAGCTATGGGACC	743	5095.6	10432.4	12.5272	13.1509	6332	6688	2574	4783	5101	9809	12052	9011.5	12362	8927.5	13.0417	12.4898	12.1011	12.6331	12.3703	12.9133	13.0055	13.2905	13.239	13.3062	hsa-miR-4733-3p	hsa-miR-6753-5p	hsa-miR-6837-5p	hsa-miR-6775-5p	hsa-miR-3918
hsa_circRNA_024840	0.0224595	0.701707	1.76784	down	ASCRP3009805	hsa_circ_0024840	circBase	chr11	-	128932174	128936763	exonic	NM_001142685	ARHGAP32	GGTGGAGAGGCAAGCACGGATTCCAGGGAAAAAGTTGGATTGTTAAAAGAAGTTATGAAG	432	92	180.6	6.59499	7.41698	85	130	45	76	124	210	255	94	253	91	6.77551	6.93382	5.99466	6.51951	6.75145	7.68054	7.81209	6.77255	7.91931	6.90038	hsa-miR-186-3p	hsa-miR-223-3p	hsa-miR-4713-5p	hsa-miR-4433a-3p	hsa-miR-6510-3p
hsa_circRNA_102411	0.0430065	0.740796	1.61782	down	ASCRP3010215	hsa_circ_0048492	circBase	chr19	-	3550981	3551192	exonic	NM_021731	MFSD12	GTGGAGCTCACGGCACTCAGGCACCGTCTGCGTCCTGCTGTCCTTCCCCTTCATCTTCAG	211	3784.7	7542.8	11.9503	12.6443	4099.5	5661.5	1201.5	3650	4311	7017	8327.5	6205	10227.5	5937	12.392	12.209	10.9063	12.143	12.1011	12.4093	12.4898	12.6111	13.0651	12.6463	hsa-miR-877-5p	hsa-miR-24-3p	hsa-miR-887-3p	hsa-let-7b-5p	hsa-miR-485-5p
hsa_circRNA_004397	0.0482948	0.750314	1.58563	down	ASCRP3010335	hsa_circ_0004397	circBase	chr6	-	105192034	105233194	exonic	NM_020771	HACE1	GTTACGGGCAGCCTCTGGAATTGCTTTGGCACTCGTTAGATGAATGGCTAGTTTTAATAG	1439	100.9	157.1	6.63945	7.3045	87	153.5	38	72.5	153.5	128	203	137	221	96.5	6.81377	7.15779	5.7648	6.45595	7.00491	7.03465	7.52932	7.31818	7.69205	6.94831	hsa-miR-4753-3p	hsa-miR-1245a	hsa-miR-766-5p	hsa-miR-376a-3p	hsa-miR-623
hsa_circRNA_082710	0.0111455	0.597184	1.59131	down	ASCRP3010416	hsa_circ_0082710	circBase	chr7	-	140058439	140069482	exonic	NM_207113	SLC37A3	GTTGCTGTTATGGGCAACTGGTTTGGGAAAGCCGGATCTGGAGCAGCAACCATTTGTTCC	323	53.3	95.2	5.91207	6.58229	48	75	34	44.5	65	114	127	63	117	55	5.94117	6.25861	5.59634	5.8448	5.91945	6.88968	6.89857	6.215	6.805	6.10319	hsa-miR-3916	hsa-miR-5197-3p	hsa-miR-4516	hsa-miR-3915	hsa-miR-6859-5p
hsa_circRNA_087333	0.0351733	0.7178	1.68614	down	ASCRP3010730	hsa_circ_0087333	circBase	chr9	-	84267098	84303596	exonic	NM_005077	TLE1	TACCAGGTCTACCTCCTACAAGGAGAAGAGCAAAGAAAAGCAGTCCGTCTGGATTTGTTT	843	204.1	341.6	7.63789	8.39162	259.5	284	73.5	196.5	207	319	395	253	448	293	8.34921	7.95531	6.66922	7.77282	7.4429	8.20513	8.40049	8.18569	8.68556	8.48123	hsa-miR-1908-5p	hsa-miR-4706	hsa-miR-6787-5p	hsa-miR-6777-5p	hsa-miR-939-3p
hsa_circRNA_403691	0.032545	0.717298	1.57368	down	ASCRP3010786		25242744	chr6	+	114313056	114317224	exonic	NR_125845	LOC101927768	TACTCTCTTTCTCTTAAGATTGGCATCCTCTGCTTCTGCAGAAAACATGGCTACCAACAG	732	600	1114.1	9.3089	9.96304	627.5	741	463.5	357	811	1898	1002	838.5	1042	790	9.58498	9.27055	9.5223	8.62501	9.54169	10.6578	9.62937	9.8753	9.81939	9.83338	hsa-miR-4676-5p	hsa-miR-7843-5p	hsa-miR-1286	hsa-miR-2467-3p	hsa-miR-2278
hsa_circRNA_101637	0.0103696	0.582067	1.53664	down	ASCRP3011187	hsa_circ_0007099	circBase	chr15	+	89656955	89659752	exonic	NM_007011	ABHD2	TCACGCTTTCTGCTCAAGTCCTGTCCTCTTCTGACCAAAGACTTTTAGGTTTGTTTGAAT	300	573.9	969.1	9.17306	9.79284	520	876.5	260	467	746	996.5	1245	670	1182	752	9.34924	9.50195	8.58339	9.02737	9.40335	9.70798	9.94362	9.55556	10.0016	9.7554	hsa-miR-338-3p	hsa-miR-509-5p	hsa-miR-92a-2-5p	hsa-let-7b-5p	hsa-miR-185-3p
hsa_circRNA_404432	0.00881232	0.543784	1.62802	down	ASCRP3011425		25070500	chr1	+	10204997	10211619	exonic	NM_006048	UBE4B	TCCTCTCTCCACCAAGTTGTTGGTACCTTCCCTGATGAAGTTTTATACAGAACTGTAGAA	563	1862.9	3486.5	10.8955	11.5986	1710	3336	822.5	1428	2018	4206.5	4616	2382.5	3220	3007.5	11.0812	11.4822	10.3691	10.7132	10.8319	11.707	11.7652	11.3582	11.4328	11.7299	hsa-miR-499a-3p	hsa-miR-450a-2-3p	hsa-miR-499b-3p	hsa-miR-6731-5p	hsa-miR-8089
hsa_circRNA_003596	0.00673583	0.533473	3.48127	down	ASCRP3011469	hsa_circ_0003596	circBase	chr9	+	137716445	137717750	exonic	NM_000093	COL5A1	TCGACATGCGTCTTCCCTGACAAGAAGTCCGAAGGGGGCCCCCCGGGAGAGGTCATCCAG	369	1322.7	7125.2	10.4015	12.2011	768.5	1297.5	776.5	1277	2494	5737	14711.5	2022	10903	2252.5	9.91798	10.0707	10.2772	10.571	11.1706	12.1531	13.2711	11.1327	13.1358	11.3131	hsa-miR-6504-5p	hsa-miR-7158-5p	hsa-miR-6842-3p	hsa-miR-3665	hsa-miR-128-2-5p
hsa_circRNA_406083	0.0468937	0.750314	2.03387	down	ASCRP3011582		25070500	chr20	-	13532533	13581264	intronic	ENST00000539805	TASP1	TCTCCCCTTACAAAATTGCCATGGCCTCTCATTGTTGGAATACTTATCATGTTTATAGTT	48731	2236.9	5350.9	10.9493	11.9736	1286	5841	822.5	1577	1658	3816.5	12656	2780	4597	2905	10.6644	12.2292	10.367	10.9151	10.571	11.6051	13.0651	11.5434	11.9865	11.6678	hsa-miR-6739-5p	hsa-miR-3916	hsa-miR-4668-5p	hsa-miR-6878-5p	hsa-miR-4739
hsa_circRNA_100632	0.000660005	0.309997	2.0673	down	ASCRP3012086	hsa_circ_0018905	circBase	chr10	+	76910271	76928416	exonic	NM_144660	SAMD8	TGCAGTGTACTGGAAAGGCAGCGGAGGAGGAAATGGCAGGTCCTAATCAACTCTGCATTC	807	58.3	146.9	6.13374	7.18149	49	65.5	61	57	59	212	178	121	146.5	77	6.00108	6.14029	6.43629	6.20456	5.88647	7.68596	7.3512	7.12262	7.10466	6.643	hsa-miR-505-5p	hsa-miR-16-1-3p	hsa-miR-636	hsa-miR-141-5p	hsa-miR-626
hsa_circRNA_022429	0.0365213	0.71836	1.50903	down	ASCRP3012557	hsa_circ_0022429	circBase	chr11	-	62283373	62304039	exonic	NM_001620	AHNAK	TGTACAAGGCAAATAAAGCTGTTTATTAACCTTGAGTTGTGACCGAGATTCCCGACGAGA	18614	117.3	172.4	6.86546	7.45908	111.5	142.5	51	92.5	189	145.5	183.5	169	235	129	7.1465	7.04491	6.09825	6.72829	7.30936	7.21512	7.39333	7.58992	7.78135	7.31569	hsa-miR-635	hsa-miR-6774-5p	hsa-miR-4260	hsa-miR-6773-5p	hsa-miR-659-5p

## Sheet: all Up 
Supplemental Table S1: Complete list of dysregulated circRNAs
# Fold Change cut-off: 1 # P-value cut-off: 1 # Condition pairs: MS-PATIENTS_vs_CONTROL # Column A: circRNA, it represents circRNA ID. # Column B: P-value, P-value calculated from unpaired t-test. # Column C: FDR, FDR is calculated from Benjamini Hochberg FDR. # Column D: FC (abs), the absolute ratio (no log scale) of normalized intensities between two conditions. # Column E: Regulation, it depic…
MS-PATIENTS_vs_CONTROL 1 fold up regulated CircRNAs
	P-value and FDR		Fold change and Regulation		Annotations												Group--Raw Intensity		Group--Normalized Intensity		Raw Intensity										Normalized Intensity
circRNA	P-value	FDR	FC (abs)	Regulation	probeID	Alias	source	chrom	strand	txStart	txEnd	circRNA_type	best_transcript	GeneSymbol	Sequence	circRNA_length	group-MS-PATIENTS(raw)	group-CONTROL(raw)	group-MS-PATIENTS(normalized)	group-CONTROL(normalized)	[MS-CSF-02, MS-PATIENTS](raw)	[MS-CSF-03, MS-PATIENTS](raw)	[MS-CSF-06, MS-PATIENTS](raw)	[MS-CSF-07, MS-PATIENTS](raw)	[MS-CSF-12, MS-PATIENTS](raw)	[CTR-1, CONTROL](raw)	[CTR-2, CONTROL](raw)	[CTR-3, CONTROL](raw)	[CTR-5, CONTROL](raw)	[CTR-6, CONTROL](raw)	[MS-CSF-02, MS-PATIENTS](normalized)	[MS-CSF-03, MS-PATIENTS](normalized)	[MS-CSF-06, MS-PATIENTS](normalized)	[MS-CSF-07, MS-PATIENTS](normalized)	[MS-CSF-12, MS-PATIENTS](normalized)	[CTR-1, CONTROL](normalized)	[CTR-2, CONTROL](normalized)	[CTR-3, CONTROL](normalized)	[CTR-5, CONTROL](normalized)	[CTR-6, CONTROL](normalized)
hsa_circRNA_007418	0.391481	0.927359	1.10363	up	ASCRP3000003	hsa_circ_0007418	circBase	chr1	+	22816372	22818026	exonic	NM_001083621	ZBTB40	AAAAAACTAGAAATGTGTTCAGAAATTAAAGGTCCACAGAAGGAGGGCCTGTCCTCCCAA	900	243.3	234.7	8.04898	7.90672	245	246	215	225	285.5	203.5	230	264	243	233	8.25532	7.77775	8.32535	7.95546	7.93102	7.63831	7.67739	8.2326	7.86521	8.12008
hsa_circRNA_407087	0.211265	0.856202	1.12411	up	ASCRP3000005		25070500	chr8	-	71495398	71508556	exonic	NM_014294	TRAM1	AAAAAAGGAACAGGAAAACTACATCTCAGACCCAACTATCTTATGGAGGGCTTATCCCCA	625	50.8	45	5.96904	5.80026	49.5	52	47	65.5	40	43	45	44	49	44	6.09118	5.90426	6.0067	6.29204	5.551	5.77757	5.74299	5.82542	5.78892	5.8664
hsa_circRNA_401039	0.884694	0.993658	1.01033	up	ASCRP3000009		25242744	chr12	-	110376184	110377052	exonic	NM_014776	GIT2	AAAAACATACAGGAGCTCTTAAGAGCAGCCCAAGAAAATAAACATGACAGGCATCCAGGC	272	46	45.8	5.82454	5.80971	47	46	44	40	53	38	43	50	51	47	5.98252	5.71399	5.94468	5.71536	5.76613	5.59484	5.66654	5.9484	5.82159	6.01718
hsa_circRNA_103950	0.715871	0.982188	1.04239	up	ASCRP3000015	hsa_circ_0001534	circBase	chr5	-	137278563	137278905	exonic	NM_001101801	FAM13B	AAAAACTGGCTCTGGATCTCCGATTGTCAAGTTCTCGAGCAGCTTCTATGGATCTCCATC	248	558.3	623.6	9.24039	9.1805	495	757	442	564	533.5	888	782	422	501	525	9.27881	9.29785	9.42266	9.31449	8.88816	9.54237	9.31222	8.9039	8.86157	9.28241
hsa_circRNA_102887	0.370953	0.923656	1.2117	up	ASCRP3000025	hsa_circ_0057691	circBase	chr2	-	200233327	200246543	exonic	NM_001172509	SATB2	AAAAAGTACAAGAAGATTAAAGGAATAATCAAGCTGGGAAGGTGGAACCCTCTCCCCCTC	354	1820.3	1847.8	11.0181	10.7411	2140	1720	1867.5	1684	1690	1631	1681	2126.5	1786.5	2014	11.3823	10.4931	11.6233	10.9897	10.602	10.4024	10.3284	11.232	10.555	11.1875
hsa_circRNA_406825	0.971482	0.998596	1.00307	up	ASCRP3000028		25070500	chr6	+	109762831	109763131	intronic	ENST00000258052	SMPD2	AAAAATAGCTGATCAGAGCTGGAAGACAAGGGAGGGGAAGAAGGCTGGGTGTGAGAAGCC	300	39.6	41.8	5.68053	5.67612	35	36	40	39	48	33	38	55	48	35	5.60473	5.50421	5.87831	5.74299	5.67243	5.43663	5.57585	6.03676	5.73353	5.59783
hsa_circRNA_031460	0.655412	0.976831	1.03937	up	ASCRP3000029	hsa_circ_0031460	circBase	chr14	-	31582309	31602881	exonic	NM_015382	HECTD1	AAAAATATTACAGCAGATTGAGGTCAACTGCAACTTGGCCTCTTGATCCACCAAAGGATG	2572	49.8	47	5.89102	5.83531	36	51	39	60	63	51	50	49.5	43	41.5	5.59335	5.88342	5.79932	6.25955	5.91945	5.99579	5.84354	5.88647	5.6886	5.76215
hsa_circRNA_407023	0.972022	0.998596	1.00197	up	ASCRP3000030		25070500	chr7	+	148582342	148582577	intergenic			AAAAATCCTTTATCAAGATGAGCACTGTTCACTTGCCGCCTCTGCAAAGTCCACCGCCGC	235	73.4	74.7	6.37875	6.37591	60	77	58	85	87	78	84	77	73.5	61	6.29731	6.29547	6.36285	6.62917	6.30894	6.41256	6.42647	6.48021	6.21597	6.34435
hsa_circRNA_406859	0.838194	0.991585	1.02085	up	ASCRP3000031		25070500	chr6	-	135639656	135644462	exonic	NM_017651	AHI1	AAAAATCTCCAGCTCCTCAAAAGGTAGTGGCTCTTTATGACTACACAGCGAATCGATCAG	261	120.6	121.4	7.00424	6.97448	80	150	91	108	174	108.5	144	95	173.5	86	6.68304	7.11002	7.07107	6.96941	7.18768	6.85232	7.08302	6.78805	7.35998	6.78903
hsa_circRNA_102776	0.607889	0.970507	1.02528	up	ASCRP3000032	hsa_circ_0055451	circBase	chr2	-	86088303	86090608	exonic	NM_003896	ST3GAL5	AAAAATGCATTATGTGGACCCTGACCATGTAAAGCAATGCCAAGTGAGTACACCTATGTG	236	47.3	47.6	5.81447	5.77845	48	47	40	39.5	62	49	50	46	52	41	6.00108	5.75949	5.79932	5.61749	5.89499	5.79672	5.76613	5.79932	5.82159	5.70848
hsa_circRNA_061825	0.513242	0.959224	1.06828	up	ASCRP3000035	hsa_circ_0061825	circBase	chr21	-	43782390	43786644	exonic	NM_003225	TFF1	AAAAATTAAAAGAGATCGATATTAAATCCCTGACTCGGGGTCGCCTTTGGAGCAGAGAGG	492	93.6	90.4	6.73429	6.639	86	90.5	91	102	98.5	81	86	95	98	92	6.78903	6.51676	7.00792	6.91251	6.44522	6.50129	6.42647	6.80177	6.5925	6.87296
hsa_circRNA_101560	0.441126	0.944768	1.03968	up	ASCRP3000039	hsa_circ_0007527	circBase	chr15	-	65759015	65772737	exonic	NM_130434	DPP8	AAAACAAAGGAATTTTGGGCCACCATTTTGGATTCAGCAGTGCTTGGTCCATCCTACTAG	707	42	40.1	5.72793	5.6718	35.5	47.5	40	36	51	42	41	37	44	36.5	5.5688	5.79152	5.91108	5.63066	5.73759	5.79672	5.62774	5.59484	5.66796	5.67172
hsa_circRNA_004767	0.763411	0.987941	1.03218	up	ASCRP3000047	hsa_circ_0004767	circBase	chr17	-	3969740	3976050	exonic	NM_015113	ZZEF1	AAAACATAGTTCAGAAGCTACTGAGGTGAACCCTGAGAGCCTGGAGTTAGGAAGTAACAT	564	53.4	48.6	5.91503	5.86934	37	71	38	38	83	57	52	42	54	38	5.66227	6.20456	5.72174	5.71536	6.27123	6.08588	5.89499	5.76878	5.87257	5.72447
hsa_circRNA_101633	0.847636	0.993325	1.0135	up	ASCRP3000048	hsa_circ_0036629	circBase	chr15	+	85657103	85664245	exonic	NM_002605	PDE8A	AAAACATGGAGAGGTAATCAATATTATCAATGCTGCCCAGGAAAGTAGTCCCATGCCTGT	767	92	91	6.68852	6.66917	87.5	94	71.5	82	125	80	87	100	105	83	6.84189	6.53422	6.6906	6.61337	6.76253	6.4794	6.49069	6.88968	6.69707	6.78903
hsa_circRNA_102323	0.555966	0.965911	1.04899	up	ASCRP3000053	hsa_circ_0047145	circBase	chr18	-	20932159	20953727	exonic	NM_032933	TMEM241	AAAACCTTCTGGCCCCAGGGCAGTGTGCAGCCTGGATTTTCTTTGCTAAGTGCCCTCCTC	382	75	74.6	6.44774	6.37875	68	85.5	61	89.5	71	68	78	68.5	90	68.5	6.51063	6.43462	6.46108	6.73624	6.09614	6.25578	6.3388	6.33189	6.48949	6.47778
hsa_circRNA_402980	0.658963	0.976936	1.08096	up	ASCRP3000055		25242744	chr3	+	141632493	141640905	exonic	NM_001679	ATP1B3	AAAACTGCATCATATACTTTAGAAGAACAGAAGAACCTCACAGTCTGTCCTGATGGAGCA	323	98.2	89.6	6.64739	6.53508	55	118	64	80	174	74.5	84	69	160	60.5	6.14845	6.79931	6.52208	6.57117	7.19593	6.38609	6.41108	6.34103	7.22826	6.30894
hsa_circRNA_016363	0.455606	0.948436	1.03037	up	ASCRP3000061	hsa_circ_0016363	circBase	chr1	-	211836114	211843749	exonic	NM_002497	NEK2	AAAAGAATTCTTCAGTTTCCCTGTGCCTCCATTTACAGCTTTTAGCCAGAAAGAACTCGC	1353	282.7	289.1	8.21638	8.17322	219	333	193.5	288	380	321	327	245	309	243.5	8.09959	8.14666	8.15478	8.30668	8.37421	8.20513	8.14475	8.12577	8.18495	8.20549
hsa_circRNA_087119	0.105041	0.798773	1.11303	up	ASCRP3000064	hsa_circ_0087119	circBase	chr9	+	68409997	68413434	exonic	TCONS_l2_00029343	TCONS_l2_00029343	AAAAGAGAGGCCGCCGCCTCTCTCTCCCTCTGGTTCTATTTCTCCATCCCTCTCTCCTTT	3437	18364.1	23720.4	14.4691	14.3146	18336	23154.5	12851	16493	20986	25500	26129	22284	24638	20051	14.4993	14.2508	14.7085	14.4729	14.414	14.2853	14.1766	14.414	14.3795	14.3176
hsa_circRNA_068784	0.945314	0.99682	1.00592	up	ASCRP3000065	hsa_circ_0068784	circBase	chr4	+	337570	338219	exonic	NM_003441	ZNF141	AAAAGAGCCCTACAATGTGAAGATACATAAGATCGTAGCCAGACCCCCAGGAACTCTTAA	223	245.6	260.6	8.05146	8.04295	242	282	201	222	281	232	260	270	305	236	8.24061	7.94278	8.21183	7.95546	7.90661	7.79648	7.83053	8.27582	8.16524	8.14666
hsa_circRNA_088439	0.206875	0.852877	1.17867	up	ASCRP3000066	hsa_circ_0088439	circBase	chr9	-	126212971	126641300	exonic	NM_020946	DENND1A	AAAAGAGGTGAAAAACCGCTTGAAGCAAAAGGCAGAATCCAGAGACCACATTTGAAGTAT	1339	75.8	59.4	6.30475	6.06759	54	106	47.5	49	122.5	51.5	71.5	53	67	54	6.12548	6.66795	6.07212	5.93528	6.72291	5.90306	6.20944	5.96141	6.1365	6.12755
hsa_circRNA_060539	0.533995	0.960965	1.03384	up	ASCRP3000068	hsa_circ_0060539	circBase	chr20	-	43953928	43956055	exonic	NM_002999	SDC4	AAAAGATAATAAAACCTGGTACTTTCTAACTCTGATTGTGGGTGGCATCGTGGGCATCCT	2127	35.3	34.9	5.54061	5.4926	34	37.5	37	32	36	37	36	31.5	36	34	5.46756	5.53142	5.7648	5.50262	5.43663	5.59484	5.47163	5.34882	5.46184	5.58586
hsa_circRNA_000829	0.0303352	0.70818	1.39936	up	ASCRP3000069	hsa_circ_0000829	circBase	chr18	-	12506475	12535600	exonic	NM_001128626	SPIRE1	AAAAGATACACCTTGCGAAAAGTGATGTTGTGTGCTGCTCATCTCCCTACTGAATCAGAT	369	4121.1	3893.6	12.2785	11.7938	3867	4284	3200.5	5139	4115	4456	4352	3597	3594	3469	12.2801	11.8177	12.5457	12.7414	12.0077	11.7974	11.6443	11.9582	11.6108	11.9582
hsa_circRNA_402810	0.546228	0.962851	1.08366	up	ASCRP3000073		25242744	chr3	-	31725125	31774903	exonic	NM_017784	OSBPL10	AAAAGCAAGTTCATGGGCATGTCCGTGGGGGTCTCTATGATAGGGGAAGAAAACATCCTG	786	387	388.4	8.71451	8.59859	394	430.5	393.5	346	371	421	393	371	378.5	378.5	8.9281	8.49449	9.2496	8.56893	8.33141	8.57263	8.40049	8.74031	8.45916	8.82036
hsa_circRNA_068655	0.34828	0.918157	1.23407	up	ASCRP3000074	hsa_circ_0068655	circBase	chr3	-	196129822	196134264	exonic	NM_015562	UBXN7	AAAAGCAGGAAATACTGGTGGAACCAGAACCATTATTTGGTGGTGCAAGTGAAAGTGTAG	216	211.9	155.9	7.61572	7.31229	150	315.5	103	96	395	148.5	200	151	180	100	7.55943	8.07881	7.201	6.80887	8.43049	7.23325	7.50683	7.4176	7.39034	7.01343
hsa_circRNA_001520	0.361383	0.923656	1.05791	up	ASCRP3000080	hsa_circ_0001520	circBase	chr5	+	112321531	112339774	exonic	NM_152624	DCP2	AAAAGGAAAGCCGATTTATTTTGCATATTCCCAGCGAGGAAAGAGACAATGCAATCCGAG	889	34.8	32.8	5.53836	5.45715	29	39	35	27	44	29	34	35	36	30	5.44659	5.6219	5.72174	5.30525	5.59634	5.3245	5.49944	5.55966	5.40589	5.49625
hsa_circRNA_102642	0.307077	0.90352	1.03043	up	ASCRP3000083	hsa_circ_0003828	circBase	chr2	-	24046127	24046439	exonic	NM_017552	ATAD2B	AAAAGTGTTTCCTCATGCTGAAATTAGCCAGAGTGACAAAAAAGAAGGCTACTGTGGAGC	312	37.9	35.3	5.57885	5.53561	34	41	36	31	47.5	33.5	37.5	38	36.5	31	5.54946	5.63451	5.59634	5.46837	5.64558	5.4856	5.51473	5.6219	5.52673	5.52908
hsa_circRNA_405561	0.0129597	0.603022	1.15803	up	ASCRP3000084		25070500	chr17	+	29183972	29192818	exonic	NM_024857	ATAD5	AAAAGTTACATAGGGTGTTGTTTGTGGCATTTGAAACCACCCTCTTGTCCTCTCTTAACT	598	242.1	219	8.00937	7.79769	202	261	175.5	275	297	232	242	205	224.5	191.5	7.97506	7.85079	7.99779	8.22527	7.99793	7.79648	7.74241	7.87338	7.73181	7.84438
hsa_circRNA_406838	0.357194	0.921849	1.10813	up	ASCRP3000086		25070500	chr6	+	125328677	125329118	intronic	ENST00000359704	RNF217	AAAAGTTGTAAAAATATGCTATAATAAAATTTATCCACTGCTCCTGGCTGACTTTGAGCA	441	75	68	6.40897	6.26083	63	75.5	58	84.5	94	52	92.5	78	76.5	41	6.34135	6.27029	6.39103	6.63701	6.40514	6.02496	6.56965	6.53422	6.30894	5.8664
hsa_circRNA_403034	0.94312	0.996612	1.0275	up	ASCRP3000090		25242744	chr3	-	182923663	182925611	exonic	NM_015078	MCF2L2	AAAATAATATCAAAGGACGATATTGGAAAACTAGGCAAGCTGTTGCTGCACGGCCCTTTC	388	60.8	66.3	5.88945	5.85032	33	34	31	41	165	29.5	31	34	204	33	5.5688	5.49465	5.46184	5.79932	7.12262	5.34794	5.3227	5.45916	7.55754	5.56424
hsa_circRNA_004520	0.334458	0.91262	1.08468	up	ASCRP3000091	hsa_circ_0004520	circBase	chr9	-	136790964	136804341	sense overlapping	NM_001134398	VAV2	AAAATACCAAAGTTTTCTGTGTTTGAAGAACATACGCACCTTCCTGAAAGTCTGCCACGA	13377	94.9	88.9	6.72916	6.61189	97	89	81	95	112.5	82	85	95	99	83.5	6.96965	6.45554	6.8338	6.77419	6.61263	6.46435	6.43796	6.78805	6.62166	6.74743
hsa_circRNA_003986	0.6585	0.976936	1.0951	up	ASCRP3000092	hsa_circ_0003986	circBase	chr1	+	36282482	36292436	exonic	NM_017629	EIF2C4	AAAATACCGAGTTTGTAATGTGACTAGACGGCCAGCCAGTCATCAAACGACCTCCGGCTA	829	75.6	72.5	6.38023	6.24917	44	92.5	61	109.5	71	59	59.5	55	144	45	5.8962	6.52051	6.43629	6.96941	6.07875	6.12548	6.03049	6.06082	7.10466	5.92442
hsa_circRNA_101014	0.366467	0.923656	1.17101	up	ASCRP3000094	hsa_circ_0008932	circBase	chr12	-	12332743	12340053	exonic	NM_002336	LRP6	AAAATATACTGGGGAGATGCCAAAACAGACAAGATTGAGGCAGGCAGTGGTTAAAGGTTC	898	57.1	43.4	5.9535	5.72574	27.5	100	40	50	68	37	32	44	65	39	5.31547	6.61263	5.83977	6.03049	5.96913	5.57736	5.40418	5.76878	6.10214	5.77625
hsa_circRNA_102356	0.724717	0.982682	1.04021	up	ASCRP3000095	hsa_circ_0047552	circBase	chr18	-	43568667	43573669	exonic	NM_024430	PSTPIP2	AAAATCAATGGCATTTGAGGCTCAAGAATGTGAACGAATAAACTTCTTCCGGAATGCATT	371	52.8	48.6	5.95699	5.90011	53	42	36	62	71	46	53	49	39	56	6.10214	5.69091	5.67737	6.25955	6.05498	5.84228	5.91826	5.97372	5.56271	6.20358
hsa_circRNA_403832	0.478127	0.954208	1.05599	up	ASCRP3000097		25242744	chr7	-	72178578	72209578	exonic	NM_001145440	TYW1B	AAAATCTCCAGCTTCCTGGTCACAAATGCACAATTTCCTGCGGAAATCAGTCGATGCTCC	406	86.6	79.6	6.52485	6.44626	59	93	65	78	138	83	86	71	96	62	6.27216	6.50587	6.43629	6.52973	6.88022	6.4919	6.41742	6.39447	6.56009	6.36744
hsa_circRNA_047135	0.503518	0.957762	1.07809	up	ASCRP3000099	hsa_circ_0047135	circBase	chr18	+	20570899	20576425	exonic	NM_002894	RBBP8	AAAATGGATGTTACTGTAATAGATACAAAGGAAACTCAAGGTCCCATGAGCCCCCTTGGT	1221	256.9	253.4	8.11585	8.00738	255.5	264	209.5	250	305.5	206	247	279	285	250	8.30668	7.85079	8.26461	8.12086	8.03633	7.64263	7.76705	8.31813	8.07132	8.23775
hsa_circRNA_104496	0.89917	0.993658	1.0104	up	ASCRP3000103	hsa_circ_0082440	circBase	chr7	+	132990630	133002144	exonic	NM_021807	EXOC4	AAAATTCCTTGATACCTCTCACTATTCTACTGCTGGAAGCTCAAGTGGTGTCAGCAGTTG	292	122.4	126.1	7.07192	7.05699	123	129	101	117	142	135.5	128	124	117	126	7.2974	6.90861	7.17786	7.05294	6.92276	7.1108	6.92276	7.1545	6.805	7.29189
hsa_circRNA_101080	0.910893	0.993658	1.00397	up	ASCRP3000104	hsa_circ_0008085	circBase	chr12	-	56742312	56743420	exonic	NM_005419	STAT2	AAAATTCTGGAGTTGGTACATGACCACCTGAAGGATCTCTGGAATGATGGACTCTGGTGG	515	36.6	36.5	5.54372	5.53799	35	39	32	33	44	34.5	43	32	40	33	5.49144	5.60473	5.46184	5.56424	5.59634	5.4856	5.67596	5.43663	5.56271	5.52908
hsa_circRNA_008091	0.315895	0.907338	1.0621	up	ASCRP3000105	hsa_circ_0008091	circBase	chr2	-	207003208	207007555	exonic	NM_005006	NDUFS1	AAAATTCTTCAAGACATTGCTTCGGGAAGCCATCCATTTAGCCAGTTGCAGAGTTTTCAA	405	49.2	45.2	5.85331	5.76639	40	56	37	42	71	47	51	42	46	40	5.66227	5.96141	5.7648	5.79932	6.07875	5.8519	5.81264	5.76878	5.65563	5.74299
hsa_circRNA_102771	0.122756	0.811508	1.18538	up	ASCRP3000109	hsa_circ_0055377	circBase	chr2	+	80772106	80783018	exonic	NM_004389	CTNNA2	AAAATTGCTTTCTGAAACAGGTTGCCAATTTGGCCTGTTCCATCTCCAACAATGAAGAAG	451	647.1	644.6	9.47447	9.22912	539	825	478	691	702.5	902	835	498	486	502	9.39459	9.43104	9.56011	9.67764	9.30898	9.56483	9.4018	9.13701	8.81781	9.22414
hsa_circRNA_404987	0.129419	0.813599	1.15339	up	ASCRP3000110		25070500	chr12	-	29492783	29494151	sense overlapping	NM_016570	ERGIC2	AAACAAAATTCCAGGTTCCTTTTGAGGATGGCCACACAGACAACCACTTACCTCTTTTAG	1368	54.2	45.3	6.0042	5.79832	59	44	40	54	74	51	39	38	62.5	36	6.24589	5.71399	5.91108	6.0539	6.09614	5.93882	5.65133	5.68018	6.04955	5.67172
hsa_circRNA_104082	0.674241	0.97956	1.01563	up	ASCRP3000111	hsa_circ_0075826	circBase	chr6	+	21979173	22020771	exonic	NR_015410	LINC00340	AAACAAACAGACAGAAGAAGGAAGTGGCTAATGGTAAAATCTACTGGTGGAGTCACTCCA	322	31.5	31.4	5.44243	5.42006	31	34	32	28	32.5	32	30	34	32	29	5.41988	5.46348	5.551	5.43663	5.34117	5.46511	5.3227	5.54406	5.37622	5.39221
hsa_circRNA_104876	0.638295	0.97673	1.08546	up	ASCRP3000113	hsa_circ_0088062	circBase	chr9	-	114911523	114919893	exonic	NM_022486	SUSD1	AAACAACAACAAGACATTCATTCCCAACGATGGCACCTTTTGTACAGGTTTAGACGTCTG	270	113.6	96.9	6.81486	6.69655	81	106.5	61	74	245.5	102	101	89	128.5	64	6.727	6.70214	6.46108	6.48647	7.6976	6.76187	6.64337	6.71826	6.93677	6.42248
hsa_circRNA_103727	0.48173	0.955197	1.04707	up	ASCRP3000114	hsa_circ_0008144	circBase	chr4	-	120460114	120488299	exonic	NM_001083	PDE5A	AAACAAGAGAGCTACAGTCGTTAGCGGTTGTTGGTGTAGCCCAGGCCATCAACAAGAAAT	801	48.5	44.5	5.83732	5.77096	40.5	48.5	39	49	65.5	54.5	47	38	44	39	5.71399	5.79152	5.72174	5.98138	5.97795	6.0153	5.76613	5.66938	5.62774	5.77625
hsa_circRNA_104385	0.699828	0.980735	1.03936	up	ASCRP3000121	hsa_circ_0006365	circBase	chr7	+	65751497	65751696	exonic	NM_003596	TPST1	AAACACTCGAAGGAGTGGAGAGATCTACAGACCAAGTAATCAAGCCAGTCAATGTAGGAG	199	43.5	40.5	5.68406	5.62836	34	52.5	33	32	66	52	37	33	45	35.5	5.59335	5.8494	5.46184	5.50262	6.01307	5.93882	5.49944	5.41713	5.6886	5.59783
hsa_circRNA_007074	0.714059	0.982188	1.02756	up	ASCRP3000124	hsa_circ_0007074	circBase	chr1	-	54348615	54348949	exonic	NR_036639	YIPF1	AAACAGACCATTACTTTCCAATTTGGCAATGCAGCCACTTCTCTGACAGCAAACCCAGAT	334	89.7	87.4	6.61311	6.57388	69	94	60	101	124.5	103.5	99	80	87	67.5	6.45554	6.54644	6.44915	6.85719	6.75721	6.78196	6.63193	6.54644	6.43128	6.47778
hsa_circRNA_050999	0.16788	0.835709	1.04081	up	ASCRP3000127	hsa_circ_0050999	circBase	chr19	-	39923846	39924401	exonic	NM_001020	RPS16	AAACAGTTTTTGAGGGATTTTAAAGTTTCAAGAACTGCTGGAGCCAGTTCTGCTTCTCGG	357	34.3	33	5.51063	5.45292	34	32.5	32	36	37	32	34	33	37	29	5.50897	5.43663	5.551	5.59634	5.4602	5.45506	5.42828	5.49625	5.51056	5.37448
hsa_circRNA_020169	0.214276	0.857119	1.02646	up	ASCRP3000128	hsa_circ_0020169	circBase	chr10	-	120927214	120936665	exonic	NM_006793	PRDX3	AAACATATTTTAAAACATTTGCATTTTACCACCAGTTGCCCGACATGTGAGTGCCATTCC	1512	54	51.5	5.97786	5.94019	47	56	44.5	53.5	69	50	57	48	56	46.5	5.94117	5.97909	5.96025	6.01718	5.99162	5.8519	5.97795	5.93646	5.93999	5.99466
hsa_circRNA_407303	0.410361	0.932768	1.06974	up	ASCRP3000129		25070500	chrX	+	77264598	77275895	exonic	NM_000052	ATP7A	AAACATCAAAGGTGAGGGGAATGACGTGTGCCTCCTGCGTACATAAAATAGAGTCTAGTC	1074	90.7	88.3	6.69168	6.59443	85	93	81	94	100.5	84.5	86	96	90	85	6.78903	6.53422	6.86998	6.78903	6.47616	6.50587	6.42647	6.78805	6.46272	6.78903
hsa_circRNA_062996	0.32091	0.908846	1.11281	up	ASCRP3000132	hsa_circ_0062996	circBase	chr22	-	33260901	33265112	exonic	NM_003490	SYN3	AAACATTTTTCCCCAACCATAAGCCAATGCAGATCCTTCAAGCCAGACTTCATCCTGGTC	250	154.2	138.6	7.33787	7.18365	120	136	102	169	244	126	139	142	157	129	7.26965	6.98898	7.17786	7.56966	7.68316	7.02542	7.01836	7.34682	7.20032	7.32734
hsa_circRNA_003063	0.673756	0.97956	1.05559	up	ASCRP3000133	hsa_circ_0003063	circBase	chr18	+	8076452	8114825	exonic	NM_001105244	PTPRM	AAACCAAAATAGACTGTGTCCAAGTGGCCACAAAAGTCCCAGGTGCTGTTCCCACTGAAT	726	199.7	190.7	7.67535	7.5973	147	233	110.5	263	245	231.5	219.5	195	155.5	152	7.52932	7.68125	7.31025	8.17276	7.68316	7.79923	7.61979	7.79729	7.20505	7.56514
hsa_circRNA_000968	0.0294167	0.705017	1.40022	up	ASCRP3000139	hsa_circ_0000968	circBase	chr19	+	58774155	58774397	intronic	NM_014480	ZNF544	AAACCCTATGAATGTGACCATTGCGAGAAAGCCTTTAGCCAACGGTCTCCCCTCATCATG	242	9332.4	9273.8	13.5146	13.029	8767	10133	7686	9732	10344	10429	10511.5	8761	8746.5	7921	13.4652	13.0139	14.0038	13.7323	13.3579	13.0139	12.8497	13.2482	12.8973	13.1358
hsa_circRNA_404701	0.947924	0.997707	1.00356	up	ASCRP3000140		25070500	chr1	-	247319707	247323115	sense overlapping	NM_003431	ZNF124	AAACCCTATGACTATAAGCAATAAGAACTCGGTTGCCTTTGAGGATGTGGCTGTGAACTT	3408	37.9	38.5	5.6248	5.61968	30	40	37	41	41.5	34	39	40	46	33.5	5.41988	5.6219	5.72174	5.79932	5.56119	5.49944	5.57585	5.71261	5.6886	5.6219
hsa_circRNA_104659	0.799715	0.990946	1.00974	up	ASCRP3000145	hsa_circ_0085045	circBase	chr8	-	99718694	99761618	exonic	NM_006281	STK3	AAACCTCCTTATGCTGATATACATCCAATGAGGCCCATATGTTGTAAAGTACTATGGCAG	448	36.4	37.4	5.57427	5.56029	33	39	34	37	39	41	39	38	37	32	5.50897	5.59634	5.63596	5.63066	5.49944	5.71261	5.5283	5.55966	5.43663	5.56424
hsa_circRNA_102473	0.88408	0.993658	1.02061	up	ASCRP3000150	hsa_circ_0003215	circBase	chr19	+	17267718	17270294	exonic	NM_001130065	MYO9B	AAACGGTGACCGTCAACGACAAGCTTATCCTTCCCTACAGCCTCAGCGAGGATTTTTGCC	220	292.6	298.1	8.23853	8.2091	240	304	205	216	498	243.5	303	283	408	253	8.22647	8.04645	8.22479	7.90391	8.79102	7.85032	8.03027	8.34256	8.56893	8.25343
hsa_circRNA_100117	0.565323	0.968022	1.08101	up	ASCRP3000151	hsa_circ_0007895	circBase	chr1	-	28362054	28384605	exonic	NM_001990	EYA3	AAACGTATGGACTACCTCCTTTTGATTGTGAAAACTGCTGAGAGAGACTTGCAATCCAGT	429	55.5	52.8	6.08366	5.97128	61.5	58	56	54.5	47.5	39	60	74	49	42	6.30985	5.99048	6.36285	6.08269	5.67243	5.65133	6.07661	6.46272	5.79932	5.8664
hsa_circRNA_103745	0.641114	0.97673	1.01007	up	ASCRP3000154	hsa_circ_0071036	circBase	chr4	-	143324090	143326477	exonic	NM_003866	INPP4B	AAACTAACAGTCTATGATGTCAAGGATAAGTCTCATGACACCCATGCAAGGATCTCGTGG	236	29.2	29.6	5.33646	5.322	29.5	28	28.5	28	32	28.5	29	32	30.5	28	5.28758	5.31909	5.28573	5.37448	5.41544	5.26596	5.35346	5.34882	5.31728	5.3245
hsa_circRNA_104194	0.828032	0.991585	1.01406	up	ASCRP3000155	hsa_circ_0004712	circBase	chr6	+	136468488	136476896	exonic	NM_018945	PDE7B	AAACTAACCACCATCTTGCAAACCTATATCAGGTACAACATACTCAGGGGAGATTGGCAC	545	45	44	5.80997	5.78983	48	40	48	41	48	43	42	46	48.5	40.5	6.00108	5.63451	6.03676	5.74299	5.63451	5.73759	5.76613	5.8494	5.79932	5.79672
hsa_circRNA_100885	0.860896	0.993658	1.00877	up	ASCRP3000158	hsa_circ_0004596	circBase	chr11	-	73418464	73429935	exonic	NM_002869	RAB6A	AAACTAGTGCAAAAGCTGGATACAATGTAAAGCAGATCAGGCTTCAGCTGTGGGATACTG	312	35.2	34.2	5.46378	5.45117	35	35	33	28	45	34	33	35	39	30	5.50897	5.49465	5.46184	5.23446	5.61896	5.41713	5.40418	5.45916	5.56271	5.41268
hsa_circRNA_087659	0.131679	0.816273	1.08884	up	ASCRP3000161	hsa_circ_0087659	circBase	chr9	+	100109595	100112837	exonic	NR_036528	BDAG1	AAACTCCGCTACTCAAATATTGAGTTCATCAAACACTGCAGACTTCGAGCTGGCTTCTTC	504	52	47.9	5.97848	5.85569	47	49.5	42	46.5	75	51	51	39.5	55	43	6.03049	5.87257	5.94468	5.8962	6.14845	5.96025	5.81264	5.66938	5.93999	5.8962
hsa_circRNA_400732	0.812578	0.991585	1.04291	up	ASCRP3000162		25242744	chr11	+	32987845	32995095	exonic	NM_001076786	QSER1	AAACTCTAAGGACTTCTAAAACAACCACCAAATCTGCACAAAATTTGAACCTCCCGCTCC	389	306.8	317.5	8.37391	8.3133	358	294.5	275	267	339.5	228	287	376	354	342.5	8.79574	8.00468	8.66287	8.19138	8.21487	7.77643	7.96486	8.77094	8.35891	8.69534
hsa_circRNA_102078	0.128355	0.811508	1.25544	up	ASCRP3000166	hsa_circ_0043893	circBase	chr17	-	40858024	40860101	exonic	NM_001991	EZH1	AAACTGCAGCATCCAGCGTGGACTTAAGAAGATAACTCTTCCACACAAGTGTACAACTAC	305	50.1	37.8	5.902	5.57381	34	36.5	38	83	59	37	35.5	41.5	46	29	5.62482	5.60473	5.7648	6.62917	5.88647	5.6219	5.48881	5.63451	5.66796	5.45588
hsa_circRNA_046753	0.949706	0.998008	1.00718	up	ASCRP3000173	hsa_circ_0046753	circBase	chr18	+	3252272	3256234	exonic	NM_006471	MYL12A	AAACTTTATGATAAAATAGCTGCTGAGCGGTTTTGCAGACTACCATCTTCCCTGCAACTC	1807	366.7	394.2	8.61829	8.60797	367	377.5	275	354	460	341	372	434	444	380	8.82975	8.32332	8.66287	8.60588	8.66962	8.27221	8.31768	8.94941	8.67077	8.82975
hsa_circRNA_002554	0.00224217	0.440503	1.11369	up	ASCRP3000179	hsa_circ_0002554	circBase	chr3	-	53908237	53910107	exonic	NM_022899	ACTR8	AAAGAAACTTTTTGTCATTTAGATCAGGGATTGTGGTCCATCAGGAGTCTGTGTGTGCCA	287	33.8	31.2	5.50755	5.35221	32	34	31	33	39	30	29.5	31	35.5	30	5.50897	5.53142	5.41268	5.56424	5.52046	5.28573	5.35346	5.31253	5.41713	5.39221
hsa_circRNA_000615	0.523617	0.960661	1.06829	up	ASCRP3000181	hsa_circ_0000615	circBase	chr15	+	64791491	64792365	sense overlapping	NM_015042	ZNF609	AAAGAAAGTCAAGTCTGAAAAGCAATGATGTTGTCCACTGGGCATGTACTGACCAATGTG	874	66.6	59.6	6.22359	6.12828	59	66	56	40	112	47	64	67	70	50	6.27216	6.14845	6.28121	5.8152	6.60091	5.91348	6.12755	6.3062	6.21597	6.07821
hsa_circRNA_104090	0.112531	0.805991	1.16406	up	ASCRP3000191	hsa_circ_0006109	circBase	chr6	+	30618770	30619243	exonic	None	None	AAAGACGAGCATTACCGCTTCCCAAGCTCTTCCTTCAGTCCCACGACTACAGTCTGTATT	473	671.2	666.8	9.49241	9.27324	509	893.5	429.5	701	823	834	888	605	576	431	9.31137	9.51483	9.36596	9.70979	9.56011	9.45811	9.47595	9.3683	9.04769	9.01613
hsa_circRNA_103943	0.600201	0.970507	1.02874	up	ASCRP3000194	hsa_circ_0004345	circBase	chr5	+	134010304	134011815	exonic	NM_021982	SEC24A	AAAGACTTAGTGCAACACCACAGCTTACTAACAAGAATCCCAAAATGAGCCGAAGTGTTG	437	32.4	33	5.48047	5.4396	32	31	31	33	35	35	33	34.5	36.5	26	5.41988	5.41098	5.50421	5.63066	5.43663	5.49944	5.47163	5.50897	5.52673	5.19121
hsa_circRNA_405972	0.727422	0.982682	1.02297	up	ASCRP3000195		25070500	chr2	-	150432224	150438785	exonic	NM_015702	MMADHC	AAAGAGAAGTGCTCTTAGAAAAGGTGCTTTGTAACAGAGCCAGACTGGTTTCCTATCTCC	600	68.4	67.3	6.30672	6.27396	69	64	57	69	83	63	68	74.5	68	63	6.50249	6.08269	6.33502	6.3835	6.22991	6.20652	6.18246	6.46272	6.17378	6.34435
hsa_circRNA_086376	0.623583	0.974848	1.02472	up	ASCRP3000198	hsa_circ_0086376	circBase	chr9	-	14146687	14179779	exonic	NM_001190737	NFIB	AAAGAGATCAAGATTCTGGACAATCAGGAAGTCCAAGCCACAATGATCCTGCCAAGAATC	363	55.7	54.6	6.04424	6.00901	52	56	50	49	71.5	50.5	50	61	60.5	51	6.07715	5.92026	6.18741	5.98138	6.05498	5.95132	5.8519	6.14845	6.00221	6.09118
hsa_circRNA_102890	0.0589372	0.767272	1.25203	up	ASCRP3000199	hsa_circ_0002867	circBase	chr2	-	200245086	200298237	exonic	NM_001172509	SATB2	AAAGAGATGAACCAGAGCACATTAGCCAAAGAATGCCCTCTCTCCCAGGTTTGATGATTC	428	16322.7	19070	14.2966	13.9724	16455	18746	12604	15628.5	18180	19078	20034	19228	19442	17568	14.3176	13.9816	14.6653	14.3176	14.2011	13.8489	13.7512	14.2118	13.8489	14.2011
hsa_circRNA_005828	0.107973	0.80202	1.10204	up	ASCRP3000201	hsa_circ_0005828	circBase	chr10	-	88231964	88233730	exonic	NM_015045	WAPAL	AAAGAGCACTCAGCCTCTAAACACACGTTGCCTTAGTCACCCACAAAAGCTGTATATAAT	386	143.2	133.3	7.27176	7.13158	120	137.5	113	149.5	196	131.5	139	125	149	122	7.26319	7.01119	7.35756	7.38137	7.34549	7.07348	7.02839	7.16648	7.14993	7.23961
hsa_circRNA_102469	0.736689	0.984696	1.03169	up	ASCRP3000202	hsa_circ_0008432	circBase	chr19	+	16192722	16197350	exonic	NM_003290	TPM4	AAAGAGGCCAAGCACATTGCGGAAGAGGCTGACCGCAAATACGAGGAGGCTGAAGGTGAT	252	66.3	63.4	6.19636	6.15135	53	92	46.5	44.5	95.5	67.5	75	60	65.5	49	6.1365	6.50587	6.08269	5.8448	6.41193	6.24209	6.28121	6.12548	6.11334	5.99466
hsa_circRNA_002876	0.61207	0.970507	1.08395	up	ASCRP3000205	hsa_circ_0002876	circBase	chr17	+	19213197	19232960	exonic	NM_014964	EPN2	AAAGATGACTTTTCTGAATTTGACAACCTTCGGACTTCAAAAAAAACAGCCACCTCCCCG	645	323.2	321.6	8.44409	8.3278	336	301.5	301	306.5	371	248.5	298	394	353	314.5	8.69299	8.03441	8.78678	8.37486	8.33141	7.86891	8.02184	8.81932	8.35561	8.5733
hsa_circRNA_079201	0.120492	0.811205	1.20799	up	ASCRP3000210	hsa_circ_0079201	circBase	chr7	+	2638098	2644625	exonic	NM_152558	IQCE	AAAGCACATGGCTCAGAGCCACCCAGCGTGCCAGGCCTCCCAGACCAGGCCCAAGAGCTC	303	1468.9	1504.3	10.6968	10.4242	1223	1696.5	1256	1722.5	1446.5	1526.5	1519	1382	1887	1207	10.5907	10.4754	10.9779	11.041	10.3991	10.2847	10.1729	10.555	10.633	10.4754
hsa_circRNA_103868	0.646399	0.976831	1.12051	up	ASCRP3000215	hsa_circ_0072797	circBase	chr5	+	68915840	68916286	exonic	TCONS_l2_00023407	TCONS_l2_00023407	AAAGCAGGTCTTTTCTACACAGGGAGAACATTTTGTGAATTCCTGGGTCCAGAGAGAATT	172	248.1	207	7.82084	7.65668	123	362	136	126	493.5	231	270	166	257	111	7.2974	8.28036	7.60842	7.13384	8.78417	7.78298	7.87415	7.58992	7.92836	7.10799
hsa_circRNA_406294	0.186252	0.847966	1.16363	up	ASCRP3000218		25070500	chr3	-	65729590	65731263	intronic	ENST00000330909	MAGI1	AAAGCCCACACATAATCATGGTGTCTTGGTAAGGAATTACATTTGGTTCTGCCTGGTTTC	1673	62.1	55.4	6.20967	5.99104	54.5	71	50.5	70.5	64	73	71.5	49	45.5	38	6.20749	6.22248	6.20554	6.42122	5.99162	6.34612	6.26118	5.93646	5.70295	5.70848
hsa_circRNA_104766	0.933261	0.995011	1.01102	up	ASCRP3000221	hsa_circ_0001851	circBase	chr9	-	33971648	33973235	exonic	NM_018449	UBAP2	AAAGCTAGTAGTTTGGGAAGCTGCTCAGAATGGTGCAGATGAGGGAACTGGATTTGGACG	159	59.4	55.1	6.03459	6.01878	44	91	40	35	87	57.5	62	56	65	35	5.94117	6.50587	5.79932	5.63066	6.29593	6.09825	6.11052	6.08588	6.12755	5.67172
hsa_circRNA_102923	0.0539937	0.75462	1.08308	up	ASCRP3000229	hsa_circ_0058451	circBase	chr2	+	223782763	223789313	exonic	NM_004457	ACSL3	AAAGGACGTAATACTCCACTGTGCGACAGTTGTTACATTATATGCCACTCTAGGAGGTCC	736	31.8	29.1	5.41582	5.30069	30	30.5	32	27	39.5	27	26	31	33	28.5	5.33705	5.36926	5.50421	5.39049	5.47811	5.22558	5.18801	5.34882	5.34882	5.39221
hsa_circRNA_406107	0.420863	0.936482	1.06198	up	ASCRP3000230		25070500	chr20	-	35693826	35696589	exonic	NM_002895	RBL1	AAAGGAGAATGCCTCCTGGACCTTTCAAGTTTTACTGATAATAGTTTAATACAATTTTTT	606	79.9	77.4	6.51949	6.43274	68.5	92	74	76	89	80	100	79	67	61	6.49109	6.50587	6.73961	6.52208	6.3388	6.4794	6.63193	6.53422	6.17378	6.34435
hsa_circRNA_404544	0.912267	0.993658	1.0161	up	ASCRP3000231		25070500	chr1	-	86590527	86611866	exonic	NM_152890	COL24A1	AAAGGAGACACTGGACCTCCCGAAATCACTTCTTCATTTTATTGTACTATGTGTGGCTGG	1435	464.4	509.7	8.9892	8.96616	506	496	439	409	472	452	503	557	524	512.5	9.3046	8.67933	9.41264	8.84551	8.70393	8.65502	8.71341	9.28883	8.9281	9.24545
hsa_circRNA_102766	0.160592	0.83509	1.14831	up	ASCRP3000236	hsa_circ_0055251	circBase	chr2	+	74056531	74087278	exonic	NM_006463	STAMBP	AAAGGATTTCATCCACACAGCAAGGATCCACCTCTGTTCTGTATGCTGCATCCCCTTTTT	1336	102.8	90.8	6.83498	6.63547	84	97	87	132	114	84	89	90	108	83	6.77551	6.58405	6.9523	7.2204	6.64264	6.54567	6.4541	6.71826	6.70214	6.75721
hsa_circRNA_101527	0.591182	0.970507	1.06455	up	ASCRP3000239	hsa_circ_0006380	circBase	chr15	+	57523349	57526305	exonic	NM_207037	TCF12	AAAGGCTTTGGCATCTGTATATGCACCATCCCCAAATTCAGATGATTTCAACCGTGAATC	456	174.1	173.7	7.5717	7.48145	189	179	159.5	154	189	153	176.5	141	221	177	7.88347	7.36063	7.86706	7.43795	7.30936	7.27428	7.33398	7.34682	7.69205	7.7601
hsa_circRNA_030448	0.795698	0.990946	1.08104	up	ASCRP3000241	hsa_circ_0030448	circBase	chr13	+	76301164	76415337	exonic	NM_005358	LMO7	AAAGGGCCAAACAGGAGGCAGAGAGAGAGAATTCCAAGTACTTGGATGAGTTTGATTAAT	2533	78.6	74.9	6.47088	6.35846	87	47	142	70	47	62	76	120	57.5	59	6.8244	5.73759	7.66999	6.4668	5.65563	6.16304	6.28121	7.09842	5.95016	6.29947
hsa_circRNA_017037	0.140754	0.825602	1.10828	up	ASCRP3000242	hsa_circ_0017037	circBase	chr1	-	235272657	235283214	exonic	NM_014765	TOMM20	AAAGGGCTTGGAGAATTACCTGACCTTAAAGATGCTGAAGCTGTTCAGAAGTTCTTCCTT	2991	32.1	29.3	5.46193	5.31361	30	27	29	40.5	34	25.5	29	35	31	26	5.41988	5.28758	5.41268	5.77406	5.41544	5.26596	5.29311	5.45916	5.31728	5.23254
hsa_circRNA_104751	0.570424	0.970299	1.02848	up	ASCRP3000243	hsa_circ_0003762	circBase	chr9	+	33036571	33037113	exonic	NM_001539	DNAJA1	AAAGGGTCGCCTAATCATCGAATTTAAGACGAGGAGAAGACCTTTTCATGTGTATGGACA	217	39.1	38.8	5.60985	5.56934	40	42.5	38	35	40	45	41	33	37.5	37.5	5.67737	5.63451	5.67737	5.54946	5.51056	5.73759	5.55199	5.37905	5.5392	5.63886
hsa_circRNA_101648	0.0915626	0.79637	1.20094	up	ASCRP3000247	hsa_circ_0000651	circBase	chr15	+	90982563	90986710	exonic	NM_003870	IQGAP1	AAAGTCAATATTTGTACCTGTTCAAGCTAGGCCTGGCCCCTCAGATTCAAGACCTATATG	446	206	173.4	7.74387	7.4797	131	230	142.5	230	296.5	187	168	162	219	131	7.37601	7.66841	7.68979	7.99709	7.98803	7.53259	7.26666	7.54722	7.69205	7.35998
hsa_circRNA_034559	0.375285	0.923656	1.03772	up	ASCRP3000248	hsa_circ_0034559	circBase	chr15	+	40313099	40318290	exonic	NM_001013703	EIF2AK4	AAAGTCACTGATGAAAGGAATGGCAGGTTACAATAAGCTCTTGTGACCTCCTGGTTGTAA	329	42.5	42.4	5.75389	5.70047	35	46.5	39	40	52	43	42	46	46.5	34.5	5.62482	5.76746	5.83977	5.79152	5.74589	5.79672	5.61749	5.79932	5.70295	5.58586
hsa_circRNA_001220	0.453068	0.948199	1.03507	up	ASCRP3000252	hsa_circ_0001220	circBase	chr22	-	30686343	30687176	intronic	None	None	AAAGTCTGAGCACTGGGCATTACTGGCTCAAGCACTTCCGGTCAAACAATAGCGCTATTC	833	38.5	37.5	5.64043	5.5907	38	37	35	40	42.5	41	34.5	37	39	36	5.6951	5.51788	5.67737	5.74299	5.5688	5.73759	5.47163	5.59484	5.51056	5.63886
hsa_circRNA_104026	0.426633	0.93923	1.06424	up	ASCRP3000254	hsa_circ_0005819	circBase	chr5	+	176671195	176673797	exonic	NM_022455	NSD1	AAAGTGAAAAATGATGACTCGTCAAAAGAGATTCCAGGCTCAGAGTGCTATGAAGCTGGT	195	53.7	47.2	5.92827	5.83844	48	64	40.5	41	75	52.5	48	39	55.5	41	5.94117	6.09899	5.70295	5.74299	6.15526	5.99579	5.83261	5.6542	5.90426	5.80535
hsa_circRNA_405405	0.811837	0.991585	1.00849	up	ASCRP3000258		25070500	chr15	+	79748439	79761487	sense overlapping	NM_015206	KIAA1024	AAAGTGTAGGGGAGCTGCCTGCTAACGATGTAAGAACTGACCTGAAGTTTCAGTGTAGTC	13048	34.3	35.6	5.53489	5.52269	35	33.5	34	35	34	31	35	38	40	34	5.60473	5.4765	5.5688	5.56424	5.4602	5.36576	5.5283	5.57736	5.59335	5.54869
hsa_circRNA_083815	0.447977	0.946935	1.11128	up	ASCRP3000259	hsa_circ_0083815	circBase	chr8	-	28669843	28671129	exonic	NM_018250	INTS9	AAAGTGTCTTATGTCTCTGGATCCTCCTTGCTTACCACACACCCCCAGGCTGTTACCTTC	256	578.3	591.9	9.28141	9.12919	470	629	446	510.5	836	505.5	520	600	864	470	9.21227	9.02634	9.44327	9.14633	9.57886	8.81244	8.74713	9.36338	9.60248	9.12052
hsa_circRNA_000761	0.199127	0.850803	1.0712	up	ASCRP3000260	hsa_circ_0000761	circBase	chr17	-	37455242	37457328	exonic	NM_032875	FBXL20	AAAGTTAAGTCTTCGTGGATGTCTTGGAGTGGGAGACAATGCATTAAGGCCTGGAATGTT	170	32.5	30.2	5.41505	5.31582	35	36	28.5	25	38	30	29	30	33	29	5.5688	5.51788	5.28573	5.23446	5.46837	5.24591	5.25821	5.34882	5.37622	5.34993
hsa_circRNA_101978	0.852153	0.993366	1.01961	up	ASCRP3000262	hsa_circ_0005869	circBase	chr17	+	8347577	8363478	exonic	NM_001025579	NDEL1	AAAGTTCTCTCGATCAGGGCATACATCTTTCTTCGACAAAGGGCTTTCTTGATCATGGAT	956	56.1	55.4	6.03469	6.00667	46.5	52.5	48	79	54.5	55	59	49	63.5	50.5	5.9262	5.82542	6.07212	6.55818	5.79152	6.02496	6.03731	5.8494	6.03049	6.09118
hsa_circRNA_405514	0.944601	0.99682	1.00484	up	ASCRP3000265		25070500	chr17	-	421177	421699	intronic	ENST00000574029	VPS53	AAATAAAAATTTGCAAGGTGTCCACAGCACTTTCCAGCGTCATCTGAAATAGCAAAGGTG	522	65.8	65.9	6.21575	6.20879	47.5	79	51	61.5	90	76	78	53	72	50.5	5.98252	6.34612	6.15526	6.27216	6.32269	6.36154	6.36022	6.02052	6.22344	6.07821
hsa_circRNA_050054	0.609222	0.970507	1.04143	up	ASCRP3000267	hsa_circ_0050054	circBase	chr19	+	17972902	17974124	exonic	NM_000980	RPL18A	AAATAAACTCAGGAACGCCCCGGTGTGTTTGAGAAGTCCCCCCTGCGGGTGAAGAACTTC	385	738.4	824.7	9.67508	9.61651	753	910	594	691	744	831	951.5	721	875	745	9.86768	9.53675	9.90585	9.67764	9.38749	9.4537	9.5711	9.67813	9.63001	9.74963
hsa_circRNA_033062	0.373491	0.923656	1.04626	up	ASCRP3000268	hsa_circ_0033062	circBase	chr14	+	94577078	94583033	exonic	NM_005532	IFI27	AAATAAAGATGAATTGTTGCAACTCTTCGGGAACACATCCAAGCTTAAGACGGTGAGGTC	652	34.4	32.4	5.45698	5.39174	30	38	34	33.5	36.5	30	32	30	36	34	5.31547	5.58586	5.50421	5.46837	5.41098	5.3245	5.41268	5.23062	5.46184	5.52908
hsa_circRNA_020960	0.131281	0.816251	1.2169	up	ASCRP3000271	hsa_circ_0020960	circBase	chr11	-	5269501	5270820	exonic	NM_000559	HBG1	AAATAATAAATCTATTCTGCTGAGAGATCACGCTCCTGGTTGTCTACCCATGGACCCAGA	439	506	472.7	9.10403	8.82081	480.5	613	399	549.5	488	540.5	637	485.5	350	350.5	9.24272	8.97027	9.26434	9.27212	8.77069	8.89983	9.0331	9.10278	8.34655	8.72181
hsa_circRNA_089353	0.256239	0.879761	1.11366	up	ASCRP3000272	hsa_circ_0089353	circBase	chr9	+	136217451	136218280	exonic	NM_000972	RPL7A	AAATAATACAAATTTTCCTTCCTGGTTGTCTTCTTGCCTGCCCTGTGTCGTAAAATGGGG	365	394	381.3	8.69504	8.53973	279.5	465.5	290	389	546	372	416	303	522.5	293	8.45145	8.60865	8.72275	8.75575	8.93659	8.38956	8.47333	8.43737	8.9281	8.47028
hsa_circRNA_008077	0.42045	0.936482	1.15887	up	ASCRP3000273	hsa_circ_0008077	circBase	chrX	+	37245851	37285253	exonic	NM_001173489	PRRG1	AAATAATGAAAAAACTGATGCTCACCCCATTTAGAGAAAGAAATCCACCTCCCCAACCCC	303	1486.5	1576.5	10.7095	10.4968	1661	1561.5	1362	1262	1586	1209	1427	1829.5	1817	1600	11.0343	10.3208	11.128	10.555	10.5095	9.98372	10.1049	10.9423	10.5879	10.8651
hsa_circRNA_034125	0.926552	0.993846	1.01006	up	ASCRP3000274	hsa_circ_0034125	circBase	chr15	+	25312558	25351441	exonic	NR_003325	SNORD116-10	AAATAATTCTGCCCTCCCATTCTCAAGGGCCAGGGGGAATTCAAATATTGCAGTTGTCAT	38883	1237.4	1483.2	10.4483	10.4338	1380	1591	1029	1015	1172	1754.5	1765.5	1253	1338.5	1304.5	10.8034	10.3596	10.7104	10.2802	10.0877	10.5413	10.4024	10.4546	10.1829	10.5879
hsa_circRNA_404660	0.641665	0.97673	1.02437	up	ASCRP3000276		25070500	chr1	+	220934999	220943898	sense overlapping	NM_017898	MARC2	AAATACAGATGTTGGAGTAGAGACGGCAGAGTGGAGGATATTTGGCCTTGACATTAAAGG	8899	31.4	30.6	5.40113	5.36639	31	33	31	25	37	29	23	36	34	31	5.37731	5.41098	5.41268	5.30525	5.49944	5.28573	5.15149	5.43663	5.46184	5.49625
hsa_circRNA_103952	0.949444	0.998008	1.00292	up	ASCRP3000277	hsa_circ_0074079	circBase	chr5	-	137320945	137346838	exonic	NM_016603	FAM13B	AAATACCCAGCATTTACACAGATGTGGAAGACATGAAAGAGCAAGAAATAGTGAGCAGGA	631	31.2	32.6	5.34414	5.33994	32	36	30	24	34	37	35	30	32	29	5.35523	5.43663	5.36401	5.19909	5.36576	5.46511	5.44328	5.31253	5.28758	5.19121
hsa_circRNA_400416	0.695615	0.980735	1.01587	up	ASCRP3000278		25242744	chr1	+	225190484	225284941	exonic	NM_001373	DNAH14	AAATACGAAGGTCATTTTTGTACCACCATCTTTTTTTGGCTGATGACTTGTTTCAAACCT	2865	29.8	29.9	5.36217	5.33946	29	31	33	31	25	31	29.5	30	31	28	5.28758	5.34993	5.46184	5.50262	5.20887	5.36576	5.31071	5.37905	5.31728	5.3245
hsa_circRNA_039714	0.421402	0.936482	1.02423	up	ASCRP3000280	hsa_circ_0039714	circBase	chr16	-	58752099	58753159	exonic	NM_002080	GOT2	AAATAGCAACAGTGGTGAAGTTTGTCACTGTGCAGACCATTTCTGGAACTGGAGCCTTAA	327	33.1	33	5.41832	5.38378	31	34	31	30	39.5	37	35	32	31	30	5.35523	5.39221	5.38705	5.43663	5.52046	5.46511	5.41268	5.37905	5.28758	5.37448
hsa_circRNA_401170	0.0566227	0.765757	1.24537	up	ASCRP3000281		25242744	chr13	+	78318417	78320990	exonic	NM_144595	SLAIN1	AAATAGGACCAATGGAGGTTACACTTCCAGGGGCTCCCCACTCAGTCCCCAGTCATCTAT	492	1233.9	1188.2	10.441	10.1245	1103	1315	1019.5	1230	1502	1101	1238	1215	1327	1060	10.4423	10.0834	10.6981	10.5347	10.4465	9.86063	9.92934	10.3873	10.1698	10.2751
hsa_circRNA_101603	0.218581	0.861362	1.06288	up	ASCRP3000282	hsa_circ_0006842	circBase	chr15	-	76566752	76585041	exonic	NM_000126	ETFA	AAATAGTAGCACCAGTGGCACAAGATCTCTGTAAAGTAGCAGGCATAGCAAAAGTTCTGG	630	36.6	33.5	5.53559	5.4476	38	39.5	34	28	43.5	35	35	29	35.5	33	5.59335	5.59634	5.5283	5.35523	5.60473	5.49944	5.49944	5.27344	5.43663	5.52908
hsa_circRNA_006345	0.877861	0.993658	1.00586	up	ASCRP3000283	hsa_circ_0006345	circBase	chr9	+	4823547	4827033	exonic	NM_005772	RCL1	AAATAGTTCTACGAGGAGTGACCAATGATCAGGTTGACCCTTCAATTTTGAAGCCAGCTT	248	32.5	32.9	5.45195	5.44352	33	33	30.5	31	35	31	31	36.5	34	32	5.52908	5.43663	5.48399	5.41098	5.39907	5.3245	5.38078	5.57736	5.40589	5.52908
hsa_circRNA_086348	0.0630087	0.770562	1.07225	up	ASCRP3000287	hsa_circ_0086348	circBase	chr9	+	7128065	7165357	exonic	NM_015061	KDM4C	AAATATTTTGGATCAAATATTGCCCACATGTACCAGAAGTCCAAGGCTTGCGAGAAGGTC	291	32.3	30.7	5.46408	5.36343	31.5	31	32	31	36	31	33	33.5	29	27	5.44659	5.41098	5.50421	5.45916	5.49944	5.41713	5.44328	5.43663	5.28758	5.23254
hsa_circRNA_000449	0.0217229	0.700482	1.17205	up	ASCRP3000288	hsa_circ_0000449	circBase	chr12	-	121154725	121157906	antisense	NM_001080533	UNC119B	AAATCAAAGTCAAAGTTTTTCAGCAAGTGTTCCCGGAAATAGTGCCCTTCGATCATCTCC	3181	109.4	93.7	6.89126	6.66222	84.5	116.5	83.5	115	147.5	107	100	79	95	87.5	6.75078	6.81068	6.89978	7.02515	6.96989	6.82821	6.59682	6.52669	6.56009	6.79931
hsa_circRNA_102987	0.166742	0.83509	1.03258	up	ASCRP3000289	hsa_circ_0002619	circBase	chr20	-	3274784	3275275	exonic	NM_001009984	C20orf194	AAATCAACACTACTCACAGAATAGAAAGTGACAAGGCACTCCAGTGCACAGAAGCTCTTC	220	32.2	31.5	5.44682	5.40057	32	30	32	29	38	30	30	31.5	37	29	5.40418	5.41098	5.50421	5.43663	5.47811	5.40418	5.35346	5.36576	5.48721	5.39221
hsa_circRNA_100058	0.187425	0.847966	1.08105	up	ASCRP3000291	hsa_circ_0009986	circBase	chr1	+	12378128	12382803	exonic	NM_015378	VPS13D	AAATCAGAGAAGGGACAAGACACACCTTAGATCCTGTCTTGGATCTACCAAGGATTCCTC	767	37.9	33.8	5.61403	5.5016	39	36	36	29	49.5	39	28	32	37	33	5.72945	5.54638	5.63596	5.43663	5.72174	5.65133	5.3227	5.45916	5.51056	5.56424
hsa_circRNA_100067	0.0466938	0.750314	1.08724	up	ASCRP3000292	hsa_circ_0000020	circBase	chr1	+	15964801	15978390	exonic	NM_032341	DDI2	AAATCAGCAGAGGATGCAGGCAACAGAACATTGAGGAAAACATGACAATAGCTATGGAAG	551	35.5	31.1	5.47977	5.3591	35	40	31	28.5	43	31.5	30	32	33	29	5.49144	5.5688	5.38705	5.35523	5.59634	5.3245	5.34061	5.41713	5.38877	5.3245
hsa_circRNA_002822	0.814351	0.991585	1.04516	up	ASCRP3000295	hsa_circ_0002822	circBase	chr2	-	210993754	211019335	exonic	NM_152519	C2orf67	AAATCCAACAACTAACAGACATTCACAGGCAAATTCGTGCCTCCAAGGTTTCCAATACTT	1259	123.4	119.4	6.97593	6.9122	89	166	62	171	129	133	167	91	147	59	6.8338	7.24009	6.43629	7.57981	6.78968	7.1108	7.27679	6.72829	7.12288	6.32224
hsa_circRNA_404782	0.536902	0.960965	1.04693	up	ASCRP3000297		25070500	chr10	-	79064144	79065150	intronic	NM_001271518	KCNMA1	AAATCCTGGGGTTAGGGGCCCCTCTGCTATGGAGTTGAGACCCATGCCCTCAACCTCAAA	1006	187	184.7	7.65234	7.58618	180.5	197	145	184.5	228	168	185	202	201.5	167	7.8023	7.46002	7.72741	7.69778	7.5742	7.43071	7.39805	7.85079	7.57887	7.67247
hsa_circRNA_405487	0.797983	0.990946	1.01486	up	ASCRP3000298		25070500	chr16	-	72318470	72342087	sense overlapping	NR_126330	LINC01572	AAATCGACTCTGACTCAATCCTTGAGGTCTGGCCTCATCAGTGAAAAGAAGGACTGACTT	23617	51	52.8	5.97309	5.95181	52	52.5	51	50	49.5	53	55.5	50	56	49.5	6.05498	5.91228	6.14132	6.0539	5.70295	5.93882	5.94468	5.92026	5.91228	6.043
hsa_circRNA_103997	0.280955	0.887896	1.15156	up	ASCRP3000299	hsa_circ_0074816	circBase	chr5	-	158204420	158223483	exonic	NM_024007	EBF1	AAATCTAAGCAGTTCTGCAAAGGAACACCAGGCAGATTCATTTATACAGCTACTCCCTGT	258	70.2	61	6.35592	6.15233	62	78	66	93	52	54	61	59	70	61	6.39275	6.30164	6.5449	6.77419	5.76613	6.02496	6.07661	6.11438	6.22344	6.32224
hsa_circRNA_003251	0.625757	0.975458	1.03502	up	ASCRP3000301	hsa_circ_0003251	circBase	chr12	+	1003727	1006847	exonic	NM_001184985	WNK1	AAATCTAGTCGAAGCAGTTCCTTGGGGAATAAAAGCCCCCAGCTTTCAGTTTCTCAAGTC	939	351.5	369	8.53032	8.48066	297.5	478	238	358	386	494	442	286	345	278	8.54692	8.63828	8.44691	8.62501	8.3945	8.79233	8.52741	8.35561	8.32321	8.40475
hsa_circRNA_104213	0.058943	0.767272	1.08141	up	ASCRP3000302	hsa_circ_0078165	circBase	chr6	+	147581750	147655358	exonic	NM_001127715	STXBP5	AAATCTCCAACCTCTGGGTTACATTTTGCCATCTGCCTTTCCAGAGTAAGTGGCTCTATG	1715	130.4	122.5	7.13256	7.01965	101	146	96	140	169	130	139	108	129	106.5	7.00463	7.10099	7.1108	7.27246	7.17393	7.06658	7.02839	6.96681	6.95318	7.08329
hsa_circRNA_406640	0.25548	0.879761	1.09103	up	ASCRP3000305		25070500	chr5	+	95966670	95970601	intronic	ENST00000505143	CAST	AAATCTTTGCATTCTGACTGTGCGATTTGGGAGATTCAGAAGAGCACTGGAGTCTCCACC	3931	92.6	87	6.71545	6.58976	89	86.5	76.5	97	114	82	87	94	90	82	6.85263	6.44998	6.81068	6.82133	6.64264	6.4919	6.4541	6.78805	6.48949	6.7253
hsa_circRNA_103730	0.888952	0.993658	1.02343	up	ASCRP3000310	hsa_circ_0005654	circBase	chr4	-	121675707	121732604	exonic	NM_018699	PRDM5	AAATGATGGACTGAAGATGCACATTCGTACTCACACCAGGGAGATCCTAAGAAAAAGCTT	758	233.2	244	7.97479	7.94137	260	241	260	183	222	242	243	188	286	261	8.34589	7.72605	8.58339	7.6816	7.53704	7.84407	7.74241	7.75628	8.06326	8.30086
hsa_circRNA_100167	0.076976	0.784332	1.08026	up	ASCRP3000313	hsa_circ_0011572	circBase	chr1	-	35940405	35944813	exonic	NM_024874	KIAA0319L	AAATGCATATGTTCTCCAAGAACCACCTAAAGGTCCACAAGGCGATTACAATTTCCAGTC	349	42	38.8	5.69665	5.58528	41	37	37	41	54	40	43.5	35.5	38	37	5.76215	5.51788	5.72174	5.71536	5.76613	5.56119	5.63886	5.54406	5.51056	5.67172
hsa_circRNA_031210	0.0327831	0.717298	1.34433	up	ASCRP3000320	hsa_circ_0031210	circBase	chr14	-	23033806	23044133	exonic	NM_001344	DAD1	AAATGTAACCTTTTGCCTTCCAAATTAAAGAACTCCATGCCACTCCTCTTTGCCTGAGAA	406	360.7	292.4	8.61086	8.18397	309	381.5	307.5	369.5	436	247.5	338	371	280.5	225	8.58818	8.34589	8.81781	8.69656	8.60588	7.87614	8.17874	8.73482	8.03743	8.09274
hsa_circRNA_100356	0.636702	0.97673	1.03002	up	ASCRP3000323	hsa_circ_0014624	circBase	chr1	-	155734790	155736500	exonic	NM_001037533	GON4L	AAATGTCATCAGCTTCTGAGGAATCTGTGCTTTCTGTCCCAGAACTCCAGGCCAGTCTGC	1710	95.3	92.9	6.68589	6.64323	67	105	73	87	144.5	94.5	105	83	102	80	6.42248	6.66795	6.68178	6.70214	6.95512	6.6299	6.6587	6.58367	6.63302	6.71084
hsa_circRNA_402418	0.772631	0.988525	1.02777	up	ASCRP3000328		25242744	chr2	+	179455865	179465394	exonic	NR_038272	TTN-AS1	AAATTACAGACATCATCTCCTTTGAACAGGGAAAAGGTAACAGGTGGCTGCCATGAGATA	729	71.4	71.7	6.36559	6.32606	70	79	61	67	80	86	84.5	54	62	72	6.52208	6.34612	6.43629	6.3301	6.19334	6.57041	6.41742	6.02052	6.05898	6.56298
hsa_circRNA_103308	0.827435	0.991585	1.01623	up	ASCRP3000329	hsa_circ_0064584	circBase	chr3	+	25622036	25622213	exonic	NM_000965	RARB	AAATTACCCTGCTGAAGGCCGCCTGCCTGGACATCCTGAATTCCAGTGCTGACCATCGAG	177	66.3	68.4	6.27089	6.24767	56	79	53	72	71.5	75	86	60	65	56	6.19503	6.31595	6.25484	6.48647	6.10214	6.41742	6.4541	6.10424	6.05898	6.20358
hsa_circRNA_103492	0.835303	0.991585	1.01994	up	ASCRP3000331	hsa_circ_0001346	circBase	chr3	+	149563797	149639014	exonic	NM_183381	RNF13	AAATTCAAGAAAGGTGATTTTACAACGAGATGCTGCTCTCCATAGGGATGCTCATGCTGT	716	198.3	205.3	7.74945	7.72096	199.5	205	171	202	214	182	227	216	211	190.5	7.97506	7.51197	7.96342	7.81496	7.48183	7.50921	7.67739	7.95705	7.62998	7.83116
hsa_circRNA_405568	0.679478	0.97956	1.02496	up	ASCRP3000332		25070500	chr17	-	33805093	33807214	exonic	NM_001195790	SLFN12L	AAATTCAGCCACTGAGATATCACCTTCCAGAAAAGAATTTCTGCGTGGAAATGGCTTAGC	1190	46.8	47.7	5.86292	5.82736	50	45	46	44	49	45	45	48.5	51	49	6.03049	5.71399	6.0067	5.83261	5.73081	5.80535	5.70042	5.81392	5.81264	6.00445
hsa_circRNA_006861	0.769795	0.988443	1.01386	up	ASCRP3000333	hsa_circ_0006861	circBase	chr6	+	64356431	64390062	exonic	NM_015153	PHF3	AAATTCAGTGAGATCTCCAAGAAAATCACCTCGTTTAATGGCACAAGGGCTGAAAGACAC	431	35	34.8	5.48907	5.46921	34	40	30	32	39	35	35	36	40	28	5.46756	5.6219	5.31253	5.50262	5.54075	5.46511	5.47163	5.50897	5.57585	5.3245
hsa_circRNA_403874	0.896495	0.993658	1.01331	up	ASCRP3000334		25242744	chr7	-	98643320	98645505	exonic	NM_020429	SMURF1	AAATTCCGTGGGGAAGAAGGTTTGGATTACGGTGGTGTGGCCAGTCACCAGTGCCAACTC	303	45.1	41.4	5.70671	5.68763	31	58.5	32	34	70	37	42	44	48	36	5.35523	6.0067	5.50421	5.63066	6.03676	5.56119	5.65133	5.79932	5.7546	5.67172
hsa_circRNA_406724	0.511214	0.959039	1.14832	up	ASCRP3000336		25070500	chr5	+	179976936	179977117	intronic	ENST00000504343	CNOT6	AAATTCGTAGCTTACCCGCAGAACTCGGAAACATGGTATCACTCAGTAAGAAGCTTAAGC	181	137.8	110.2	7.02304	6.82351	101.5	188	73	65	261.5	156.5	121	83	113.5	77	6.98061	7.41444	6.65727	6.29204	7.77084	7.27842	6.84674	6.59325	6.77419	6.62495
hsa_circRNA_100517	0.73559	0.984467	1.0141	up	ASCRP3000337	hsa_circ_0017348	circBase	chr1	-	247322307	247323115	exonic	NM_001243740	ZNF124	AAATTCTTCAAGAAATCTAAGAACTCGGTTGCCTTTGAGGATGTGGCTGTGAACTTCACC	188	50.9	49.4	5.90353	5.88333	43	51.5	41.5	49	69.5	45	55	45.5	57	44.5	5.76215	5.86021	5.85896	5.98138	6.05498	5.79672	5.91826	5.8494	5.93999	5.91228
hsa_circRNA_087581	0.474649	0.95309	1.04833	up	ASCRP3000340	hsa_circ_0087581	circBase	chr9	+	97207245	97213809	exonic	NM_032558	HIATL1	AAATTGCAGCATTCATAGCTATGGTAGGAATTCTGTCTATTGTGGCTCAGGTCTCAGCCA	405	89.6	86.4	6.64312	6.57503	77	84	74	97	116	82	82	86	101	81	6.67312	6.41193	6.68178	6.80125	6.64754	6.46435	6.38199	6.64754	6.65599	6.7253
hsa_circRNA_104882	0.13546	0.825602	1.05429	up	ASCRP3000341	hsa_circ_0003597	circBase	chr9	+	115166274	115181238	exonic	NM_032303	HSDL2	AAATTGCAGTCAATGCATTATGGCCTAAAACAGGAGGCTGGCAGGATGTACAGTTTTTAT	581	34.2	32.6	5.46588	5.3896	30	37	35	32	37	31	31.5	33	35.5	32	5.33705	5.54638	5.551	5.46837	5.4266	5.3245	5.37274	5.45916	5.41713	5.37448
hsa_circRNA_100872	0.036996	0.71836	1.15021	up	ASCRP3000343	hsa_circ_0000337	circBase	chr11	+	70200406	70202360	exonic	NM_177423	PPFIA1	AAATTGGGGGGACAGGCTGAAAAAAATCGTAAACTTCAAAAAAATTGCCACCTTCCAGAG	419	71	61.6	6.35339	6.15149	62	67	58	72	96	58	64	64	62	60	6.36918	6.11802	6.36285	6.48647	6.43045	6.06621	6.12755	6.23375	6.03049	6.29947
hsa_circRNA_104803	0.901495	0.993658	1.01485	up	ASCRP3000346	hsa_circ_0087354	circBase	chr9	-	86292641	86292876	exonic	NM_013438	UBQLN1	AAATTTGGTGCCTGGAGTAGGAGTTTGGTGGTAATCCATTTGCTTCCTTGGTGAGCAATA	235	61.6	61.9	6.14373	6.12247	46.5	59	48	59	95.5	48	52	84	74.5	51	5.9262	6.03159	6.12548	6.22344	6.41193	5.81776	5.8519	6.59905	6.2654	6.07821
hsa_circRNA_400980	0.473427	0.951986	1.06637	up	ASCRP3000355		25242744	chr12	+	58339410	58347472	exonic	NM_033276	XRCC6BP1	AACAACACCACCAGATCCATATGTCAAACTTCTGCTTGATGCTATGAAACACTCAGGTTG	350	50.2	47.8	5.94708	5.85438	49	49	53	39	61	45	40	56	59	39	6.00108	5.83725	6.25484	5.6886	5.95365	5.84228	5.62774	6.06082	5.99805	5.74299
hsa_circRNA_404803	0.949734	0.998008	1.0039	up	ASCRP3000357		25070500	chr10	-	103862116	103865001	intergenic			AACAACTGAGGCTGCCTGGAGGATGAGATCTGGCCAGCCTGAAGGACATTTACCAGCCAA	2885	33.6	34.8	5.51896	5.51335	33	35	34	33	33	30	30	42	40	32	5.66227	5.46348	5.551	5.50262	5.41544	5.40418	5.29311	5.71261	5.62774	5.52908
hsa_circRNA_404177	0.632032	0.976095	1.0498	up	ASCRP3000362		25242744	chr9	+	71668055	71679951	exonic	NM_000144	FXN	AACAAGCAAATCTGGCTATCTTCTCCATCCAGCTCTCTAGATGAGACCACCTATGAAAGA	219	459.9	468.8	8.87405	8.80394	299	641	265	466.5	628	616	557	358	476	337	8.55289	9.05869	8.60801	9.01488	9.13579	9.05123	8.85489	8.66838	8.77292	8.67227
hsa_circRNA_100080	0.831074	0.991585	1.03092	up	ASCRP3000363	hsa_circ_0005782	circBase	chr1	-	21097422	21100103	exonic	NM_016287	HP1BP3	AACAAGCACTGAAAAGAGAATTAAATAGAGGAGTCATCAAACAGTGAGAAAGATCAGTCT	304	63.2	58.2	6.08526	6.04133	47.5	74	48	34	112.5	57	74	55	62	43	6.0153	6.25132	6.12548	5.43663	6.59756	6.04846	6.25484	6.02052	6.01642	5.8664
hsa_circRNA_017648	0.753167	0.985802	1.01767	up	ASCRP3000365	hsa_circ_0017648	circBase	chr10	-	7409610	7423911	exonic	NM_001029880	SFMBT2	AACAAGGTGTTGATGCCGCCGGACGGTAATTTTTTCTGCAGGATGAATTAAGAGAAGAGA	487	30.8	32	5.39049	5.36523	33	35	33	24	29	32	34.5	32	30.5	31	5.46756	5.45094	5.551	5.19909	5.28388	5.36576	5.46184	5.41713	5.20692	5.37448
hsa_circRNA_002971	0.159936	0.83509	1.59671	up	ASCRP3000368	hsa_circ_0002971	circBase	chr6	+	158288578	158296208	exonic	NM_016224	SNX9	AACAATCACCAGGCTCGGGTTATGTATGATTTTGCTGCTGAACCTGGAAATAATGAACTG	288	189	111.7	7.49773	6.82263	77.5	112.5	156	377.5	221.5	75	81.5	119	195	88	6.643	6.76519	7.82419	8.71924	7.53704	6.37679	6.36022	7.08382	7.49302	6.79931
hsa_circRNA_004350	0.338304	0.916046	1.03337	up	ASCRP3000369	hsa_circ_0004350	circBase	chr10	-	120832401	120833449	exonic	NM_003750	EIF3A	AACAATTCTAGAGTAGAGCGCCTGTACCATGATATTGCCCAGCAAGAATTTCTTGAGGTT	492	35.3	35.2	5.56796	5.52061	35	31	34	35	41.5	32.5	37	36	35.5	35	5.66227	5.43663	5.59634	5.58339	5.56119	5.45506	5.57585	5.55966	5.44824	5.56424
hsa_circRNA_008134	0.282281	0.888713	1.09506	up	ASCRP3000371	hsa_circ_0008134	circBase	chr10	+	26994214	27009288	exonic	NM_014317	PDSS1	AACACACAGTTAATAAGATCTGGGGTGAAAAGAAGGTTTCATCACACAACCCCAGACAGT	382	41.9	36.6	5.67589	5.54487	34	40	30	45.5	60	32.5	36.5	36	44	34	5.59335	5.59634	5.36401	5.90628	5.91945	5.41713	5.51473	5.52673	5.66796	5.59783
hsa_circRNA_102491	0.309675	0.905912	1.04318	up	ASCRP3000373	hsa_circ_0008135	circBase	chr19	-	19049161	19049858	exonic	NM_001145722	HOMER3	AACACAGTCTACGGCCTGGGCTTTGCCTCTGAACAGCATCTGACACAGGGGCCAAACCAG	370	55.5	52.9	6.01805	5.95707	45	56	46.5	55	75	54.5	56	52	59	43	5.88076	5.92026	6.02496	6.13291	6.13136	5.99579	5.97795	5.9484	5.98366	5.87954
hsa_circRNA_000166	0.00543051	0.533473	1.92603	up	ASCRP3000384	hsa_circ_0000512	circBase	chr14	-	20811282	20811436	sense overlapping	NR_002312	RPPH1	AACAGACTCACGGCCAGCGAAGTGAGTTCAATGGCTGAGGTGAGGTGAGTTCCCAGAGAA	154	15110.5	10471.3	14.0328	13.0872	8382.5	26492	5815	12779	22084	10912	13454.5	7823	14178.5	5988.5	13.4245	14.5482	13.6711	14.0474	14.4729	13.0925	13.121	13.0572	13.4652	12.7
hsa_circRNA_400659	0.340374	0.916733	1.04564	up	ASCRP3000386		25242744	chr10	-	119078382	119100613	exonic	NM_173791	PDZD8	AACAGAGGAGTTCTATTAAGACGGTTTAAGCCGTTTTTTCCATACCAGACCTTGCAAGGA	226	41.1	39.4	5.6743	5.60991	37.5	37	35.5	45	50.5	42	39	41.5	41	33.5	5.64197	5.55966	5.65706	5.83261	5.68018	5.67878	5.5283	5.7546	5.5392	5.54869
hsa_circRNA_104450	0.709949	0.981549	1.01424	up	ASCRP3000388	hsa_circ_0002747	circBase	chr7	+	102994367	102996240	exonic	NM_002803	PSMC2	AACAGCCTTTACAGGTTGCCAGCTCTGGATGAGGGGGATATTGCCTTGTTGAAAACTTAT	220	48.8	48.2	5.88454	5.86414	50	49	44	44	57	49	50.5	48	49.5	44	6.06513	5.8152	5.91108	5.83261	5.79867	5.88891	5.86021	5.88647	5.78892	5.8962
hsa_circRNA_002084	0.273116	0.884671	1.12571	up	ASCRP3000392	hsa_circ_0002084	circBase	chr19	+	49416267	49416821	exonic	NM_006184	NUCB1	AACAGGTTTAACCCCAAGACCTTCTTCATACTGCATGGCCACCCGGGACCTTGCCCAGTA	277	235.3	222.5	7.96974	7.7989	198.5	304	168	249	257	212	302.5	252	199	147	7.97506	8.05081	7.93573	8.12086	7.76623	7.69136	8.04318	8.17874	7.55754	7.52369
hsa_circRNA_100837	0.444472	0.945459	1.26782	up	ASCRP3000397	hsa_circ_0022537	circBase	chr11	-	62594626	62595103	exonic	NM_001244666	STX5	AACATATATCATCAAACAGAATGGAATCCAGACAAATAAGCCAGCTTTGCGTGCTGTCCG	198	90.4	59.4	6.3535	6.01115	33	138	53	42	186	42	48	99	75	33	5.40418	7.00736	6.25484	5.8152	7.28594	5.67878	5.79152	6.82069	6.25578	5.50897
hsa_circRNA_103339	0.782409	0.990108	1.0808	up	ASCRP3000398	hsa_circ_0005870	circBase	chr3	-	47079155	47088111	exonic	NM_014159	SETD2	AACATATGATGAAAACCCCATGAAGAGTTATGCCCAGCCAAGTCTTCAGTATATCCAGGG	387	388.2	405.8	8.57568	8.46358	153	603.5	308	470	406.5	388	351	243	841	206	7.57924	8.94883	8.82602	9.03564	8.48868	8.44318	8.24109	8.10889	9.57234	7.95241
hsa_circRNA_000010	0.717684	0.982188	1.03798	up	ASCRP3000403	hsa_circ_0000263	circBase	chr10	+	125120834	125121663	exonic	TCONS_00017720	TCONS_00017720	AACATCCTTTTGGCCTCACCCAATGACCTGGCTGAAGAAGAGCCCAAGGACCGTAGCAAG	491	257.9	267.2	8.11676	8.06298	274	308	226	214	267.5	312	296	212	255	261	8.42672	8.05975	8.38061	7.88148	7.83526	8.15667	8.01865	7.92628	7.91246	8.30086
hsa_circRNA_092392	0.732678	0.984102	1.02104	up	ASCRP3000406	hsa_circ_0000368	circBase	chr11	+	128628009	128638167	exonic	NM_002017	FLI1	AACATGACCACCAACGAGAGGAGAGTCATCGTCCCCGCAGGAGGCTCTGTCGGTGGTGAG	367	143.2	142.5	7.24871	7.21866	105	171	116	125	199	160.5	143	138	159	112	7.05937	7.27059	7.38094	7.1545	7.37816	7.37062	7.05511	7.30601	7.22826	7.13333
hsa_circRNA_062160	0.115581	0.806671	1.15814	up	ASCRP3000407	hsa_circ_0062160	circBase	chr22	+	17976434	17984048	exonic	NM_031413	CECR2	AACATGATCGCCCAGAAGGCCTCAGACATTCCACAGCTACCTAGAGGACATCATCAACTA	649	79.1	69.8	6.4964	6.28459	71	89	66	81	88.5	69	83	81	73	43	6.52208	6.44998	6.56813	6.58292	6.3589	6.29685	6.39489	6.58367	6.25132	5.8962
hsa_circRNA_405979	0.786089	0.990108	1.022	up	ASCRP3000409		25070500	chr2	-	160824049	160843869	exonic	NM_007366	PLA2R1	AACATGGAACGTGTCCCAAAGGATGGCTATATTTTAACTATAAGGCTACAGTGGTGGCTG	1070	52	52.1	5.98631	5.95492	56	47	45	49	63	42	47	50	67.5	54	6.19503	5.79932	6.0067	5.97028	5.96025	5.71261	5.79152	5.9484	6.16404	6.158
hsa_circRNA_103029	0.394868	0.927699	1.06064	up	ASCRP3000415	hsa_circ_0059955	circBase	chr20	+	33057852	33059320	exonic	NM_031483	ITCH	AACATTGTTTGAGGATTCCTTTCAACAGAGACAATGGACCTCAGATAGCCTATGTTCGGG	145	43.2	38.8	5.71243	5.62749	36	36	35	43	66	40	37	40	40.5	36.5	5.59335	5.55966	5.5688	5.85896	5.98138	5.66654	5.49944	5.71261	5.60325	5.65563
hsa_circRNA_031830	0.0283815	0.704917	1.08905	up	ASCRP3000416	hsa_circ_0031830	circBase	chr14	-	50647289	50667802	exonic	NM_006939	SOS2	AACATTTCAATAAATTGATGGCCAGACCTGCAGTTGCTCTACACTTTCAGGAGCGAGTTC	756	35.6	32.9	5.53308	5.41002	34	35	31	35	43	35.5	32	29	37	31	5.50897	5.49465	5.50421	5.56424	5.59335	5.46511	5.35346	5.27344	5.46184	5.49625
hsa_circRNA_009181	0.282375	0.888713	1.10244	up	ASCRP3000419	hsa_circ_0009181	circBase	chr1	-	667396	678730	exonic	None	None	AACATTTGGAATTTTCGTATACGTGGATTCTAGAGGGGTGACAGCGAAACCTGGATCTAC	11334	53.8	47.5	5.96423	5.82353	47	58	36	41	87	42	57	49	55.5	34	5.97258	6.03159	5.72174	5.79932	6.29593	5.73759	5.99162	5.87831	5.91228	5.59783
hsa_circRNA_103845	0.500978	0.957762	1.22426	up	ASCRP3000421	hsa_circ_0072568	circBase	chr5	-	58476420	58511794	exonic	NM_001197220	PDE4D	AACCAACCATCCATCAACAAAGCCACCATAACAGTTTTGATGTGGACAATGGCACATCTG	353	157.7	135.5	7.31636	7.02444	81	232	185.5	84	206	91	86.5	181	246	73	6.727	7.67843	8.09023	6.65727	7.42886	6.62129	6.43128	7.68019	7.86737	6.52208
hsa_circRNA_001126	0.261968	0.881448	1.20943	up	ASCRP3000423	hsa_circ_0001126	circBase	chr20	+	2903852	2945848	exonic	NM_080841	PTPRA	AACCACTCCAGAAACTTTCCCTCCTTCAGGTGACACAACTAAAAAAAAACAAAGGTATTT	633	670.1	611	9.41948	9.14515	520	923.5	359	511	1037	483	933	654	626	359	9.34924	9.56397	9.09963	9.15522	9.92934	8.76091	9.54082	9.49492	9.16919	8.75991
hsa_circRNA_088749	0.820632	0.991585	1.01425	up	ASCRP3000427	hsa_circ_0088749	circBase	chr9	+	131001723	131002058	exonic	NM_001005336	DNM1	AACCAGATGAACAAGAAGAAGACTTCAGGGAACCAGGTCATGCTTCTCATCGATATCGAG	123	49.3	48.8	5.89639	5.87598	47	49.5	39	54	57	58	50	48	45	43	5.9262	5.8494	5.79932	6.0539	5.85314	6.12548	5.81264	5.8494	5.66796	5.92442
hsa_circRNA_404878	0.0648385	0.770562	1.0902	up	ASCRP3000432		25070500	chr11	-	34904879	34916657	sense overlapping	NM_015957	APIP	AACCATGTGAGACAAGGAGCATCCAAGATACCTGATCCCAGAACTTTGCAAACAGTTTTA	11778	41	39.2	5.72018	5.59559	41	37	37	43	47	39	34.5	42	42.5	38	5.80535	5.5688	5.72174	5.83261	5.67243	5.59484	5.47163	5.66938	5.60325	5.63886
hsa_circRNA_100576	0.902107	0.993658	1.00567	up	ASCRP3000436	hsa_circ_0018037	circBase	chr10	+	27458872	27460012	exonic	NM_001172303	MASTL	AACCCCTACTCAAAAAAGAAGATCCTGTATGCCACATCAGGAAAGTGATGAAGCATTGGG	1140	49.7	51.8	5.91184	5.90369	47	55	43.5	45.5	57.5	55.5	56	43	57.5	47	6.00108	5.90426	5.89499	5.8962	5.86269	6.03566	5.94468	5.68018	5.90426	5.95365
hsa_circRNA_005303	0.0288372	0.704917	1.11435	up	ASCRP3000437	hsa_circ_0005303	circBase	chr1	-	41651792	41660071	sense overlapping	NM_001172218	SCMH1	AACCCCTAGACCGGTTTTTAGTCCATTGACTATGCAGCCTAATGATTTCTACATCGTACT	8279	41.7	38.1	5.71	5.5538	38	42	36	40.5	52	41.5	40	33	42	34	5.66227	5.66938	5.63596	5.8448	5.73759	5.63451	5.59783	5.37905	5.59335	5.56424
hsa_circRNA_043650	0.128087	0.811508	1.19989	up	ASCRP3000438	hsa_circ_0043650	circBase	chr17	+	39845126	39847898	exonic	NM_005801	EIF1	AACCCTTATTTAAATAAAACTTGTTTTCAGAAATACCGCCCCTCTGCCCCAGTCACTGAG	1326	5515.8	6451.7	12.7173	12.4544	5872.5	6133.5	4435.5	4922.5	6215	6189	6675	6568	7108	5718.5	12.8973	12.3566	13.0417	12.6911	12.5998	12.305	12.1621	12.7	12.4805	12.6245
hsa_circRNA_100808	0.655144	0.976831	1.03357	up	ASCRP3000440	hsa_circ_0003110	circBase	chr11	-	46529740	46534363	exonic	NM_017749	AMBRA1	AACCGACTTGGAATTTGAGGACTTTGAGAGGCTGCTGGAATCTTCCCTCATTTCATTATC	267	551.1	585	9.19486	9.14722	494	602.5	360	540	759	591	622	566	655	491	9.2769	8.93725	9.09963	9.23412	9.42638	9.00845	9.00326	9.30653	9.22775	9.19009
hsa_circRNA_101904	0.374757	0.923656	1.13489	up	ASCRP3000441	hsa_circ_0040827	circBase	chr16	+	88066714	88071617	exonic	NM_001173542	BANP	AACCTCCAGATCCATCACGTGGGGCAGGACGGTCAGAGCCGATGATGAGCACCCCACCTC	248	425.3	380.8	8.72721	8.54465	296	542.5	285	275	728	458	394	350	413	289	8.53394	8.80488	8.70894	8.22527	9.363	8.67528	8.40049	8.62217	8.5784	8.44691
hsa_circRNA_101661	0.495255	0.957762	1.05386	up	ASCRP3000443	hsa_circ_0037078	circBase	chr15	+	101550654	101551042	exonic	NM_024652	LRRK1	AACCTGAAGGTGTTTCCAGATCCCTGGGCCTGCCCTTTGGCTACTTGAAATTGACATTTC	292	194.2	193.4	7.70845	7.63276	167	220.5	179	201.5	203	192	214.5	176	224	160.5	7.70571	7.60805	8.02309	7.8023	7.40309	7.56966	7.59439	7.64408	7.7206	7.63506
hsa_circRNA_092498	0.424161	0.936824	1.11627	up	ASCRP3000444	hsa_circ_0001104	circBase	chr2	+	227729319	227729842	exonic	NM_032276	RHBDD1	AACCTGACTTCAAAAGGAGCTGTGCTGTAGGTTTCTCAGGTTCAGCCGTCTGTATATCTC	523	71.9	59.3	6.24414	6.08545	56	81.5	41	48	133	56	78	55	63.5	44	6.20749	6.37766	5.83977	5.98138	6.81441	6.06621	6.34966	6.06082	6.11334	5.83725
hsa_circRNA_039400	0.654362	0.976831	1.04134	up	ASCRP3000445	hsa_circ_0039400	circBase	chr16	+	53907697	53968021	exonic	NM_001080432	FTO	AACCTGAGGAGAGAATGGCATGCCAGATGATCTCAATGCCACCCACCAACACTGTGTTTT	469	203.1	204.5	7.77012	7.71169	181	251.5	182	180	221	186	197	197	261	181.5	7.81527	7.79842	8.05583	7.64927	7.53182	7.5231	7.48303	7.82165	7.9457	7.78494
hsa_circRNA_100757	0.571466	0.970507	1.0784	up	ASCRP3000446	hsa_circ_0021110	circBase	chr11	-	8832793	8860897	exonic	NM_005418	ST5	AACCTGGACAGGCAGCAAGATTTCACACCCTTTGGAGAGTTTCTTTCTTGGATAATTCAG	130	58.5	52.8	6.08609	5.97719	41	51	46	96	58.5	52	58	54	53	47	5.79672	5.88342	6.03676	6.80125	5.91228	5.98138	6.02052	5.99883	5.88076	6.00445
hsa_circRNA_009068	0.445739	0.945958	1.06808	up	ASCRP3000447	hsa_circ_0009068	circBase	chr17	+	45668082	45682918	exonic	NM_006310	NPEPPS	AACCTGGAGAAGGAATGGTGGACTCATCTTTGGTTAAATGAAGGTTTTGCATCCTGGATT	1000	44.9	40.1	5.75467	5.65964	34.5	41	42	38	69	37	38	50.5	41	34	5.52908	5.59634	5.97795	5.6886	5.98138	5.56119	5.57585	5.93646	5.63886	5.58586
hsa_circRNA_003673	0.0606288	0.770562	1.46006	up	ASCRP3000449	hsa_circ_0003673	circBase	chr4	-	107216250	107230146	exonic	NM_001163435	TBCK	AACCTGTGAGATTATCTTAGAAGACCTAGGACTCCAAAAATGTTTCCCCTGAAGGACGCT	295	108.2	75.3	6.88579	6.33977	88	117.5	82	147	106.5	81	106.5	98	48	43	6.81377	6.80274	6.88907	7.36041	6.56298	6.4919	6.69603	6.83716	5.77757	5.8962
hsa_circRNA_104924	0.641916	0.97673	1.03279	up	ASCRP3000454	hsa_circ_0008240	circBase	chr9	+	129102786	129157976	exonic	NM_033446	FAM125B	AACCTTCCCAGGACCAGTCCACCATGCCTGAAGTCAAAGACCTCTCAGAAGCCTTGCCAG	581	243.7	243.8	7.98073	7.93418	178.5	281	157	237	365	265	266.5	218.5	272	197	7.79567	7.93867	7.81719	8.04372	8.30838	7.94804	7.86984	7.96457	7.99934	7.88911
hsa_circRNA_406261	0.073816	0.784332	1.10041	up	ASCRP3000458		25070500	chr3	+	39939338	39942417	sense overlapping	NM_015460	MYRIP	AACGACTAAGGTTTGATATGATCAAAGCTGTCACTTCAGTCTTTCACTAACTGGGCTCCT	3079	36	31.9	5.55217	5.41413	31	34	34	38	43	32.5	32	32	32	31	5.41988	5.46348	5.5688	5.71536	5.59335	5.49944	5.38078	5.31253	5.34882	5.52908
hsa_circRNA_101914	0.0482778	0.750314	1.15149	up	ASCRP3000460	hsa_circ_0041019	circBase	chr16	-	89824984	89833645	exonic	NM_000135	FANCA	AACGCACTGATGGATTTCCACCAAAGATTTTGTACAGCAGCAATTTCTTACTCTCTCTGC	477	52.7	43.5	5.98545	5.78195	48	43	46	59	67.5	46	44	43.5	41	43	6.00108	5.71399	6.0067	6.18494	6.02052	5.81776	5.74299	5.81392	5.63886	5.8962
hsa_circRNA_104403	0.915616	0.993658	1.01067	up	ASCRP3000463	hsa_circ_0080628	circBase	chr7	-	74239461	74251505	exonic	NM_173537	GTF2IRD2	AACGGAAATACTCAGGAAGGCAGTGGAGGACTATTTCTGCTTTTGTTATGGGATCATGGC	363	55.5	51.3	5.9469	5.93159	47	84	40	35.5	71	49	58	51	52.5	46	5.91228	6.36918	5.83977	5.53453	6.07875	5.8664	5.99162	5.97372	5.87257	5.95365
hsa_circRNA_035861	0.168145	0.835709	1.07767	up	ASCRP3000469	hsa_circ_0035861	circBase	chr15	+	65223019	65226434	exonic	NM_182703	ANKDD1A	AACGTGGTTGATCATGAGGGGAACACTGCCCTTCATCTGGCTGCTGGTCGGGGCCATATG	297	87.2	82.4	6.60558	6.49767	71	97	68	96	104	87	94	84	87	60	6.51063	6.58405	6.60873	6.81505	6.50944	6.53733	6.5449	6.59905	6.46272	6.34435
hsa_circRNA_059963	0.852394	0.993366	1.01092	up	ASCRP3000471	hsa_circ_0059963	circBase	chr20	+	33104203	33128762	exonic	NM_014183	DYNLRB1	AACTAAAAATAACCAAAATGCTTACGCAGAAAGGCACAGGACTCGCTAAGTGTTCGCTAC	685	36.8	38.8	5.64307	5.62741	38	39	39	38	30	36	38	38.5	43	38.5	5.74299	5.63451	5.79932	5.6886	5.34993	5.59484	5.61749	5.57736	5.63886	5.70848
hsa_circRNA_100780	0.747988	0.985062	1.02298	up	ASCRP3000478	hsa_circ_0021569	circBase	chr11	+	32948702	32949669	exonic	NM_001076786	QSER1	AACTACTCTCTTACCACAATTCAGGGCTCCATCCTGGCAGACAGTTTAAGCTATGAAGAA	275	115.9	117.2	6.9698	6.93701	89	117.5	91	117	165	109	112	112	152	101	6.85263	6.78642	7.04491	7.05294	7.1121	6.805	6.72891	7.00102	7.14993	7.00021
hsa_circRNA_405402	0.310916	0.905912	1.04568	up	ASCRP3000480		25070500	chr15	+	78885433	78893729	sense overlapping	NM_000745	CHRNA5	AACTAGAGCTTCTCGTGAGGTTGTTGAAGATTGGAAATTCATAGCCCAGGTTCTTGATCG	8296	77.6	73.5	6.42588	6.36143	67	81.5	62	76	101.5	83	72.5	72	73	67	6.45554	6.33054	6.36285	6.50429	6.47616	6.50587	6.24589	6.39447	6.25578	6.40514
hsa_circRNA_101608	0.409179	0.932768	1.06613	up	ASCRP3000487	hsa_circ_0036408	circBase	chr15	-	76580186	76588078	exonic	NM_000126	ETFA	AACTATTTATGCAGGCCTCATTGCTACGATTTCAGAGTACCCTGGTAATAGCTGAGCATG	412	50.7	44.2	5.88702	5.79463	41	54	39.5	38	81	50	45	46	43	37	5.80535	5.94117	5.74299	5.74299	6.2026	5.98138	5.76613	5.87831	5.63886	5.70848
hsa_circRNA_018758	0.0643828	0.770562	1.14664	up	ASCRP3000488	hsa_circ_0018758	circBase	chr10	+	74474868	74644140	exonic	NM_138357	MCU	AACTCAAGGATGCAATTGCTCAGGTCTTTCACTACCATTCCTACAGTGATTGGCAAGATA	120076	57.6	49.3	6.07133	5.87392	45	56	42	61	84	57	47.5	49	51	42	5.94117	5.96141	5.92938	6.24304	6.28167	6.04846	5.77625	5.8494	5.79932	5.8962
hsa_circRNA_022149	0.0620124	0.770562	1.1471	up	ASCRP3000490	hsa_circ_0022149	circBase	chr11	-	57258696	57268516	exonic	NM_003627	SLC43A1	AACTCAGGGCACTGTCCTCGGAGATGCCAGTGCCTGCTTCACTGCGTCCTGCACCCTCAT	861	58.7	49.4	6.07703	5.87903	49	54	46.5	65	79	46	47.5	51	58	44.5	6.0153	5.88342	5.96025	6.33924	6.18692	5.76746	5.79932	5.9484	5.93999	5.93999
hsa_circRNA_102027	0.498185	0.957762	1.12644	up	ASCRP3000495	hsa_circ_0042961	circBase	chr17	+	30267304	30267505	exonic	NM_015355	SUZ12	AACTCTTACTTACATGTCTCATCGAAACTCCAGAACAAACATCAAAAGAGCCAACACAGA	112	121.8	98.7	6.89944	6.72767	77	156	74	66.5	235.5	119	103	97	108.5	66	6.63411	7.18793	6.72017	6.3301	7.6249	6.95687	6.6892	6.83716	6.68955	6.46558
hsa_circRNA_404035	0.0592718	0.768535	1.18379	up	ASCRP3000496		25242744	chr8	-	54682177	54684727	exonic	NM_015941	ATP6V1H	AACTCTTGAAAACTTTTTAGAAAAATCAACTGAAAGAGAAACTCGCCAAGAATATGCCCT	305	42.3	34.8	5.7262	5.48279	41	33	35	47	55.5	29	33	37	37	38	5.8519	5.46348	5.63596	5.90628	5.7734	5.24591	5.41268	5.55966	5.48721	5.70848
hsa_circRNA_103740	0.978813	0.998596	1.00802	up	ASCRP3000497	hsa_circ_0001439	circBase	chr4	-	129913321	129925031	exonic	NM_144643	SCLT1	AACTGAACAAAGTGTGATAATCGAACAACTCCGAAAAAAACTTAGGTTGCACAGTGAATT	396	152.1	122.4	7.0111	6.99958	57	169	82.5	62	390	132	141	150	105	84	6.19503	7.25433	6.89978	6.30118	8.40518	7.09269	7.03999	7.42428	6.68374	6.75721
hsa_circRNA_103424	0.0988652	0.797169	1.10849	up	ASCRP3000500	hsa_circ_0066642	circBase	chr3	+	100013930	100018175	exonic	NM_001199198	TBC1D23	AACTGCTTTCCACTTAGATTCAGACCTGCTTGGAAGTCTTTTTGCATGTTACTGTTCCAC	492	39.6	36.7	5.70569	5.5571	39	38	42	39	40	35.5	39.5	35.5	39	34	5.72945	5.59634	5.96025	5.74299	5.49944	5.54946	5.61749	5.52673	5.56271	5.52908
hsa_circRNA_000958	0.0655918	0.772013	1.14911	up	ASCRP3000502	hsa_circ_0001506	circBase	chr5	-	79505531	79506139	intronic	NM_001174072	SERINC5	AACTGTAAGAGTAAGATAAGCAAGAGTCAGCTTATCCTTTCATTTTGATTCTTTGCCCCG	608	42	34.7	5.69708	5.49657	37	34	34.5	46	58.5	33.5	32	36	38	34	5.66227	5.43663	5.61896	5.87257	5.89499	5.41713	5.40418	5.6219	5.51056	5.52908
hsa_circRNA_000224	0.705954	0.980735	1.02956	up	ASCRP3000507	hsa_circ_0000224	circBase	chr10	+	20436712	20466338	exonic	NM_032812	PLXDC2	AACTTCAAAGGCACAGCACTTGTGGTCCAGTGGGACCATGTACATCTCCAGGATAATTAT	397	61.7	60.4	6.17779	6.13575	59.5	69	51	73	56	64	68	54	62.5	53.5	6.25767	6.17578	6.12548	6.48647	5.84354	6.20652	6.18246	6.07587	6.07158	6.14234
hsa_circRNA_070829	0.00074208	0.309997	1.08584	up	ASCRP3000512	hsa_circ_0070829	circBase	chr4	-	122754385	122756438	exonic	NM_176824	BBS7	AACTTGAAAGTACCTACAGATTCGCTCAATTGAAGGCCAGTATGGCACACTACAAGCATA	305	30.2	28.2	5.40545	5.28663	32	28	29	29	33	27	29	28	30	27	5.46756	5.36926	5.36401	5.41098	5.41544	5.24591	5.29311	5.27344	5.31728	5.30342
hsa_circRNA_102927	0.197436	0.850065	1.12719	up	ASCRP3000515	hsa_circ_0058493	circBase	chr2	+	227729319	227732034	exonic	NM_001167608	RHBDD1	AACTTGTGGCTATTCATTTATTCTCACCAGGGTTCAGCCGTCTGTATATCTCCCCAGATA	656	2230.8	2408.4	11.294	11.1213	2312	2705	1697	2281.5	2158.5	2573.5	2817	1951	2434.5	2266	11.4709	11.142	11.4632	11.4583	10.9355	11.1012	11.0812	11.0849	11.003	11.336
hsa_circRNA_406694	0.024485	0.70322	1.06436	up	ASCRP3000516		25070500	chr5	-	145083537	145083858	intronic	ENST00000510259	PRELID2	AACTTTAACCACAAAACCTGCTTCTGAACCAACTGAGGAAGACACCTCAGGTTGCAGCTG	321	33.4	30.5	5.49149	5.40151	32	36	33	29	37	29	34	28	32.5	29	5.46756	5.51788	5.50421	5.46837	5.49944	5.36576	5.49944	5.31253	5.41713	5.41268
hsa_circRNA_001526	0.647947	0.976831	1.06313	up	ASCRP3000517	hsa_circ_0001526	circBase	chr5	-	131822730	131823714	sense overlapping	NM_002198	IRF1	AACTTTCGCTGTGCCATGAACTCCCTGCCAGATATCGAGGAGGAGATGATCTTCCAGATC	189	244.7	246.2	7.97996	7.89164	144	328	177	275.5	299	291	358	162	261	159	7.5094	8.13105	8.0107	8.24394	8.00468	8.07132	8.27617	7.53974	7.9457	7.62526
hsa_circRNA_104975	0.998968	0.999796	1.00004	up	ASCRP3000518	hsa_circ_0089823	circBase	chrX	-	2871183	2873578	exonic	NM_000047	ARSE	AACTTTTGCAAAAATACTGAAAGAGAAAGGCTATGCCACTGGACTCATTGGACTCCGAAT	245	38.9	39.1	5.60672	5.60666	38	37	35.5	37	47	38.5	40	34	45	38	5.66227	5.49465	5.5688	5.66227	5.64558	5.60325	5.57585	5.52673	5.63886	5.6886
hsa_circRNA_406730	0.387753	0.92692	1.08551	up	ASCRP3000521		25070500	chr6	-	1099947	1101761	sense overlapping	NR_027115	LOC285768	AAGAAAAATGAAAGGGTCCTGCCTACCCATCTGAGGACATGTCTGCTCATCACCCATGTG	1814	174.5	169.2	7.56225	7.44388	153	211	144.5	197	167	198	184.5	131	179.5	153	7.60068	7.55601	7.72197	7.78266	7.14993	7.60805	7.4092	7.23799	7.39034	7.57382
hsa_circRNA_005585	0.944036	0.99682	1.00488	up	ASCRP3000523	hsa_circ_0005585	circBase	chr5	+	43675612	43704502	sense overlapping	NM_012343	NNT	AAGAAAACATGTGACGCGCTCCAGGCGAAAGTTAGAGAATCCTATCAGAAGCAATGAATC	623	52	51.7	5.94386	5.93684	44	58.5	45.5	38	74	46	50	48	61	53.5	5.8519	6.02496	6.02496	5.71536	6.10214	5.84228	5.83261	5.8494	5.97795	6.18196
hsa_circRNA_004580	0.323315	0.908916	1.05393	up	ASCRP3000524	hsa_circ_0004580	circBase	chr20	-	13539654	13568017	exonic	NM_017714	TASP1	AAGAAAAGAAGACAATCAAGTGAGAAGGATTCTCCTTTTACAAATGCAGGAATGGGATCT	393	45.9	42	5.78635	5.71058	44	41.5	37	46	61	39.5	42	44	43	41.5	5.8519	5.63451	5.65706	5.88403	5.90426	5.63451	5.67596	5.79932	5.61896	5.82414
hsa_circRNA_015524	0.939802	0.995642	1.00835	up	ASCRP3000528	hsa_circ_0015524	circBase	chr1	-	180953812	180957481	exonic	NM_005819	STX6	AAGAAACTTGCAAAAGTATCTCATATGACCAGTGTTGATCGTGGAACAGCAGGATGAGCA	202	46.2	43.8	5.73228	5.72029	31	54	37	34	75	42.5	51	42.5	49	34	5.33705	5.96141	5.67737	5.56424	6.12134	5.71261	5.89499	5.7546	5.74299	5.49625
hsa_circRNA_092436	0.504475	0.957762	1.03609	up	ASCRP3000529	hsa_circ_0000709	circBase	chr16	+	67660457	67663436	exonic	NM_006565	CTCF	AAGAAAGAAGATTCCTCTGACAGTGGTGTCCACTTGCGAAAGCAGCATTCCTATATTGAG	480	43	40.1	5.71716	5.66602	39	41	35	42	58	37	40.5	44	45	34	5.62482	5.69091	5.551	5.83261	5.88647	5.56119	5.62774	5.76878	5.73353	5.63886
hsa_circRNA_104210	0.18207	0.843629	1.11624	up	ASCRP3000531	hsa_circ_0007828	circBase	chr6	+	147581750	147588303	exonic	NM_001127715	STXBP5	AAGAAAGCCGACTACAGATACACATATGATGAGGGTTACATTTTGCCATCTGCCTTTCCA	283	59.4	53.5	6.11179	5.95313	57	50	46	66	78	49	52	62	54.5	50	6.22248	5.83725	6.03676	6.32113	6.14132	5.8664	5.87257	6.215	5.83261	5.97909
hsa_circRNA_405113	0.632167	0.976095	1.04259	up	ASCRP3000540		25070500	chr13	-	20315704	20333558	exonic	NR_003272	PSPC1	AAGAACTCAGAAACCAAGAGTTGCAAAAACGGAAGCAAATACAACTAAGGACCCCTCGTC	378	62.8	60.8	6.20749	6.14733	64	57	58	60	75	48	55	71	68	62	6.32113	5.97909	6.36285	6.24304	6.13136	5.91348	5.93882	6.40684	6.15526	6.32224
hsa_circRNA_101034	0.80879	0.991585	1.01694	up	ASCRP3000544	hsa_circ_0007723	circBase	chr12	+	28458581	28460682	exonic	NM_018318	CCDC91	AAGAACTTCAGTATCTGGAGTCCATCTTTCACCATCTTCTCCTGAGATTGTACTGGACCG	467	611.2	689	9.358	9.33376	550	859	435	566	646	872	870	465	691	547	9.42266	9.47595	9.40505	9.31715	9.16919	9.5223	9.44596	9.05123	9.2928	9.35652
hsa_circRNA_006192	0.93654	0.995301	1.00687	up	ASCRP3000545	hsa_circ_0006192	circBase	chr20	-	39896102	39897723	exonic	NM_015035	ZHX3	AAGAACTTTATCCCCAGGATCTAAACCAGTGCTGGACAATAGATGCTCAGACTGAAATGC	1621	41.8	42.8	5.73013	5.72025	39.5	50	45	42.5	32	47	44	41.5	40.5	41	5.64197	5.8152	5.94468	5.87257	5.37622	5.84228	5.71261	5.66938	5.51056	5.8664
hsa_circRNA_079279	0.174195	0.837235	1.07491	up	ASCRP3000546	hsa_circ_0079279	circBase	chr7	+	5643126	5643248	exonic	NM_003088	FSCN1	AAGAAGAATGGGCAGCTGGCCGCCTCGGTGGAGACAGCAGGAATGCCAGCTGCTACTTTG	122	31.2	31.5	5.45951	5.3553	32	36	30	28	30	36	32.5	29	32	28	5.54946	5.59634	5.41268	5.41098	5.3281	5.49944	5.40418	5.21277	5.37622	5.28388
hsa_circRNA_104084	0.811806	0.991585	1.06012	up	ASCRP3000548	hsa_circ_0075829	circBase	chr6	+	22020567	22056919	exonic	NR_015410	LINC00340	AAGAAGAGAGCCAGCCAGGATCTGCATTTACTGCTCAACCACATCTAATTTGATGTCCTC	349	90.8	92.2	6.58853	6.50429	43.5	107.5	74	133	96	72.5	71	72	197	48.5	5.8664	6.71359	6.72017	7.21202	6.43045	6.34014	6.23231	6.41341	7.51842	6.01718
hsa_circRNA_103514	0.564897	0.968022	1.05985	up	ASCRP3000550	hsa_circ_0006156	circBase	chr3	+	171965322	171969331	exonic	NM_022763	FNDC3B	AAGAAGCAGCCCAAAGTCGAATGATTCAGACTTGCAAGGTGATTGAAGATAGTACTGGAG	526	84.2	79.8	6.52989	6.44603	63	109	70	62	117	59	107.5	74	99.5	59	6.39275	6.74096	6.63701	6.22344	6.65528	6.15424	6.71826	6.4541	6.60409	6.29947
hsa_circRNA_101992	0.872699	0.993658	1.00397	up	ASCRP3000551	hsa_circ_0002896	circBase	chr17	+	18607931	18608477	exonic	None	None	AAGAAGCAGCTGTACACAACCCCATGCAGGTGTTTCAGGGCTTTACGTCATTCAAGGATG	546	30.9	32	5.41219	5.40647	31	31	30	30	32.5	31	35	33	33	28	5.41988	5.43663	5.41268	5.41098	5.38078	5.38078	5.5283	5.41713	5.33168	5.37448
hsa_circRNA_092416	0.0358909	0.71836	1.22782	up	ASCRP3000552	hsa_circ_0000593	circBase	chr15	+	41988272	42005694	exonic	NM_001164273	MGA	AAGAAGCTAGAATACATCTTATTGCCAGCAGTTTTGAAGATGACTCCCGTGTAGCCTCAC	2366	171.7	142.2	7.52412	7.22803	154	159.5	129	185	231	135	147	130	149.5	149.5	7.59439	7.18154	7.56664	7.68926	7.5888	7.1285	7.10309	7.22609	7.1545	7.52795
hsa_circRNA_002567	0.623898	0.974848	1.02487	up	ASCRP3000557	hsa_circ_0002567	circBase	chr18	-	66364462	66369027	exonic	NM_019022	TMX3	AAGAAGTGGTTCCTGAGGCATTGCTTCAGAGTTTGGAGTTCGAGGTTATCCAACAATTAA	305	37.7	35.6	5.55582	5.52038	32	39	32	35	50.5	36	39	31	41	31	5.37731	5.6219	5.46184	5.59634	5.72174	5.49944	5.57585	5.40418	5.59335	5.52908
hsa_circRNA_101630	0.699327	0.980735	1.04552	up	ASCRP3000558	hsa_circ_0036627	circBase	chr15	+	85656607	85669605	exonic	NM_002605	PDE8A	AAGAATATTTTTCTCAGTTTCCAGCCAGAGACGACACTCTTCCATGGCCCGGATACATTC	1139	177.5	174.2	7.54963	7.4854	149	164.5	131.5	190	252.5	145	155	193.5	224	153.5	7.51765	7.2041	7.55906	7.73349	7.73383	7.20315	7.16949	7.78005	7.7206	7.55372
hsa_circRNA_407136	0.553034	0.96498	1.06056	up	ASCRP3000562		25070500	chr8	+	142170730	142173528	exonic	NM_014957	DENND3	AAGAATTTCTCAAAACCAGGGCTCCAGGGGACCATCAGTTTTATAAGCAGGGTGCAGAGC	253	91.6	82.7	6.58458	6.49975	62	99	63	73	161	88.5	87	73	96	69	6.29731	6.61263	6.48182	6.44626	7.08488	6.54567	6.4541	6.43462	6.56009	6.50429
hsa_circRNA_101129	0.961282	0.998047	1.00187	up	ASCRP3000565	hsa_circ_0007007	circBase	chr12	-	109052513	109055934	exonic	NM_014325	CORO1C	AAGACAAGAAAGTGAGAGTCATTGATCCCAGGAAACAAGAGATTGTTGCTGTATGGCAGA	312	32.4	32.6	5.44601	5.44332	34	31	26	29	42	29	36	31	37	30	5.54946	5.43663	5.31253	5.41098	5.52046	5.34794	5.5283	5.41713	5.51056	5.41268
hsa_circRNA_405334	0.880233	0.993658	1.01041	up	ASCRP3000571		25070500	chr15	-	48691188	48691736	intergenic			AAGACATTTCTGGCTGAGAAGAACCAGAGTAAACATGCAGAATTGGGAAGGTGTTCCTGG	548	35.7	34.6	5.48239	5.46745	32	35	28	32.5	51	37	35	33	38	30	5.37731	5.46348	5.2622	5.54946	5.75949	5.6219	5.44328	5.34882	5.51056	5.41268
hsa_circRNA_103179	0.476413	0.953516	1.05052	up	ASCRP3000572	hsa_circ_0062593	circBase	chr22	+	24509532	24530382	exonic	NM_001199281	CABIN1	AAGACCAATTTCTTCAACACCGAAGCCAGGACAGCACAGCCGTAGCACTCTCAGACTCTA	629	121.1	116.2	7.00757	6.93646	85	146	84	121	169.5	136	109	117	126	93	6.78903	7.06819	6.92514	7.10099	7.1545	7.1108	6.72359	7.04815	6.92978	6.86998
hsa_circRNA_100445	0.756478	0.985945	1.05037	up	ASCRP3000575	hsa_circ_0016404	circBase	chr1	+	212977661	212977993	exonic	NM_001146171	TATDN3	AAGACCTACCATCAACCTTTTACAAGAGCAAGGTTGGACTAGATTTCTCCCCCAGATTTG	166	2440.1	2873.4	11.4357	11.3648	2781	2333	1913.5	2309	2864	2380	2642	3372	3169.5	2803.5	11.7174	10.9199	11.6603	11.4675	11.4137	10.9666	10.9946	11.8217	11.4071	11.6342
hsa_circRNA_407076	0.0517047	0.750314	1.22739	up	ASCRP3000578		25070500	chr8	+	54852135	54866870	exonic	NM_003702	RGS20	AAGACTACATTTCTATACTTTCTCCTAAGGAGCAGATGGGATCAGAGCGGATGGAGATGC	468	60	48.8	6.16053	5.86493	55	57	56.5	65	66.5	40.5	55.5	41.5	49.5	57	6.20749	6.0067	6.34701	6.28121	5.96025	5.63451	5.96913	5.7546	5.74299	6.22344
hsa_circRNA_092470	0.0989151	0.797169	1.10056	up	ASCRP3000583	hsa_circ_0000941	circBase	chr19	+	45781180	45781873	exonic	NM_001199867	MARK4	AAGAGAATTGGAGCTGCGGGAGCGAGTACTCAGAGGGAAGTACCGGGTCCCTTTCTACAT	220	130.1	123.2	7.16092	7.02269	120	138.5	107	120	165	120.5	129.5	106	139	121	7.26965	7.05239	7.27246	7.08747	7.12262	6.96989	6.91605	6.94973	7.03814	7.23961
hsa_circRNA_000931	0.937427	0.995301	1.01112	up	ASCRP3000584	hsa_circ_0001045	circBase	chr2	-	95756566	95756769	intronic	NM_031902	MRPS5	AAGAGACGTGTCCCTCCATCCTTAGTTAAATGAGTCTGGGGGGAGACCCCCCAAGATTTA	203	633.9	716.1	9.45086	9.4349	691	678	582	525.5	693	630.5	710.5	741	820.5	678	9.73785	9.14977	9.8867	9.18904	9.29096	9.09073	9.18148	9.72461	9.53752	9.64017
hsa_circRNA_102726	0.0728779	0.784332	1.11814	up	ASCRP3000585	hsa_circ_0001009	circBase	chr2	-	58449076	58459247	exonic	NM_018062	FANCL	AAGAGATAGGAACTCTTGGTTGGGATAAGGAAGAGACTTCCACCTTAGGATAGTGTTGCC	278	71.2	62	6.31231	6.15121	62.5	76.5	59	56	102	57	60.5	67	69	56.5	6.30985	6.28466	6.36285	6.12238	6.48182	6.04846	6.02052	6.29731	6.17378	6.21597
hsa_circRNA_074018	0.391518	0.927359	1.07078	up	ASCRP3000586	hsa_circ_0074018	circBase	chr5	+	134153185	134153404	exonic	NM_014829	DDX46	AAGAGATATGAAGAAGAATTAGAGATCAATGACTTCCCACAGGATGTGATGCAGCAGGCC	219	50.1	46.8	5.90491	5.80625	48	42.5	47	47	66	38	43	52	53	48	5.95677	5.65563	6.03676	5.90628	5.96913	5.56119	5.65133	5.9484	5.85314	6.01718
hsa_circRNA_103676	0.19517	0.850065	1.05233	up	ASCRP3000592	hsa_circ_0070133	circBase	chr4	+	79229219	79258971	exonic	NM_025074	FRAS1	AAGAGCAGTTCCTCAACCTCGTGGGATACTGTGCTGTCTGCCATGAGTCCTGTGCAGGTT	888	59.6	58	6.15388	6.08029	56	64	51.5	57	69.5	58.5	59	55	62.5	55	6.19503	6.11802	6.27029	6.16555	6.02052	6.12548	6.02052	6.03676	6.03676	6.18196
hsa_circRNA_058188	0.528335	0.960689	1.0644	up	ASCRP3000593	hsa_circ_0058188	circBase	chr2	+	217329319	217332769	exonic	NM_014140	SMARCAL1	AAGAGCTTGAGAGAAAGAAACAGCAGCAGAAAGATGCCCTCATTCTCTTCTTCAACAGAA	174	574.9	619.8	9.26548	9.17545	488	802.5	391	567	626	897.5	763	442	483	513.5	9.24883	9.38653	9.242	9.31715	9.1329	9.55786	9.27637	8.98173	8.80528	9.25599
hsa_circRNA_002115	0.746033	0.985062	1.06848	up	ASCRP3000596	hsa_circ_0001676	circBase	chr7	+	7826418	7841374	sense overlapping	NR_034084	LOC729852	AAGAGGCAAAACTTCGGACATAGAGGCCAACCAACCTTTGGAGAGTGAAGAGAGAACCTG	14956	126.5	107.1	6.90314	6.80758	62	177	68	76	249.5	79	154	97	115	90.5	6.32113	7.32331	6.63701	6.52973	7.7045	6.44191	7.1545	6.81196	6.77814	6.85138
hsa_circRNA_002004	0.857938	0.993658	1.00545	up	ASCRP3000597	hsa_circ_0002004	circBase	chr3	+	180665652	180667131	exonic	NM_001013439	FXR1	AAGAGGCCACTAAGCATTTAGAAGTATATTCAAGAGCAAATGACCAAGAGCCATGTGGGT	432	29.8	30.2	5.3456	5.33776	27	29	31	27	35	28	30	29	35	29	5.2402	5.31909	5.41268	5.34061	5.41544	5.28573	5.29311	5.34882	5.43663	5.3245
hsa_circRNA_100363	0.837797	0.991585	1.02046	up	ASCRP3000599	hsa_circ_0014717	circBase	chr1	-	156290629	156304709	exonic	NR_036564	CCT3	AAGAGTGGAAAAGACTATTGCAGATATCATCCGAACATGTTTGGGACCCAAGTCCATGAT	516	54	51.3	5.94001	5.9108	47	57.5	36.5	38	91	43	58	52	66	37.5	5.97258	5.97258	5.74299	5.67313	6.3388	5.76746	6.00221	5.97372	6.10214	5.70848
hsa_circRNA_102332	0.896608	0.993658	1.0051	up	ASCRP3000600	hsa_circ_0047288	circBase	chr18	-	21757976	21759799	exonic	NM_080597	OSBPL1A	AAGAGTGTAGAAGCAGAACCCAAAGGAACCATCACCTTGGAGCTCCTTGATGTGTAGCTG	281	37.6	38.8	5.63739	5.63005	38	36	38	36	40	39	38	38	44	35	5.66227	5.51788	5.79932	5.6463	5.56119	5.67878	5.57585	5.59484	5.70295	5.59783
hsa_circRNA_102631	0.864109	0.993658	1.00752	up	ASCRP3000603	hsa_circ_0005556	circBase	chr2	-	15693549	15698758	exonic	NM_015909	NBAS	AAGATCAGTGTGTGGAAATCAGCCTAGAGGCAACCAAAAACATGGTGCATCCTTTATCAT	218	33.1	32.8	5.42188	5.41107	31	33	36	28.5	37	33	35	34	33	29	5.35523	5.41098	5.61896	5.28758	5.43663	5.43663	5.47163	5.41713	5.31728	5.41268
hsa_circRNA_406336	0.377472	0.923656	1.03626	up	ASCRP3000604		25070500	chr3	+	122808014	122825688	exonic	NM_006810	PDIA5	AAGATCCTGGAGCCAAAGATGTTGTCCACCTTGACAGTGAAAAGGTGGTCCTGCCATCAT	438	38.8	38.2	5.62084	5.56946	40	32	37	37	48	38	35.5	38.5	43	36	5.71399	5.43663	5.67737	5.63066	5.64558	5.53142	5.48881	5.59484	5.59335	5.63886
hsa_circRNA_406757	0.0403404	0.728859	1.20128	up	ASCRP3000605		25070500	chr6	+	33653604	33653803	intronic	ENST00000374316	ITPR3	AAGATCGTGCTTCCCAGGCCAGCCTCCCTCTCCGTGCTGTAGCTGTGCTGTGAGTGCCTC	199	8523.2	9919.4	13.377	13.1124	7676	11296	6026	8072	9546	11839	10770	8505	10364	8119	13.3579	13.239	13.7323	13.3579	13.1977	13.1977	12.9133	13.1864	13.0925	13.1721
hsa_circRNA_401965	0.0949566	0.79637	1.16206	up	ASCRP3000607		25242744	chr18	+	42529845	42533305	exonic	NM_015559	SETBP1	AAGATGAACCGCAAGGAGAGAAGTTCTTATGACTCCTCCATGTCTCCAGGCTTACGAGAG	3460	1209.3	1274	10.4112	10.1945	1195	1476.5	959	1194	1222	1468	1548	1242.5	1135	976.5	10.5579	10.2603	10.5846	10.4962	10.157	10.2246	10.1986	10.4287	9.95086	10.1698
hsa_circRNA_402819	0.184352	0.8452	1.30859	up	ASCRP3000608		25242744	chr3	-	33114035	33118729	exonic	uc011axk.1	GLB1	AAGATGAAGATGGCTGGGCTGAACGCCATCCAGACTCTCGATTCCTTCCTTGGGCTTTTC	314	338.8	284.9	8.49739	8.10938	290	356.5	289	466	292.5	214	283	189	443.5	295	8.49269	8.26144	8.73482	9.02481	7.9732	7.70002	7.94775	7.75628	8.66163	8.48123
hsa_circRNA_006515	0.958985	0.998047	1.00195	up	ASCRP3000611	hsa_circ_0006515	circBase	chr9	-	36351111	36353328	exonic	NM_194328	RNF38	AAGATGGAGAAGTAGAAAATTACGAGCCTCTGCAAAGGATAGAAAATGAAGTGGAACTCT	354	27.6	29.5	5.30775	5.30493	31	28	28	22	29	26	31	32	29.5	29	5.41988	5.34993	5.2622	5.15678	5.34993	5.24591	5.35346	5.31253	5.23829	5.37448
hsa_circRNA_404026	0.702748	0.980735	1.04507	up	ASCRP3000617		25242744	chr8	+	42401611	42403923	exonic	NM_138436	SMIM19	AAGATTCGTTTAAGACAACAACTGGAAATGTATTCCATTTCCCCATGGCTGGGGGTTATG	263	85.8	85.3	6.62409	6.56049	87	87	82	87	86	62	92	93	94	85.5	6.8338	6.42961	6.88907	6.69673	6.27123	6.18741	6.52738	6.75333	6.535	6.79931
hsa_circRNA_104520	0.317409	0.907338	1.05748	up	ASCRP3000618	hsa_circ_0082892	circBase	chr7	+	150022929	150023099	exonic	NM_001142928	LRRC61	AAGATTGTGAAGCAATAGCCTAAGATTCATTTGGATTCAAGGTTGGCTCTCAACAGTGCC	170	42	40.3	5.72469	5.64406	37	35	39	46	53	39	41	40	43	38.5	5.62482	5.49465	5.83977	5.88403	5.7802	5.6219	5.57585	5.6951	5.63886	5.6886
hsa_circRNA_400298	0.026341	0.70322	1.09875	up	ASCRP3000622		25242744	chr1	+	112954815	112958886	exonic	NM_018704	CTTNBP2NL	AAGCAAGGGACCTTGTTATAGAAGCCTTAAAGCATTGGACACATTTCCACCATGCTAATG	232	34.5	31	5.50908	5.37322	33	31	30.5	34	44	30	31.5	30	32	31.5	5.50897	5.36926	5.48399	5.56424	5.61896	5.40418	5.40418	5.28943	5.33168	5.43663
hsa_circRNA_030340	0.323424	0.908916	1.04585	up	ASCRP3000626	hsa_circ_0030340	circBase	chr13	-	52992126	53000201	exonic	NM_016075	VPS36	AAGCACTGAAATTACCTCTCAGACCATCAGGTTTAAATCCTACTTGCTGAGCATGGGAAT	266	38.6	37.1	5.61162	5.54694	33	44	37	30	49	36	37	37	42	33.5	5.46756	5.71399	5.67737	5.46837	5.73081	5.57736	5.5283	5.52673	5.59335	5.50897
hsa_circRNA_011588	0.79756	0.990946	1.03728	up	ASCRP3000627	hsa_circ_0011588	circBase	chr1	-	36211051	36212593	exonic	NM_022111	CLSPN	AAGCACTTGCTCTTTGCTCAGGCTCTTTTCCCACAGACAAGTTCTTAAATGTTAGAAACC	339	331.2	354.5	8.42397	8.37116	235	421	204	413	383	530	471	244	276.5	251	8.20121	8.4655	8.21183	8.85769	8.38363	8.86266	8.61602	8.1132	8.02142	8.24252
hsa_circRNA_101490	0.43414	0.941174	1.03434	up	ASCRP3000629	hsa_circ_0000592	circBase	chr15	+	41988272	41991357	exonic	NM_001164273	MGA	AAGCAGGTGATACATCCTGGTCTTCAAGAAGTCTTATTGCCAGCAGTTTTGAAGATGACT	1124	39.3	37.6	5.64492	5.59621	36.5	42	31.5	31.5	55	40	40	36	40	32	5.66227	5.66938	5.5283	5.54946	5.8152	5.71261	5.57585	5.57736	5.551	5.56424
hsa_circRNA_401140	0.0136606	0.61409	1.15461	up	ASCRP3000632		25242744	chr13	-	38225401	38248504	exonic	NM_016179	TRPC4	AAGCCAGAAAGTTTTGGAACAATAGGGGCTTCATATGGGGAGAAATTAAACAGATGTGGG	845	33.8	29.5	5.50419	5.29679	34.5	32	37	34.5	31	30	26	32	31.5	28	5.54946	5.41098	5.63596	5.58339	5.34117	5.40418	5.20301	5.31253	5.33168	5.23254
hsa_circRNA_405832	0.525513	0.960661	1.01806	up	ASCRP3000633		25070500	chr2	-	24098698	24111269	exonic	NM_017552	ATAD2B	AAGCCATATTAGGTTAACTTCTCAGCCTGGTGCTACATTACCAAATGGACATAGTGGCTT	609	35.4	34.4	5.5395	5.51368	32	36.5	32	36.5	40	33	38	35	38	28	5.50897	5.54638	5.50421	5.61749	5.52046	5.53142	5.61749	5.49625	5.51056	5.41268
hsa_circRNA_000624	0.785155	0.990108	1.0315	up	ASCRP3000635	hsa_circ_0000751	circBase	chr17	-	27620262	27620746	intronic	NM_020772	NUFIP2	AAGCCCACCTGTGGCCTTGGGGCTCCCCGTCTCGATGGGGGTGGGGCTGGATCCGAAAAG	484	1384.2	1628.5	10.6097	10.5649	1436	1605	1249	1301	1330	1925	1804	1470.5	1433	1510	10.8547	10.3681	10.9666	10.5788	10.2802	10.6767	10.4423	10.6384	10.2953	10.7719
hsa_circRNA_049851	0.0287458	0.704917	1.23208	up	ASCRP3000642	hsa_circ_0049851	circBase	chr19	+	15939756	15946230	exonic	TCONS_00026750	TCONS_00026750	AAGCTAATATGCCTGATTGACATTCTTCTGGACAATGAGTCCCATCATCTCTCCACCATG	1413	1527.9	1516.1	10.7492	10.4481	1412.5	1752.5	1142.5	1487	1845	1999	1641.5	1222	1393	1325	10.8372	10.5227	10.8669	10.7974	10.7217	10.7289	10.273	10.3991	10.2373	10.602
hsa_circRNA_103773	0.281587	0.888567	1.0835	up	ASCRP3000644	hsa_circ_0003437	circBase	chr4	+	184114751	184130178	exonic	NM_024949	WWC2	AAGCTGAGATCTCCACTACAAGATTAAGGGTTAACGAAGCCCTTGTCATTTGCTGATTGT	391	48.4	44.8	5.88499	5.76929	42.5	47	37	53	62.5	48	53	36	43	44	5.83725	5.8152	5.74299	6.07587	5.95365	5.91348	5.87257	5.49625	5.66796	5.8962
hsa_circRNA_031607	0.652338	0.976831	1.01847	up	ASCRP3000645	hsa_circ_0031607	circBase	chr14	-	35044961	35078948	exonic	NM_021249	SNX6	AAGCTGCTAAGCTTAAAGCAATAAATGTAGATCTTCAAAGTGATGCTGCTCTGCAGGTGG	867	30.8	31.9	5.41695	5.39055	33	30	32	25	34	27	32	36	33.5	31	5.50897	5.34993	5.48399	5.30525	5.43663	5.24591	5.38078	5.49625	5.41713	5.41268
hsa_circRNA_103515	0.87576	0.993658	1.01181	up	ASCRP3000646	hsa_circ_0067991	circBase	chr3	+	171969049	172025291	exonic	NM_022763	FNDC3B	AAGCTGGCACATAGGAGCAAAAGTTCACTAACCCTGCAGTGGAAGAAATTATACCATTTT	692	33.3	33.5	5.43282	5.41588	27	34	30	34.5	41	31	33	31.5	43	29	5.15476	5.45094	5.41268	5.6463	5.49944	5.43663	5.44328	5.3281	5.63886	5.23254
hsa_circRNA_104396	0.714668	0.982188	1.03034	up	ASCRP3000647	hsa_circ_0002690	circBase	chr7	+	73510951	73511519	exonic	NM_002314	LIMK1	AAGCTGTACTGGTGTTGTGACTGCAGTGCCTCCCTGTCGCACCAGTACTATGAGAAGGAT	249	405.3	427.3	8.76046	8.71734	395	507.5	327	394	403	495	476	397.5	380	388	8.93725	8.72369	8.91066	8.77267	8.45803	8.79037	8.63466	8.8303	8.46315	8.86823
hsa_circRNA_104527	0.142536	0.82817	1.1823	up	ASCRP3000649	hsa_circ_0083054	circBase	chr7	-	152007050	152009031	exonic	NM_170606	MLL3	AAGCTGTTGTCTCAGGGAGCACAGAAAGAACGATCTCCTCAGCAGAATATAGTATCTTGT	259	210.4	178.4	7.76396	7.52236	165	204	135	192	356	173	183	181.5	187	167.5	7.69066	7.50545	7.6196	7.73349	8.27058	7.43423	7.37816	7.70433	7.42968	7.66542
hsa_circRNA_100800	0.375715	0.923656	1.13387	up	ASCRP3000651	hsa_circ_0021773	circBase	chr11	+	43421437	43429127	exonic	NM_018259	TTC17	AAGCTTTGGCCATCAATAGCTCTGAGATCTCTCCAGCGAACACTGAATGAGTTAAAAGAG	1006	89.7	83.6	6.66138	6.48012	78	105	76	98.5	91	105.5	124	64	57.5	67	6.67312	6.67826	6.76187	6.84157	6.35208	6.82197	6.89089	6.23375	5.96834	6.48566
hsa_circRNA_036389	0.665001	0.97956	1.02881	up	ASCRP3000652	hsa_circ_0036389	circBase	chr15	-	76508628	76588078	exonic	NM_000126	ETFA	AAGCTTTTCCACAGCTTTAAAACTATCAGAAGCCTCATTGCTACGATTTCAGAGTACCCT	1234	33.6	31.6	5.45223	5.41126	28	35	28	38	39	31	33.5	32	35.5	26	5.2402	5.46348	5.36401	5.71536	5.47811	5.49944	5.48881	5.31253	5.47163	5.28388
hsa_circRNA_405987	0.66003	0.976936	1.02585	up	ASCRP3000653		25070500	chr2	+	170366276	170374885	sense overlapping	NM_006063	KLHL41	AAGCTTTTGACCTTACAACAAATAAGTTTCTCACAGAATGGATTCCCAGCGGGAACTTGC	8609	35.1	33.8	5.53012	5.4933	33	30.5	29	38	45	31	35	32	36	35	5.5688	5.36926	5.36401	5.70295	5.64558	5.41713	5.51473	5.45916	5.43663	5.63886
hsa_circRNA_103344	0.681319	0.980008	1.0838	up	ASCRP3000659	hsa_circ_0001290	circBase	chr3	-	47139444	47147610	exonic	NM_014159	SETD2	AAGGAACGATCTCGTAAGAAGGATTCAGAACACCTTTGTCCTAGAATATTGTGGAGAGGT	427	97.2	80	6.58145	6.46534	62	130.5	62	42.5	189	62	101	80	97	60	6.34135	6.94197	6.48182	5.8152	7.32689	6.20652	6.64337	6.55703	6.59756	6.32224
hsa_circRNA_008289	0.256346	0.879761	1.16251	up	ASCRP3000661	hsa_circ_0008289	circBase	chr6	+	155448623	155451551	exonic	NM_012454	TIAM2	AAGGAAGAAAAGGAAACTCCAGGCTCACTTCATGGACTCACTTTGCGTGCTTGTTAAATG	1311	293.2	268.8	8.29931	8.08207	274	239	268	285	400	270	273	243	282	276	8.42672	7.71652	8.62427	8.27687	8.45217	7.96745	7.88865	8.1132	8.05244	8.38859
hsa_circRNA_407025	0.481059	0.954828	1.08756	up	ASCRP3000662		25070500	chr7	-	149930123	149934697	sense overlapping	TCONS_00014005	XLOC_006645	AAGGAAGAGTGCCAAAGAAGGAATAAATAAAGGTACTTGGAGTTCTTCCAGGGCGTTACC	4574	81.8	76.6	6.5284	6.40731	78	63	65	87	116	59	74	90	82	78	6.6899	6.08269	6.5449	6.70214	6.62239	6.06621	6.27123	6.67756	6.36285	6.6587
hsa_circRNA_406402	0.765458	0.987941	1.01852	up	ASCRP3000663		25070500	chr3	-	183006907	183013265	exonic	NM_015078	MCF2L2	AAGGAAGATGATGAGACTAAATTTGAAGTCAAGGCCAAAGCCCAGAAAGTTTTGCAGAGG	279	33.2	31.5	5.42369	5.39722	27	35	29	32	43	30	29	29	41	28.5	5.2402	5.54638	5.31253	5.46837	5.551	5.40418	5.31071	5.34882	5.61896	5.30342
hsa_circRNA_004092	0.286563	0.890812	1.04764	up	ASCRP3000664	hsa_circ_0004092	circBase	chr6	-	74149931	74150168	exonic	NM_138441	MB21D1	AAGGAAGGAAATGGTTTCCAAGATACAGATGTCATCATGAAGAGGAAAAGAGGAGGGAGC	237	33.8	34	5.52161	5.45447	36	33	36	31	33	32	35	37	33	33	5.59335	5.41881	5.67737	5.51945	5.39907	5.40418	5.49944	5.49625	5.37622	5.49625
hsa_circRNA_003196	0.0759396	0.784332	1.15967	up	ASCRP3000669	hsa_circ_0003196	circBase	chr4	-	170458959	170477246	exonic	NM_001199397	NEK1	AAGGACATATGGCTCCTTTTCTGGGCAGTGGAGGGACTATAGCTCCATCATCTTTTTCTT	399	52.1	42.6	5.93343	5.71972	36	56.5	41	57	70	46	46.5	41	48	31.5	5.62482	5.95132	5.89499	6.16555	6.03049	5.88891	5.75327	5.6951	5.71261	5.54869
hsa_circRNA_103286	0.83685	0.991585	1.01503	up	ASCRP3000670	hsa_circ_0003862	circBase	chr3	+	11354777	11356967	exonic	NM_006395	ATG7	AAGGACGAAGGATCTAAAGAAGTACCACTTCTACTATTGGTTTTGCTATCCTGCCCTCTG	267	51.9	52.1	5.97782	5.9563	53.5	47	46	48.5	64.5	40.5	47	61	61	51	6.11334	5.77757	6.07212	5.94468	5.98138	5.75193	5.76613	6.14845	6.03676	6.07821
hsa_circRNA_403718	0.206246	0.852877	1.15924	up	ASCRP3000671		25242744	chr6	-	142221459	142231148	exonic	uc003qit.1	AK097143	AAGGACTGCTGGAATGCTGACTTGGTTTATGTATCTATCTCTTTCCCACACCATCTATGC	202	157.8	137.2	7.38508	7.17191	133	136	111	169	240	116	129	148	171	122	7.40666	6.98004	7.34549	7.54951	7.64372	6.94568	6.9027	7.42428	7.33488	7.25201
hsa_circRNA_104006	0.267073	0.883162	1.04004	up	ASCRP3000675	hsa_circ_0074945	circBase	chr5	+	169108747	169116337	exonic	NM_004946	DOCK2	AAGGAGATTGAGATGCTCAACAATCTGAAGGTGGTCTTCACGAATCCTTGAGCTTGATTT	373	43.4	41.2	5.72836	5.67173	44	46	38	37	52	40	43	40	46	37	5.8664	5.71399	5.61896	5.66227	5.7802	5.6219	5.65133	5.68018	5.73353	5.67172
hsa_circRNA_406353	0.275579	0.884671	1.05706	up	ASCRP3000676		25070500	chr3	-	129684543	129690951	sense overlapping	ENST00000509201	RP11-93K22.6	AAGGAGCAACAGGATTACTGTCCACAAACAAACAAACAGCACCAAAACTCCCAACAATAA	6408	145.1	141.5	7.2914	7.21134	120	157	114	153.5	181	140	143	145.5	159.5	119.5	7.25527	7.16824	7.36975	7.4305	7.23325	7.17836	7.07536	7.37686	7.23844	7.18768
hsa_circRNA_043523	0.111113	0.805226	1.04568	up	ASCRP3000678	hsa_circ_0043523	circBase	chr17	+	38416786	38418893	exonic	NM_133264	WIPF2	AAGGAGGAGTGCTGAAGCTTCGACCTGTGGGAGCCAAGGATGGTTCAGGCAAACACAGAG	250	32.4	30.8	5.4301	5.36566	30	35	32	32	33	31	31	30	32	30	5.37731	5.43663	5.48399	5.50262	5.34993	5.40418	5.3227	5.31253	5.37622	5.41268
hsa_circRNA_103407	0.569732	0.96972	1.14939	up	ASCRP3000680	hsa_circ_0007761	circBase	chr3	+	63898263	63898901	exonic	NM_000333	ATXN7	AAGGAGTTTGGGAAAAACCGCGAAGTCATGGGGCTCTGTCGGGAAGGAGCGGAAAGAATG	405	423	347.9	8.58975	8.38889	243	726	240	179	727	465	411	327	316.5	220	8.24061	9.24093	8.45557	7.65689	9.35476	8.70393	8.46008	8.53112	8.20586	8.04345
hsa_circRNA_100394	0.379912	0.924081	1.0439	up	ASCRP3000682	hsa_circ_0015272	circBase	chr1	+	173702851	173703425	exonic	NM_014458	KLHL20	AAGGATAGCAGACAAGTTCACCCAACATAACTTTCAAGAGGTGTACCAACATTCGACCAG	574	54.7	52.5	6.04079	5.97881	55	49.5	48	51	70	51	56	50	55.5	50	6.17378	5.82542	6.07212	6.0539	6.07875	5.96025	5.97795	5.9484	5.90426	6.10319
hsa_circRNA_101275	0.188768	0.847966	1.19227	up	ASCRP3000684	hsa_circ_0030428	circBase	chr13	-	75915260	75915723	exonic	NM_014832	TBC1D4	AAGGCCCTTCTGTCTCTACCCACCAAGAGCCAAGCTGGTGATACAGAGGCATCTCTCATC	203	4278.9	4967.2	12.3254	12.0717	4329.5	5578	3463.5	3693	4330.5	7153	6076	3716	3697.5	4193.5	12.4805	12.1906	12.6831	12.1621	12.1106	12.4648	12.0578	11.9723	11.6342	12.2292
hsa_circRNA_101329	0.658762	0.976936	1.05479	up	ASCRP3000685	hsa_circ_0031408	circBase	chr14	-	25443870	25444056	exonic	NM_014178	STXBP6	AAGGCGAATATTTAACTTATATCTGCCTGTCAGATTCACTGCGTGCTGTCCTCACTTGTT	186	73.8	71.8	6.42196	6.345	76	77	78	78	60	62	79	67.5	80.5	70	6.59682	6.28466	6.78458	6.57117	5.87257	6.18741	6.3388	6.3062	6.37049	6.52208
hsa_circRNA_003627	0.596206	0.970507	1.02214	up	ASCRP3000686	hsa_circ_0003627	circBase	chr17	+	1778954	1787238	exonic	NM_002945	RPA1	AAGGCGACAAGGTTCTACTGTTTCTAAGGCTTATGGTGCTTCAAAGACATTTGGAAAAGC	920	31.8	32.5	5.44891	5.41732	30	34	30	33	32	35	34	32	31	30.5	5.37731	5.49465	5.46184	5.53453	5.37622	5.49944	5.48881	5.40418	5.23829	5.45588
hsa_circRNA_100521	0.0400808	0.728859	1.18045	up	ASCRP3000690	hsa_circ_0017438	circBase	chr10	+	1118055	1126416	exonic	NM_014023	WDR37	AAGGCTTCCACCAGCAAGCTTATTGCAGGAGTGACCAGGACACTACCTCCTAGAAGTAAT	436	97.8	80.9	6.72407	6.48474	75	105.5	66	88.5	154	71	95	86	84	68.5	6.6054	6.68584	6.56813	6.71826	7.04273	6.35473	6.5449	6.63774	6.40854	6.47778
hsa_circRNA_104543	0.085799	0.793361	1.11492	up	ASCRP3000693	hsa_circ_0083172	circBase	chr7	+	157151240	157160177	exonic	NM_058246	DNAJB6	AAGGGACCCATTTTCATTTGACTTCTTTGGACCCATTCCAACAATCTCGTAAAACATGGT	372	85.4	74.8	6.5591	6.40216	63	103	66	80	115	83	70	72	88	61	6.34135	6.63484	6.59458	6.55818	6.66653	6.52208	6.20944	6.43462	6.48949	6.35517
hsa_circRNA_040698	0.296239	0.896406	1.08041	up	ASCRP3000694	hsa_circ_0040698	circBase	chr16	+	84767040	84779279	exonic	NM_005153	USP10	AAGGGCTTGTTCCGGTTTCAGAGGATCCTGTAGCCATAAAGATTGCAGTATATTTTTGGA	1171	48	44.3	5.86456	5.75298	43	51	48	36	62	38	52.5	42	49	40	5.82414	5.87257	6.12548	5.59634	5.90426	5.59484	5.92501	5.72447	5.77757	5.74299
hsa_circRNA_406298	0.233642	0.870517	1.06655	up	ASCRP3000699		25070500	chr3	-	69037419	69038168	intronic	ENST00000295571	EOGT	AAGGTAATGGATACACTGCGGATTCTGAGAGTTCTTACGGATATGGTGACCTATTCTCCG	749	33.8	30.7	5.47698	5.38403	30	30	29	37	43	26	33	29	35.5	30	5.44659	5.33168	5.36401	5.6463	5.59634	5.28573	5.40418	5.31253	5.46184	5.45588
hsa_circRNA_101533	0.568333	0.96952	1.04047	up	ASCRP3000703	hsa_circ_0003713	circBase	chr15	-	59204761	59205895	exonic	NM_024755	SLTM	AAGGTGAAGATGATACCTTTCTAACAGCCCAAGACTGTGAATTGGAGAATCAAGAGGCAC	246	38.3	36.3	5.58211	5.52488	32	43	34.5	27	55	31.5	39	37	42	32	5.46756	5.66938	5.61896	5.37448	5.7802	5.30707	5.62774	5.59484	5.63886	5.45588
hsa_circRNA_001621	0.305646	0.902978	1.04638	up	ASCRP3000709	hsa_circ_0001621	circBase	chr6	+	90556280	90566918	exonic	NM_001137668	CASP8AP2	AAGTAATCTTCACCAAAGGTGGTGACTCTCAAAAGGAAATAGGATCATGGCAGCAGATGA	444	37.6	36	5.59848	5.53307	35	38	32	36	47	40	37	34	37	32	5.59335	5.59634	5.48399	5.6463	5.67243	5.71261	5.57585	5.45916	5.46184	5.45588
hsa_circRNA_091025	0.0267837	0.70322	1.13456	up	ASCRP3000713	hsa_circ_0091025	circBase	chrX	+	70642966	70644088	exonic	NM_004606	TAF1	AAGTATAATGAAAGAAGACAAATTAGCTCGCTTAGAGAAAGCTATCAACCCCTTGCTGGA	301	53.7	47	6.02645	5.84432	50	50	42.5	54	72	42	47	42	54	50	6.07715	5.88342	5.99466	6.09825	6.07875	5.75193	5.76613	5.76878	5.90426	6.03049
hsa_circRNA_000459	0.992191	0.999394	1.00143	up	ASCRP3000717	hsa_circ_0000459	circBase	chr12	+	124091978	124101150	exonic	NM_020936	DDX55	AAGTCAACTGGGTTTTGCAGTATGACCCTCCCAGCAATGCAAGGTTGGAGCCATAATCAT	803	340.1	369.3	8.52228	8.52021	374	356.5	319	315	336	308.5	351	415	405	367	8.84457	8.26144	8.878	8.43675	8.19064	8.13823	8.24109	8.8877	8.56284	8.77118
hsa_circRNA_040822	0.453326	0.948199	1.13978	up	ASCRP3000722	hsa_circ_0040822	circBase	chr16	+	88061088	88069000	exonic	NM_001173542	BANP	AAGTCCAGATCACGCAGGACAGCGAGGTCACCTTTTCTATAAATTTGGCATCACAGAATC	377	289.7	256.6	8.16183	7.97308	193	372	212.5	163	508	352.5	274	214	264	178.5	7.89713	8.31043	8.27943	7.49974	8.82243	8.31327	7.90931	7.91797	7.95995	7.7649
hsa_circRNA_101543	0.839137	0.991585	1.01055	up	ASCRP3000729	hsa_circ_0000607	circBase	chr15	-	62299506	62306191	exonic	NM_020821	VPS13C	AAGTCTCAGAAGAAATACAGAAAGAAATTCAGACTGCAAATGAACACTGGACTCCATGCA	606	33.7	34.7	5.49981	5.48467	35	30.5	30	29	44	30	38	36	36.5	33	5.60473	5.43663	5.36401	5.45916	5.63451	5.28573	5.56271	5.52673	5.5392	5.50897
hsa_circRNA_406246	0.551337	0.96498	1.02475	up	ASCRP3000730		25070500	chr3	-	27424643	27493989	exonic	NM_003615	SLC4A7	AAGTCTCTTGCAAATTCCAGTCAAGGCCCTAAAATATAGGGTCCTGATGAAGAAGCTGTT	3530	31.6	29.3	5.3744	5.33912	29	30.5	27	29	42.5	30	30	28.5	31.5	26.5	5.2402	5.36926	5.33705	5.37448	5.551	5.43663	5.29311	5.31253	5.30342	5.34993
hsa_circRNA_103674	0.994068	0.999394	1.00102	up	ASCRP3000731	hsa_circ_0070113	circBase	chr4	+	79186178	79188586	exonic	NM_025074	FRAS1	AAGTGACCTGCCAGACTGGAGAGTGTGCCAAAGTGGAGTGTGCCCGGGATGAGACTGTAG	378	88.1	93	6.65227	6.6508	101	86	84	75	94.5	65.5	85.5	113	111	90	6.98061	6.41193	6.94197	6.50984	6.417	6.23039	6.41742	7.02265	6.75467	6.82885
hsa_circRNA_086441	0.314597	0.907338	1.06871	up	ASCRP3000732	hsa_circ_0086441	circBase	chr9	-	19063005	19063578	exonic	NM_017645	HAUS6	AAGTGATCCATTTCAAAAAGAGCAAGATCATCTGGTAGAAGAGCCCTGCCTCTTTCTTGT	253	135.9	131	7.2075	7.11163	127	150	103	143	156.5	120	134.5	127.5	146	127	7.36063	7.10099	7.17786	7.33756	7.06045	6.95687	6.98822	7.17936	7.11802	7.31569
hsa_circRNA_100612	0.364102	0.923656	1.08834	up	ASCRP3000734	hsa_circ_0008523	circBase	chr10	+	70723046	70726959	exonic	NM_004728	DDX21	AAGTGGAAGAGATTTTAAGTGTGGCATACAAGAAAGGCCGAGGAGTGACCTTCCTATTTC	483	66	61.5	6.25593	6.1338	65	55	57	66	87	50	55	68.5	71	63	6.36918	5.92026	6.33502	6.33924	6.31595	5.8664	5.95909	6.33189	6.18939	6.32224
hsa_circRNA_405713	0.544901	0.962722	1.03902	up	ASCRP3000735		25070500	chr19	+	2189730	2194576	exonic	NM_032482	DOT1L	AAGTGGATGAAATGGTATGGAAAAAAGCATGCAGAATACACACTTCGAGAGCATGCAGAG	451	33.9	32.1	5.46481	5.40958	31.5	37	31	24	46	29	33	38	33	27.5	5.44659	5.54638	5.46184	5.22365	5.64558	5.28573	5.38078	5.59484	5.43663	5.34993
hsa_circRNA_092536	0.196532	0.850065	1.04813	up	ASCRP3000737	hsa_circ_0001382	circBase	chr3	-	196753530	196753630	exonic	NM_033316	MFI2	AAGTGTACGATCAAGGCCCAGGAGGCTGACGCCATCACTCTGGATGGAGGAGCCATCTAT	100	36.6	35.3	5.58846	5.52063	37	38	33	30	45	32	38.5	33	39	34	5.66227	5.59634	5.59634	5.46837	5.61896	5.46511	5.61749	5.41713	5.5392	5.56424
hsa_circRNA_022358	0.941241	0.995874	1.0049	up	ASCRP3000739	hsa_circ_0022358	circBase	chr11	-	61556601	61560085	exonic	NM_014206	C11orf10	AAGTGTCCCACCTGCTGCTCATAATAAATGCAGATGTATAGCACCTGCCGACGTGTTCTT	411	159.9	166.6	7.41979	7.41273	136	206.5	124	164	169	191.5	203.5	132	171	135	7.41382	7.51647	7.48783	7.52252	7.15829	7.5742	7.53318	7.23799	7.32734	7.39097
hsa_circRNA_005629	0.195621	0.850065	1.08349	up	ASCRP3000741	hsa_circ_0005629	circBase	chr5	-	156919980	156921803	exonic	NM_033274	ADAM19	AAGTGTGGCTACAACCATGAGCCCGACCTGCCCCTGACCTCTGCTTCGAGAAGGTGAATG	314	902.8	993.3	9.97687	9.86118	861.5	1114.5	654	848	1036	994.5	1071	960	1083	858	10.0834	9.85297	10.058	9.9736	9.91641	9.69967	9.71065	10.0442	9.86768	9.98372
hsa_circRNA_100924	0.251579	0.879761	1.04597	up	ASCRP3000748	hsa_circ_0000347	circBase	chr11	-	85722072	85742653	exonic	NM_007166	PICALM	AAGTTGCAGAGACTTAATTCAGTGCACAAATGAGATGAATGTGAACATCCCACAGTTGGC	635	32.3	32.3	5.43974	5.3749	33	31.5	28	31	38	33	30.5	36	33	29	5.46756	5.41881	5.31253	5.46837	5.53142	5.36576	5.27646	5.50897	5.34882	5.37448
hsa_circRNA_059180	0.776079	0.98896	1.02123	up	ASCRP3000753	hsa_circ_0059180	circBase	chr20	-	1349620	1373816	exonic	NM_000801	FKBP1A	AAGTTTTATTATTGCAATAAAAGTGCTTTATGCCGGCTTTTCTCAGTTTCCGGGACGTCG	1633	54.9	52.6	5.97258	5.94228	45	61	42	61.5	65	63	57	48	48.5	46.5	5.79672	6.01642	5.87831	6.252	5.91945	6.16304	6.00221	5.8664	5.76746	5.91228
hsa_circRNA_063313	0.813021	0.991585	1.03399	up	ASCRP3000758	hsa_circ_0063313	circBase	chr22	-	38879442	38891942	exonic	NM_001098504	DDX17	AATAAAAACACTGTTGACAATAATGTCTAGTTCTGGCTCCTACCAGAGAGCTTGCCCAGC	3955	118.1	117.7	7.02061	6.97239	130	120.5	106.5	128	105.5	83	121	114.5	145.5	124.5	7.34859	6.82694	7.22609	7.17936	6.52208	6.55703	6.84674	7.07635	7.08488	7.29695
hsa_circRNA_043602	0.537058	0.960965	1.03678	up	ASCRP3000759	hsa_circ_0043602	circBase	chr17	-	39679868	39925459	exonic	NM_002276	KRT19	AATAAAAATTTATGGTCCAAGGGAGTGGTGGTGACCAAGGCGGCCATGATTGTGAACCAG	242289	38	38.3	5.62073	5.56862	36	41	38	30	45	33	40	37	49.5	32	5.62482	5.6219	5.74299	5.46837	5.64558	5.36576	5.57585	5.52673	5.78892	5.58586
hsa_circRNA_060540	0.472877	0.951986	1.03073	up	ASCRP3000761	hsa_circ_0060540	circBase	chr20	-	43953928	43959204	exonic	NM_002999	SDC4	AATAAAACCTGGTACTTTCTAAGTGCCTCTAGATAACCATATCCCTGAGAGGGCAGGGTC	2326	32.2	33.5	5.49716	5.45349	35	33	32	32	29	33.5	36	32	36	30	5.66227	5.51788	5.46184	5.50262	5.34117	5.4856	5.5283	5.37905	5.46184	5.41268
hsa_circRNA_069235	0.0304383	0.70818	1.15473	up	ASCRP3000762	hsa_circ_0069235	circBase	chr4	-	15937192	15940094	exonic	NM_005130	FGFBP1	AATAAAACTCTGGGTGTTTTTCAGAAATACATTCAACACTTTCCCTGCAGGAACCGGCTC	1304	47.2	39.7	5.84218	5.63462	40	42	39	46	69	38	43.5	40	39	38	5.79672	5.64558	5.79932	5.90628	6.06298	5.6219	5.61749	5.68018	5.51056	5.74299
hsa_circRNA_405529	0.586236	0.970507	1.0343	up	ASCRP3000769		25070500	chr17	-	3721934	3724538	intronic	ENST00000158149	C17orf85	AATAAAATGTCAGGGATGGGAACCCCACCTTTTAAAAAGGTCACCGATTTGCCTGCTCAG	2604	59.2	59.2	6.11013	6.06147	57	64	54	56	65	71	53	60	58	54	6.19503	6.09899	6.25484	6.06298	5.93882	6.26493	5.89499	6.10424	5.93999	6.10319
hsa_circRNA_076700	0.0767933	0.784332	1.34158	up	ASCRP3000772	hsa_circ_0076700	circBase	chr6	-	47199267	47254331	exonic	NM_014452	TNFRSF21	AATAAACATTAGGTGTTTGTTACTTGGATTCCTTAGCACCACCACAGCTCAGCCAGAACA	3105	140.1	108.1	7.21495	6.79102	100	142.5	117	130	211	77	92	112	182.5	77	6.97498	7.08222	7.40246	7.16648	7.44861	6.40769	6.4668	6.99154	7.42112	6.66795
hsa_circRNA_054937	0.28794	0.892159	1.05128	up	ASCRP3000774	hsa_circ_0054937	circBase	chr2	+	63816284	63834330	exonic	NM_001199111	MDH1	AATAAATATATATTCAAATGAACCTTCGCGCCCTTTGGCAAGCTCGGACTCATCTTCTGG	1445	102.4	100.2	6.83526	6.76311	92	107	84	102	127	101.5	105.5	87	112	95	6.89978	6.70746	6.92514	6.88673	6.75721	6.75467	6.68374	6.67756	6.76519	6.93441
hsa_circRNA_402255	0.0322841	0.717298	1.06146	up	ASCRP3000777		25242744	chr2	+	55040368	55056614	exonic	NM_001039753	EML6	AATAACCAAAATTGATCTCAGGGAGACAGAACAAGGATACAAAGCCTTGCCTTACACCCA	650	36.4	34.7	5.56406	5.47801	35	39	33	35	40	34	34	36	34	35.5	5.60473	5.5688	5.551	5.59634	5.49944	5.46511	5.44328	5.45916	5.43663	5.58586
hsa_circRNA_104584	0.695699	0.980735	1.04275	up	ASCRP3000778	hsa_circ_0083861	circBase	chr8	-	30557597	30560757	exonic	NM_000637	GSR	AATAACCAGCGATGGATTTTTTCAGCTGGAAGAATTGCCCGGTCCCATATAGAAATCATC	203	208.2	209.7	7.80965	7.74926	189	216.5	180.5	222	233	190.5	192.5	243	225.5	197	7.85809	7.59698	8.04399	7.9441	7.6051	7.55334	7.45187	8.1132	7.73181	7.89607
hsa_circRNA_033064	0.16912	0.835709	1.03533	up	ASCRP3000781	hsa_circ_0033064	circBase	chr14	+	94582126	94583033	exonic	NM_005532	IFI27	AATAAGAAATAAAGATGAATTGTTGCAACTCTTCTTGTGGCTGTGCCCATGGTGCTCAGT	408	39.1	38.6	5.61156	5.56146	35	39	34	36	51.5	38	41	36	42	36	5.59335	5.59634	5.5688	5.59634	5.70295	5.49944	5.59783	5.50897	5.60325	5.59783
hsa_circRNA_405370	0.00437017	0.520934	1.10156	up	ASCRP3000782		25070500	chr15	+	65160809	65160998	intronic	ENST00000437723	AC069368.3	AATAAGAATAGTACAAAGGCCATGCCACCTTGTGCAGCATTCTGTTCTTGCTAAACTCAG	189	32.3	29.8	5.41697	5.27743	33	34	31	31	32.5	31	30	27	31	30	5.50897	5.45094	5.36401	5.41098	5.34993	5.34794	5.25821	5.27344	5.22365	5.28388
hsa_circRNA_100324	0.698979	0.980735	1.02248	up	ASCRP3000783	hsa_circ_0013966	circBase	chr1	+	147438785	147460753	exonic	NM_016334	GPR89B	AATAATCATCGTCACATCCATCAGAGGATTGCTGATCACTCTTACCAAGGATGGCAATGG	478	40.4	39.7	5.61519	5.58311	41	39	34	33	55	44	39	38	42.5	35	5.79672	5.5688	5.46184	5.46837	5.7802	5.66654	5.51473	5.6542	5.551	5.52908
hsa_circRNA_045579	0.896338	0.993658	1.00686	up	ASCRP3000785	hsa_circ_0045579	circBase	chr17	+	73008779	73017356	exonic	NM_001545	ICT1	AATAATGCACCTCATGTATTAGTCACAATAAAAATCAGAACTCAGCATGGCGGCCACCAG	879	34.4	35.8	5.55304	5.54317	35.5	36	36.5	32	32	37	35	35	35	37	5.60473	5.54638	5.72174	5.56424	5.3281	5.6219	5.47163	5.49625	5.48721	5.63886
hsa_circRNA_039254	0.50086	0.957762	1.03215	up	ASCRP3000786	hsa_circ_0039254	circBase	chr16	+	47497792	47581459	exonic	NM_001031835	PHKB	AATAATGGCAGCACAGAGCTACATTCGAGTTTTAAAATTGCTATAGCTTAGCCTGCGACG	746	32.9	31.8	5.44855	5.40289	36	36	31	27.5	34	35	31	31	33	29	5.66227	5.46348	5.41268	5.30525	5.39907	5.49944	5.41268	5.37905	5.34882	5.37448
hsa_circRNA_404988	0.888882	0.993658	1.00621	up	ASCRP3000789		25070500	chr12	-	29884739	29911710	sense overlapping	NM_175861	TMTC1	AATACAGAACCATATGGGAATTCATATTCTGGCTTGGAAGAATTAGGTGGCTGGGATCGT	26971	30.1	31	5.3909	5.38197	27	30	32	31.5	30	30	31	32	32	30	5.2402	5.36926	5.551	5.48881	5.30525	5.40418	5.35346	5.37905	5.31728	5.45588
hsa_circRNA_103030	0.621821	0.973675	1.02127	up	ASCRP3000790	hsa_circ_0005868	circBase	chr20	+	33057852	33069011	exonic	NM_031483	ITCH	AATACATCAGAGACAATGGACCTCAGATAGCCTATGTTCGGGACTTCAAAGCAAAGGTTC	669	33.3	34.3	5.49222	5.46186	32	33	32	31	38.5	40	35	33	31.5	32	5.54946	5.43663	5.46184	5.50262	5.51056	5.6219	5.46184	5.49625	5.27344	5.45588
hsa_circRNA_025984	0.513309	0.959224	1.05831	up	ASCRP3000791	hsa_circ_0025984	circBase	chr12	-	46751970	46754992	exonic	NM_018976	SLC38A2	AATACATGCTTAATCCTGAGCTTTGTTCTTCCTGTTAAGTGGTGTACTGGTGATGACCGG	3022	101.5	97.1	6.80439	6.72263	92.5	102	68	110	135	107	110.5	77.5	92.5	98	6.92048	6.65599	6.59458	7.00599	6.84492	6.85232	6.76054	6.48888	6.5449	6.96652
hsa_circRNA_037615	0.1658	0.83509	1.07685	up	ASCRP3000792	hsa_circ_0037615	circBase	chr16	+	3706102	3708096	exonic	NM_005223	DNASE1	AATACCTTTAAATTTAGGTAAATAAAGCTCAAGGAGGTGGGGCTGTCAGGATGCACCAGA	755	36.2	34.7	5.57135	5.46453	38	35	37	32	39	34	33	34	41	31.5	5.66227	5.46348	5.72174	5.48881	5.52046	5.46511	5.38078	5.34882	5.61896	5.50897
hsa_circRNA_405636	0.981444	0.998992	1.00107	up	ASCRP3000796		25070500	chr17	+	78055344	78055857	exonic	NM_017950	CCDC40	AATACTTCAACCAGCTCATCCTGAGGCTGCAGAAGGAGAAGACCAACATGAGGATGCCAG	427	29.3	31.4	5.34997	5.34842	30.5	30	29	31	26	31	34	29	35	28	5.35523	5.31909	5.36401	5.50262	5.20887	5.40418	5.42828	5.31253	5.40589	5.19121
hsa_circRNA_102898	0.432145	0.940989	1.13135	up	ASCRP3000797	hsa_circ_0005307	circBase	chr2	+	204154487	204157049	exonic	NM_177538	CYP20A1	AATACTTGGCCATCTCCACACAAATATTGTCAGCATGTGCTTTGTGAAACTGTTCGAACT	177	452.1	440.3	8.9078	8.72974	333	637.5	403.5	493	393.5	516.5	486	537.5	341.5	320	8.69299	9.04892	9.27992	9.09212	8.42504	8.8326	8.66767	9.2286	8.3077	8.61216
hsa_circRNA_400455	0.112846	0.805991	1.15534	up	ASCRP3000801		25242744	chr1	-	235409734	235424067	exonic	NM_016374	ARID4B	AATAGAGGAAGAAGATCTAATCATATGCCCTTGATGAGCCTCCCTATTTGACAGTGGGCA	440	1824	1910.6	10.9997	10.7914	1803	2181	1464.5	1696.5	1975	2069	2181	1892	1750	1661	11.142	10.8319	11.2081	11.0112	10.8051	10.7719	10.7289	11.015	10.5211	10.9199
hsa_circRNA_002045	0.405516	0.931112	1.06552	up	ASCRP3000804	hsa_circ_0000399	circBase	chr12	-	49053687	49054402	intronic	NM_017822	KANSL2	AATAGTATATATATTTGTCAGGATACGAATCAGGTTCTCTTCAAGTGCTGCCAGGGATCT	715	76.5	71.3	6.42232	6.33077	70	78	61.5	94	79	63	78	70	79.5	66	6.45554	6.28466	6.42395	6.76054	6.18692	6.197	6.34966	6.36022	6.3245	6.42248
hsa_circRNA_405732	0.672052	0.97956	1.04972	up	ASCRP3000805		25070500	chr19	-	11521928	11527733	exonic	uc002mrm.2	RGL3	AATAGTTGTTTCTTCAAATTGAAATCCAAAGATCTACTCAAGGCTCCCAGCCCCATTGCC	677	364.9	376.8	8.60958	8.53959	338	390.5	264	364	468	306	354	420	440	364	8.71976	8.38504	8.58762	8.66252	8.69299	8.13529	8.24941	8.89257	8.66358	8.75708
hsa_circRNA_036272	0.0303695	0.70818	1.22509	up	ASCRP3000806	hsa_circ_0036272	circBase	chr15	-	74738317	74742410	exonic	NM_032907	UBL7	AATATACCTGATGGTCAACTCTCGTTGGTGCCTGCTCACCCAGCCCTCGTCAATGCCATT	726	542	476.7	9.1601	8.86722	427	676	330	603.5	673.5	466.5	528	495	485	409	9.06139	9.14697	8.93105	9.41565	9.24545	8.69282	8.77094	9.1253	8.81244	8.9346
hsa_circRNA_024596	0.954228	0.998047	1.00436	up	ASCRP3000809	hsa_circ_0024596	circBase	chr11	-	119545868	119549475	exonic	NM_002855	PVRL1	AATATCACAGGCGTCCACTCCCAGGTGGTCCAGGTGAACGACTCCATGTATGGCTTCATC	924	203.4	213.7	7.75792	7.75164	171	266	159.5	211	209.5	263	246	191	193.5	175	7.73584	7.86336	7.86119	7.87322	7.45597	7.95299	7.77282	7.77249	7.51432	7.7456
hsa_circRNA_103887	0.122472	0.811508	1.29321	up	ASCRP3000810	hsa_circ_0002490	circBase	chr5	+	72370568	72373320	exonic	NM_138782	FCHO2	AATATCAGCAGACTAGAGCAGATTCTTCCAAATGCACAGCTTGTGTTCAGGTGTGTCACG	268	165.4	124.9	7.42749	7.05653	136	119.5	105	192.5	274	103.5	117	133	144	127	7.42554	6.82694	7.25688	7.74861	7.8795	6.8006	6.82197	7.27152	7.09163	7.29695
hsa_circRNA_001810	0.309902	0.905912	1.14609	up	ASCRP3000812	hsa_circ_0001810	circBase	chr8	-	71071739	71075089	exonic	NM_006540	NCOA2	AATATCTTTACATATGCTTCACAGGCAAGATCACGTCTCTGGATACCAGCACCATGAGAG	292	98	80.1	6.66204	6.46531	74	117	56	62	181	87	91	70	89.5	63	6.6054	6.84189	6.33502	6.28121	7.24666	6.58367	6.49731	6.37766	6.48182	6.38609
hsa_circRNA_039466	0.456933	0.948889	1.05589	up	ASCRP3000817	hsa_circ_0039466	circBase	chr16	+	56660791	56661024	exonic	NM_175617	MT1E	AATATGTGACTGACAATAAAAACAATTTTGACTTTAAGCTGCTGTTCCTGCTGCCCCGTG	233	75.8	70.5	6.4	6.32155	65	69.5	55	74	115.5	59	76	68	82.5	67	6.39275	6.16706	6.3062	6.48647	6.64754	6.12548	6.28121	6.36022	6.35517	6.48566
hsa_circRNA_018100	0.00587868	0.533473	1.08615	up	ASCRP3000818	hsa_circ_0018100	circBase	chr10	-	32141444	32150586	exonic	NM_018287	ARHGAP12	AATATTACTACAGTGCAGACGGATCTCGGTCAGAATGGGAATTGCCAAAGGCAACCACAC	486	34.8	32.4	5.5173	5.39807	33	40.5	33	28	39.5	33	32	32	35	30	5.54946	5.60473	5.50421	5.43663	5.49144	5.43663	5.38078	5.41713	5.40589	5.34993
hsa_circRNA_101869	0.999997	0.999997	1	up	ASCRP3000819	hsa_circ_0005016	circBase	chr16	+	71954641	71957283	exonic	NM_014761	IST1	AATATTCATCCACCTCAGATACCAGCAACTCCCCCATCGTATGAATCTGTTGCTGATCAG	495	1082.5	1305.5	10.2472	10.2472	1111	1357.5	857	969	1118	1479	1419.5	1207	1292	1130	10.458	10.1351	10.4118	10.197	10.0341	10.2348	10.0994	10.3799	10.1485	10.3735
hsa_circRNA_018224	0.165428	0.83509	1.1767	up	ASCRP3000820	hsa_circ_0018224	circBase	chr10	+	38724057	38734535	exonic	NR_024497	LOC399744	AATATTTGGAATTTTCGTATACGTGGATTCCAGAGGGGTGACAGCAAAACAAACAGGACC	705	64.5	50.1	6.12174	5.887	51.5	73	38	44	116	49	56.5	47	59	39	6.11334	6.21236	5.82159	5.83261	6.62881	5.92442	5.95909	5.8494	5.95909	5.74299
hsa_circRNA_082178	0.73035	0.983908	1.03254	up	ASCRP3000821	hsa_circ_0082178	circBase	chr7	+	128281294	128289036	exonic	NR_024368	FLJ45340	AATATTTGGAATTTTCGTATACGTGGATTCCAGAGGGGTGACAGTGAAACAAGCACCTGT	395	52.6	48.8	5.91695	5.87075	44	61	36	36	86	43	55	47	60.5	38.5	5.88076	6.08269	5.67737	5.66227	6.28167	5.73759	5.97795	5.87831	5.98366	5.77625
hsa_circRNA_017202	0.486488	0.957429	1.0917	up	ASCRP3000822	hsa_circ_0017202	circBase	chr1	-	243222779	243242354	exonic	TCONS_l2_00002816	TCONS_l2_00002816	AATATTTGGAATTTTTGTATACGTGGATTCCAGAGGGGTGACAGCGAAACCTGGACCTAC	963	71.1	59.7	6.21698	6.0904	55	84	41	49	126.5	54	70	55.5	75	44	6.14845	6.36918	5.83977	5.97028	6.75721	6.02496	6.20944	6.04955	6.25578	5.91228
hsa_circRNA_006868	0.19188	0.84822	1.13783	up	ASCRP3000824	hsa_circ_0006868	circBase	chr11	-	107260799	107289013	exonic	NM_152434	CWF19L2	AATCAAAACAAGCTCTTTATGAGAATGGCATCTAAGCAGTCCAGAGCGTGAGTCCATTCA	439	49.2	40.8	5.81032	5.62403	38	44.5	40	36.5	87	38	42	37	52	35	5.6951	5.70295	5.7648	5.61749	6.27123	5.6219	5.65133	5.49625	5.82159	5.52908
hsa_circRNA_002866	0.641932	0.97673	1.02205	up	ASCRP3000826	hsa_circ_0002866	circBase	chr19	-	9767222	9771550	exonic	NM_001130031	ZNF562	AATCAAATATTCACTGGGATACAAATGGGCCTCAGATAACCCTGTACAAAGGGGAATGGA	478	36.4	37	5.59312	5.56166	36	40.5	37.5	33	35	39.5	41	39	35.5	30	5.6951	5.60473	5.70295	5.50262	5.4602	5.63451	5.65133	5.60473	5.46184	5.45588
hsa_circRNA_043614	0.416817	0.935004	1.10625	up	ASCRP3000828	hsa_circ_0043614	circBase	chr17	-	39738530	39743147	exonic	NM_000526	KRT14	AATCAATACAGCTTCATTATCTGAGTTGCATAAACCCGAGCACCTTCTCTTCACTCAGCC	1636	244.7	228.6	7.98423	7.83855	170	278	171	354.5	250	272	264	195	219	193	7.71343	7.91976	7.96342	8.60291	7.72163	7.9832	7.8553	7.79729	7.68019	7.87675
hsa_circRNA_104463	0.0893892	0.79637	1.10767	up	ASCRP3000834	hsa_circ_0082002	circBase	chr7	+	116339124	116340338	exonic	NM_001127500	MET	AATCATGAGCACTGCTTTAATAGGATAAACCTCTCATAATGAAGGCCCCCGCTGTGCTTG	1214	646	657.7	9.45798	9.31046	620	782	468	600	760	668	712	658	699.5	551	9.57172	9.34398	9.53042	9.41184	9.43193	9.16247	9.18601	9.51345	9.31715	9.37321
hsa_circRNA_002161	0.705637	0.980735	1.0133	up	ASCRP3000836	hsa_circ_0001600	circBase	chr6	-	35586872	35614627	intronic	NM_001145776	FKBP5	AATCCAAACGAAGGAGCAACAGTAGAAAGTGTTTGCTGACTAGCACTTTGGAGAGTGTAT	4534	32.1	31.4	5.41427	5.3952	30.5	35	32	27	36	32	33	30	33	29	5.31547	5.49465	5.48399	5.34061	5.43663	5.43663	5.40418	5.27344	5.40589	5.45588
hsa_circRNA_102818	0.0909674	0.79637	1.08752	up	ASCRP3000837	hsa_circ_0008298	circBase	chr2	+	128922303	128928858	exonic	NR_027671	UGGT1	AATCCAAACTTTCTGACATGCCTTTAAAAAGGGCAAGCGACTTGGTAATGAAGGTGGATG	279	34.8	31.4	5.49226	5.37122	35	34	35	27	43	31	30.5	33	33	29.5	5.54946	5.43663	5.551	5.30525	5.61896	5.28573	5.31071	5.41713	5.40589	5.43663
hsa_circRNA_055957	0.370999	0.923656	1.04286	up	ASCRP3000843	hsa_circ_0055957	circBase	chr2	-	107459490	107460490	exonic	NM_032528	ST6GAL2	AATCCTCAACTCTTCCTTGGGCGAGGAAATAGGTTCATTCTGCCACCCATCTGCATTAAG	1000	210.3	213.2	7.81002	7.74947	174.5	231	145	226	275	243	227	194	218	184	7.76722	7.67581	7.74039	7.9832	7.88347	7.82133	7.67247	7.79729	7.66788	7.78836
hsa_circRNA_024834	0.261266	0.881327	1.07777	up	ASCRP3000844	hsa_circ_0024834	circBase	chr11	+	128638012	128651918	exonic	NM_001167681	FLI1	AATCCTCACGATTGAGTGTCAAAGAAGGGAGTCTCCGGTGGACTGCAGCGTTAGCAAATG	425	95.8	89.9	6.72624	6.6182	88	92	72	83	144	92	91	94	95	77.5	6.8244	6.52051	6.6906	6.62917	6.96652	6.60947	6.51951	6.77255	6.54644	6.643
hsa_circRNA_004528	0.33896	0.916387	1.10271	up	ASCRP3000845	hsa_circ_0004528	circBase	chr2	+	242195015	242195594	antisense	NM_005336	HDLBP	AATCCTCATTTCTATTCCTGCCCATGGGGATTTGCCTCCTCTAAATCGTGGGCAGTCAAA	579	175.8	166.4	7.57397	7.43291	156	211	155	199	158	165	187.5	147	178.5	154	7.62106	7.54091	7.82831	7.7947	7.08488	7.37816	7.4226	7.3914	7.39034	7.58207
hsa_circRNA_105042	0.43387	0.941174	1.08808	up	ASCRP3000846	hsa_circ_0092135	circBase	chrX	-	153924191	153928334	exonic	NM_001081573	GAB3	AATCCTGTTTCCAGAGAAGACGAAGAAAGCTACATCGAAATGCTGATGTAGAAGGCCAAT	461	51.1	45.3	5.88489	5.7631	34	47.5	40	40.5	93.5	47.5	48	42	54	35	5.59335	5.80535	5.83977	5.77406	6.41193	5.84228	5.76613	5.79932	5.84354	5.56424
hsa_circRNA_083327	0.528612	0.960689	1.02278	up	ASCRP3000850	hsa_circ_0083327	circBase	chr8	-	10683661	10692285	exonic	NM_017884	PINX1	AATCTCCAAAAACCGTGTTCACTATATGAAATTCACAAAAGGTCGGCGGAAGCAGAAGTG	375	31.5	32	5.40388	5.37139	31.5	31	31	30	34	34	30	35	32	29	5.35523	5.34993	5.50421	5.41098	5.39907	5.43663	5.29311	5.45916	5.25538	5.41268
hsa_circRNA_054654	0.446177	0.946369	1.07268	up	ASCRP3000852	hsa_circ_0054654	circBase	chr2	-	56097854	56151298	exonic	NM_001039348	EFEMP1	AATCTGGAAATGAAAATGGAGAGTTCTACCTACGACTAGAACCCTCTGGTCTCTGAGGGA	1821	137.2	135.3	7.2393	7.13809	127	149	114	145.5	150.5	166	147.5	128	116	119	7.35514	7.11393	7.36975	7.34923	7.00848	7.40161	7.10923	7.19688	6.77814	7.20456
hsa_circRNA_010015	0.128583	0.811508	1.15206	up	ASCRP3000856	hsa_circ_0010015	circBase	chr1	-	12627938	12632881	exonic	NM_004753	DHRS3	AATGAAAAATAAAGAGAGATGGCTTTTGTGAGTTTCCCAACCTCTTTCCCCCACTGAAGC	641	1096.1	1123.3	10.2479	10.0437	929	1228	766	1230.5	1327	1254	1154	1131	1135	942.5	10.2074	9.96265	10.2684	10.5296	10.2715	10.0284	9.83338	10.3069	9.94553	10.1043
hsa_circRNA_103522	0.840776	0.991585	1.01051	up	ASCRP3000857	hsa_circ_0068135	circBase	chr3	+	180685838	180688146	exonic	NM_001013439	FXR1	AATGAAAATGGGCTAGGTACAAATTCTGAGCTGTCTAACCCCTCTGAAACGGAATCTGAG	405	84.8	86	6.56797	6.55289	79	84.5	66	86.5	108	83	91.5	73	104	78.5	6.727	6.39596	6.52208	6.63701	6.5578	6.50587	6.49731	6.43462	6.6587	6.66795
hsa_circRNA_103469	0.894966	0.993658	1.00732	up	ASCRP3000859	hsa_circ_0004271	circBase	chr3	+	128984391	128985942	exonic	NM_016128	COPG	AATGAAGAGATGTTACCCAGTATCTTGGTGTTGCTGAAGAGGGTGGCTTTGAGTATAAGC	320	49.3	48.9	5.87384	5.86331	49	43	43	48.5	63	44	48	53.5	50.5	48.5	5.97258	5.66938	5.87831	5.94468	5.90426	5.76746	5.74299	5.99883	5.81264	5.99466
hsa_circRNA_001795	0.35113	0.920395	1.14636	up	ASCRP3000867	hsa_circ_0001795	circBase	chr8	-	42294506	42323435	exonic	NM_006749	SLC20A2	AATGACGTGAGGTTCCGCTGTGTGGCAGCTGATTGCTTCCTTCCTGAGGCTTCCAATCTC	1234	340.2	325.8	8.52266	8.32559	330	327	300	362	382	255	314	266	469	325	8.68276	8.12008	8.77892	8.65189	8.37963	7.91111	8.09564	8.24537	8.75157	8.62427
hsa_circRNA_047713	0.0227283	0.701707	1.17982	up	ASCRP3000870	hsa_circ_0047713	circBase	chr18	+	48584494	48586286	exonic	NM_005359	SMAD4	AATGAGCTTGCATTCCAGCCTCCCATTTCCAATCATCCTGGTCAGCCTGCCAGTATACTG	288	1757.7	1809.2	10.9368	10.6983	1489	2211.5	1409	1626.5	2052.5	2181	2053.5	1323	1894.5	1594	10.8855	10.8415	11.1562	10.9423	10.8587	10.8211	10.6578	10.5151	10.6426	10.8547
hsa_circRNA_102512	0.834125	0.991585	1.02626	up	ASCRP3000873	hsa_circ_0050463	circBase	chr19	+	34706028	34706566	exonic	NM_001114093	LSM14A	AATGATAACAAGAGACAAGTAGGTCGCTCAAGCCCTCAGTTAGACCCTTTGAGAAAAAGC	243	146	142.4	7.22106	7.18367	96	196	85	149	204	190	175	119	114	114	6.96965	7.44944	6.92514	7.358	7.40309	7.55677	7.32397	7.09163	6.76519	7.18079
hsa_circRNA_407234	0.563786	0.968022	1.05599	up	ASCRP3000876		25070500	chr9	-	123632934	123636251	intronic	ENST00000312189	PHF19	AATGATGATAGGCATCTCAGAGTGGTTGGGGAGATTCAGTGAGTTTTCCTAACATTTCGG	3317	42.8	42	5.77514	5.69655	40.5	36	42.5	53	42	34	40.5	54.5	45	36	5.76215	5.54638	5.89499	6.07587	5.59634	5.4856	5.59335	6.0067	5.6886	5.70848
hsa_circRNA_005704	0.204013	0.852877	1.10066	up	ASCRP3000880	hsa_circ_0005704	circBase	chr20	+	10536878	10541468	exonic	NM_001009608	C20orf94	AATGCAGAATTCACAAGATCCAATCCCTTGTCCTTAAAAGTGTGGGAATTTTGCTGTCCT	211	92.4	83.3	6.64034	6.50197	79	124	66	72	121	85.5	92	64.5	97.5	77	6.67312	6.85481	6.52208	6.44626	6.70546	6.50587	6.52208	6.24351	6.58367	6.65471
hsa_circRNA_407027	0.0242972	0.70322	1.19794	up	ASCRP3000882		25070500	chr7	-	151167656	151195266	exonic	ENST00000478470	RHEB	AATGCAGCTTTTTTGGAATCTTCTGCTAAAGAAAATCAGGTTCCTCAAGCCAGGACCTAC	502	58.6	44.9	6.06552	5.80497	45	65	47	48	88	48.5	39	44	54	39	5.88076	6.13064	6.03676	5.95677	6.32269	5.92442	5.62774	5.82542	5.90426	5.74299
hsa_circRNA_092545	0.723329	0.982682	1.00681	up	ASCRP3000884	hsa_circ_0001426	circBase	chr4	+	89396991	89415482	exonic	NM_016323	HERC5	AATGCCATCATTGGAAGACTTGAAAGAACTCAGTCCTGATTTGGGAAAATAACCACCTGC	1052	30.4	31	5.38134	5.37155	30	32	29	29	32	31	31	31	31	31	5.37731	5.41881	5.33705	5.37448	5.39907	5.36576	5.41268	5.37905	5.28758	5.41268
hsa_circRNA_104391	0.614263	0.970905	1.05005	up	ASCRP3000885	hsa_circ_0080451	circBase	chr7	+	72398922	72400649	exonic	NM_172020	POM121	AATGCCATTACCAGTTCCTACAGCTCCACTCGAGGCATCTCACAGGCGCCATGATAGCAG	253	131.2	123.6	7.10371	7.03326	94	126	94	117	225	130	127	100	157	104	6.89978	6.89706	7.10151	7.07375	7.54647	7.10309	6.92276	6.86639	7.21895	7.05511
hsa_circRNA_404980	0.447934	0.946935	1.11654	up	ASCRP3000886		25070500	chr12	-	26780965	26808785	exonic	NM_002223	ITPR2	AATGCGGAGACATCTGCCAGTGGATCTCCAGACACTTTACTACCATCAGATATGATTCTA	620	187	184.9	7.64485	7.48582	149	254	153.5	195	183.5	272	251	133	146.5	122	7.55943	7.81305	7.82419	7.75744	7.27012	7.9903	7.78233	7.27152	7.11158	7.27335
hsa_circRNA_103054	0.619732	0.973297	1.03278	up	ASCRP3000888	hsa_circ_0060205	circBase	chr20	-	35312815	35317187	exonic	NM_032013	NDRG3	AATGCTGCCTCCTGTTCTTACCCACCTAAGGAACATGATATAGAAACAACTCATGGTGTG	290	941.5	1105.9	10.0285	9.98192	868.5	1269.5	687	881	1001.5	1433	1407	836	966	887.5	10.0994	10.0294	10.1177	10.0244	9.87138	10.1936	10.0834	9.86768	9.74657	10.0184
hsa_circRNA_003661	0.241687	0.87246	1.07012	up	ASCRP3000894	hsa_circ_0003661	circBase	chr11	+	82917099	82922472	exonic	NM_182603	ANKRD42	AATGGGGTTGTAGCATAGAAGATGTGGACTACAATGGAAACCTTCCAGTGTCTTCATTGG	364	42.5	39.9	5.74544	5.64767	44	45.5	38	47	38	36	44	43	43	33.5	5.8664	5.73759	5.7648	5.85896	5.49944	5.56119	5.71947	5.7546	5.63886	5.56424
hsa_circRNA_016598	0.986448	0.999394	1.00097	up	ASCRP3000900	hsa_circ_0016598	circBase	chr1	+	224918163	224918276	exonic	NM_152495	CNIH3	AATGTCCCTCTACTTTTCTATCACTTCTGGAGCTGGTGCTGCCAGAATACTCCATCCATA	113	265.6	285.7	8.14797	8.14657	231	323	211.5	219	343.5	335	347	230.5	273	243	8.17687	8.10942	8.27943	7.93352	8.24061	8.25237	8.2272	8.03083	8.01	8.21244
hsa_circRNA_102903	0.305617	0.902978	1.08082	up	ASCRP3000902	hsa_circ_0058010	circBase	chr2	-	210962809	211019335	exonic	NM_152519	C2orf67	AATGTCTGGCTAATGGCATTTACAGGAGGTTTCCAATACTTATCTACAGGAATCGCCATG	1579	46.7	41.8	5.80432	5.6922	43	36	37.5	48	69	37	41.5	43	46.5	41	5.79672	5.49465	5.74299	5.95677	6.03049	5.56119	5.63886	5.71261	5.74299	5.80535
hsa_circRNA_055708	0.251842	0.879761	1.06905	up	ASCRP3000904	hsa_circ_0055708	circBase	chr2	-	97541618	97586999	exonic	NM_001122646	FAM178B	AATGTGAGGTTTCTTTGTGCACATTAAAGTCTTCTTTCAGCATCACTCCAGGAACTGTGC	970	45.8	42.9	5.80948	5.71315	40	40	39	50	60	40	38.5	44	48	44	5.74299	5.66938	5.78107	5.98138	5.87257	5.6219	5.61749	5.68018	5.72174	5.92442
hsa_circRNA_406821	0.853367	0.993366	1.01397	up	ASCRP3000907		25070500	chr6	+	109175427	109197553	exonic	NM_032131	ARMC2	AATGTTCAAAGGAACAACATCTTTACCATCTCATCTCAAGAATGGAGGGGTGTGGTGTCT	714	105	104.9	6.81979	6.79977	72	114	81	97	161	124	115	90	116	79.5	6.5449	6.77222	6.86998	6.82694	7.08488	7.01725	6.78968	6.68584	6.8006	6.70546
hsa_circRNA_406750	0.480288	0.954208	1.05043	up	ASCRP3000909		25070500	chr6	-	30695948	30697798	intronic	ENST00000376389	FLOT1	AATGTTCCCAAGTGTGAGGTCTCAGGTTGGAGCTGAGGAGAATTGCTAGGTTCCTGTGTT	1850	42.6	37.6	5.69259	5.6216	37	35	37	44	60	36	36	36	41.5	38.5	5.59335	5.46348	5.65706	5.8448	5.90426	5.56119	5.55199	5.59484	5.57585	5.82414
hsa_circRNA_100190	0.654156	0.976831	1.04333	up	ASCRP3000912	hsa_circ_0006848	circBase	chr1	-	42730785	42744343	exonic	NM_001198851	FOXJ3	AATGTTTCCTTAAAGTGCCTCGATCTAAGGATGACCCTGGAAAGGATGACATCTGAACTG	400	70.7	66.2	6.27268	6.21149	58	91	46.5	49	109	64	87	66	63	51	6.27216	6.4919	6.0579	5.99579	6.54567	6.197	6.44708	6.27496	6.08269	6.05574
hsa_circRNA_091053	0.0165726	0.673175	1.26385	up	ASCRP3000913	hsa_circ_0091053	circBase	chrX	-	71492452	71496084	exonic	NM_001007	RPS4X	AATTAAAAATATTGTGGCAGGATTAATAGCAGCTCGTGGTCCCAAGAAGCATCTGAAGCG	857	87.4	70	6.63896	6.30114	81.5	96	73	89.5	97	63	99	59	65	64	6.727	6.57117	6.72017	6.73624	6.44024	6.22344	6.61909	6.14845	6.10214	6.41256
hsa_circRNA_091412	0.802248	0.990946	1.02709	up	ASCRP3000914	hsa_circ_0091412	circBase	chrX	-	118750908	118754014	exonic	NM_145799	SEPT6	AATTAAAACAAGAAGCTTTAATTTGGGCTTCCTGTAGACACCCTTTTCCTGCGCAACAGA	3106	142.9	143.3	7.27243	7.23387	136.5	145	124	139	170	119.5	133	163.5	156	144.5	7.41634	7.06819	7.45026	7.26037	7.16698	6.93647	6.95289	7.53974	7.22826	7.51197
hsa_circRNA_406457	0.128915	0.812634	1.22392	up	ASCRP3000915		25070500	chr4	-	25193245	25198922	antisense	NR_037934	SEPSECS-AS1	AATTAAAGAGAGTGTTTTAGGGCACTGAACTTCATCTCCTCATTCCTACCCTCCTGGTCT	5677	435.6	378.8	8.82625	8.53474	332.5	425	285.5	478	657	362	389	282.5	510.5	350	8.69717	8.48445	8.70358	9.05449	9.19157	8.34456	8.38956	8.33174	8.89196	8.7159
hsa_circRNA_403615	0.451181	0.947033	1.07882	up	ASCRP3000919		25242744	chr6	-	45073658	45290704	exonic	NM_181356	SUPT3H	AATTAATCTGAAACTGCTTATCAATAACAGCTGTAGCACTGTGGCTTTTCTCCATGGACT	270	151.7	142	7.31929	7.20984	129	142	95	193	199.5	165	163.5	132.5	130	119	7.338	7.05239	7.08747	7.73787	7.38072	7.37062	7.24922	7.22609	6.98651	7.21677
hsa_circRNA_004564	0.322232	0.908916	1.12952	up	ASCRP3000921	hsa_circ_0004564	circBase	chr2	-	204354306	204356042	exonic	NM_213589	RAPH1	AATTACTGAGAGTTTGGATTCTGACAAGCCCATGGAACCAGTAAAAAGATCTCCTCTTCG	612	79	65.7	6.43761	6.26189	70.5	57	54.5	96	117	58	61	71	71	67.5	6.53422	5.96141	6.27029	6.76685	6.65528	6.08588	6.07661	6.41341	6.25578	6.47778
hsa_circRNA_102973	0.128548	0.811508	1.0694	up	ASCRP3000925	hsa_circ_0059074	circBase	chr2	+	242346951	242352836	exonic	NM_014808	FARP2	AATTCCATCAGAAGCACGTGGCCAAAGAATGTGGTGCTTCGCCTAGCTGTAAAATTTTTT	292	34.3	32.6	5.50758	5.41077	33.5	39	32	32	35	35	32	33	31	32	5.52908	5.6219	5.551	5.42492	5.41098	5.49944	5.35346	5.41713	5.28758	5.49625
hsa_circRNA_101254	0.128269	0.811508	1.3107	up	ASCRP3000929	hsa_circ_0030051	circBase	chr13	-	41515056	41518061	exonic	NM_172373	ELF1	AATTCTTCCGTTCAGAGTATTAGGAAGAAAAACTAAACCACCACGACCAGATTCCCCAGC	727	232.9	171.3	7.83849	7.44815	154.5	236.5	127	199.5	447	160	205	119.5	228	144	7.57924	7.69031	7.51178	7.77282	8.63828	7.33733	7.53685	7.12824	7.75728	7.48104
hsa_circRNA_407259	0.400754	0.931112	1.12561	up	ASCRP3000931		25070500	chrX	+	1404670	1409402	exonic	NM_006140	CSF2RA	AATTCTTTGATTCACTTTTGGACACAAAGAAAATAGATCTGCGAACAGTGGCACCAGCCT	570	50	39.4	5.78812	5.61741	35.5	52.5	31	36	95	30	46	40.5	49	31.5	5.60473	5.87257	5.46184	5.59634	6.40514	5.30707	5.79152	5.68018	5.79932	5.50897
hsa_circRNA_004752	0.612833	0.970507	1.03781	up	ASCRP3000933	hsa_circ_0004752	circBase	chr1	+	43239233	43241150	sense overlapping	NM_024097	C1orf50	AATTGAAGACATGCTGATGAATTCATCCGAGCAAATGCCACCAACAAGCTGACAGTCATA	490	43	38.6	5.67032	5.61678	34	49	32	34	66	38.5	40.5	36	47	31	5.54946	5.83725	5.46184	5.56424	5.93882	5.63451	5.63886	5.55966	5.7546	5.49625
hsa_circRNA_103116	0.317299	0.907338	1.08348	up	ASCRP3000936	hsa_circ_0001181	circBase	chr21	+	30693541	30702014	exonic	NM_001186	BACH1	AATTGAGAAGCTGGTTGATGATAATTAGAAGCATGCTTTCCACTGAACTTCCCGACAACA	1836	55.1	50.2	6.00242	5.88675	53	48	39	54	81.5	44	51	53	55	48	6.10214	5.79932	5.7648	6.12238	6.22344	5.71261	5.81264	5.97372	5.90426	6.03049
hsa_circRNA_407020	0.802811	0.990946	1.03313	up	ASCRP3000937		25070500	chr7	-	140449086	140494267	exonic	NM_004333	BRAF	AATTGATGACTGGACAGTTACCTTATTCAAACATCAACAACAGGGACCAGGCCCCAAATT	1012	112.1	112.9	6.94845	6.90143	124	118	88	101	129.5	71	122	131	142.5	98	7.31841	6.82229	6.94197	6.85719	6.80242	6.33234	6.87173	7.24922	7.07107	6.98281
hsa_circRNA_101868	0.581191	0.970507	1.02353	up	ASCRP3000938	hsa_circ_0003568	circBase	chr16	+	71954641	71955356	exonic	NM_014761	IST1	AATTGCAAAGAATTACAACGTACCCTATGAACCTGACTCTGTGGTCATGGTTGCTGATCA	195	33.7	32	5.41726	5.38371	31	34	32	30.5	41	30	32	28	38	32	5.37731	5.41098	5.38705	5.39049	5.52046	5.26596	5.38078	5.27344	5.52673	5.47163
hsa_circRNA_013128	0.542712	0.961292	1.01969	up	ASCRP3000939	hsa_circ_0013128	circBase	chr1	+	91973410	91973954	exonic	NM_001134420	CDC7	AATTGCAGCTGAACTTCAGTGCCTAACAGTGGCTGGGTGTTAAAAAAGATATTGAGAAGC	220	32	33.1	5.47487	5.44675	31	32	29	31	37	33	34.5	34	36	28	5.50897	5.43663	5.46184	5.48881	5.47811	5.49944	5.46184	5.52673	5.46184	5.28388
hsa_circRNA_404790	0.908666	0.993658	1.00579	up	ASCRP3000940		25070500	chr10	+	93579026	93602148	exonic	NM_025235	TNKS2	AATTGCCGCGATACCCAAGGCAGACATTCAACACCTTTACATTTAGCAGGTGAATATAAG	1539	31.3	31.2	5.3706	5.36227	26	32	28.5	32	38	33	34	28	33	28	5.19909	5.41098	5.2622	5.50262	5.47811	5.46511	5.41268	5.27344	5.37622	5.28388
hsa_circRNA_104111	0.836203	0.991585	1.01272	up	ASCRP3000945	hsa_circ_0005038	circBase	chr6	-	42941740	42942776	exonic	NM_000287	PEX6	AATTGGGCAAGTAGAGATCCTGGAAGGAAGTCCAGAGAAACTGCCCAGAGGTACTTGGAA	248	60.4	58.1	6.10235	6.08411	53	61	46	47	95	57	65.5	55	63	50	6.17378	6.04955	5.97795	5.91945	6.39103	6.10372	6.14132	6.06082	6.05898	6.05574
hsa_circRNA_103003	0.034964	0.717471	1.09367	up	ASCRP3000946	hsa_circ_0059545	circBase	chr20	+	18523662	18531819	exonic	NM_032985	SEC23B	AATTGTCATTTATCTTGGTGAGTTGGGCAGATGTACAGAGTCAGCTCAGGCACATAGAAG	481	43.5	39	5.76472	5.63554	37.5	45	38	37	60	37	43	41	42	32	5.71399	5.73759	5.7648	5.70295	5.90426	5.59484	5.67596	5.73894	5.63886	5.52908
hsa_circRNA_001646	0.733666	0.984102	1.01415	up	ASCRP3000948	hsa_circ_0001646	circBase	chr6	+	144843115	144854396	exonic	NM_007124	UTRN	AATTGTTGCAGAAGTGAAGGATAGGCAGCCAAGGCAATCCCTATTCAACAGAGGAAAATG	692	43	43	5.75844	5.73817	36	49	41	37	52	46	46.5	40	45	37.5	5.66227	5.79932	5.92938	5.6886	5.71261	5.84228	5.77625	5.6951	5.6886	5.6886
hsa_circRNA_401230	0.188038	0.847966	1.24002	up	ASCRP3000950		25242744	chr14	-	35036891	35037219	exonic	NM_021249	SNX6	AATTTAGTGGAACTGGCAGAGTTAGAACTGAAGCATGCAAAGGATCTCCTGTATCGAAGG	246	141.2	111.3	7.1948	6.88444	106	104	88	186.5	221.5	102	104	123.5	113	114	7.07007	6.65599	7.00792	7.70433	7.53569	6.72427	6.66405	7.12824	6.76519	7.14044
hsa_circRNA_008629	0.401612	0.931112	1.04167	up	ASCRP3000951	hsa_circ_0008629	circBase	chr10	+	90653627	90665417	sense overlapping	NM_020799	STAMBPL1	AATTTATAACGCCCAAGGATGTGACCTTCTCTTGGATTTTCCTGATTATTATGAGAGGCA	8086	91	90.6	6.67144	6.61254	83	97.5	70.5	97	107	99	101	86.5	87	79.5	6.76021	6.58083	6.66922	6.80125	6.54567	6.71153	6.59979	6.64754	6.44915	6.65471
hsa_circRNA_402372	0.34101	0.916735	1.07435	up	ASCRP3000955		25242744	chr2	-	136620176	136622733	exonic	NM_005915	MCM6	AATTTCTCAATTTGGGGGGAAAGAGCTCAGAGATGAGGAACAGACAGCTGAGAGCATTAA	293	39.3	36.1	5.60108	5.49762	40	52	35	29	40.5	38.5	33	35	41	33	5.6951	5.86021	5.63596	5.3227	5.49144	5.57736	5.3227	5.49625	5.56271	5.52908
hsa_circRNA_102161	0.629137	0.975761	1.02475	up	ASCRP3000956	hsa_circ_0045194	circBase	chr17	+	61417461	61432751	exonic	NM_025185	TANC2	AATTTCTCTGTGATCCGAGGTGGTTGCCTATCACTATTGTCAAGCAGATAATGCCTACAC	1007	35.7	36.9	5.58619	5.55092	36	34.5	35	35	38	37	40.5	34	37	36	5.66227	5.45094	5.67737	5.66227	5.47811	5.49944	5.6886	5.41713	5.51056	5.63886
hsa_circRNA_042688	0.327421	0.90956	1.12228	up	ASCRP3000958	hsa_circ_0042688	circBase	chr17	-	27041298	27043076	exonic	NM_031934	RAB34	AATTTCTTTGTTACGAGCACTTATTTAAGATCTCCAAGGTCATTGTGGTGGGGGACCTGT	996	116.8	108.2	6.9864	6.81996	99	135	80	123	147	76	157	127	101	80	7.01725	6.98898	6.8338	7.11698	6.97498	6.40769	7.18179	7.16648	6.63302	6.71084
hsa_circRNA_406042	0.139749	0.825602	1.10419	up	ASCRP3000963		25070500	chr2	+	209204860	209207276	intronic	ENST00000264380	PIKFYVE	AATTTGCATATATTATTAAAACCAGTGGCTCTTAGCAGGGGGGTTATTTTTCCTTAGTTG	2416	46.3	43.2	5.85632	5.71333	44	46	44	50	47.5	39	48	50	44	35	5.8962	5.73759	5.94468	5.98138	5.72174	5.6219	5.79152	5.9484	5.61896	5.58586
hsa_circRNA_102855	0.403995	0.931112	1.06568	up	ASCRP3000965	hsa_circ_0057105	circBase	chr2	+	173433468	173460751	exonic	NM_002610	PDK1	AATTTGGAAGCAAAATCACCAGGACAGCCAATACAAGTGGTTTATGTACCATCCCATCTC	596	68.2	63.3	6.2524	6.16062	49	66	58	61	107	58.5	75.5	60	71	51.5	6.00108	6.11802	6.37679	6.21597	6.55012	6.0579	6.27496	6.12548	6.22344	6.12134
hsa_circRNA_005433	0.533562	0.960965	1.09583	up	ASCRP3000968	hsa_circ_0005433	circBase	chr4	+	119529812	119549381	exonic	TCONS_l2_00020705	TCONS_l2_00020705	AATTTTCATATAAGTGGATTCCAGAGGGGTGACAGCAAAACCTGGACCTACCATGAAAGA	18826	78.8	64.3	6.32866	6.19663	57	86	45	52	154	61	77	57.5	77	49	6.22248	6.44108	5.94468	6.00558	7.02949	6.14642	6.32269	6.13855	6.31978	6.05574
hsa_circRNA_102786	0.0550556	0.757568	1.07126	up	ASCRP3000969	hsa_circ_0001053	circBase	chr2	-	100078957	100081447	exonic	NM_016316	REV1	AATTTTTAGTGGAGTTGCCATCTATGTTAATGGATACACAGAAGCTCCACCATGAGGCGA	191	40.1	37	5.66494	5.56563	38	42	36	36	48.5	34	36	44	38	33	5.67737	5.69091	5.63596	5.61749	5.70295	5.56119	5.5283	5.71261	5.46184	5.56424
hsa_circRNA_059550	0.122803	0.811508	1.24295	up	ASCRP3000970	hsa_circ_0059550	circBase	chr20	+	19867164	19983103	exonic	NM_001242581	RIN2	AATTTTTGAAATATCCTTCTTTCAGTGGTGTTGTTGAAAGGGCTTGGCAGCTCCCAAATG	4507	368.6	324.9	8.65005	8.33628	385	348.5	328	374.5	407	286.5	340	252.5	388	357.5	8.89575	8.22647	8.93105	8.70427	8.49269	8.05189	8.20195	8.18197	8.50386	8.74174
hsa_circRNA_011717	0.0347011	0.717471	1.2829	up	ASCRP3000973	hsa_circ_0011717	circBase	chr1	+	38273472	38275126	exonic	NM_198446	C1orf122	ACAAAACACCTTCAGTAGAGCCTTGATTAAAAGGAAACCTGCAGACTCTCTCGGCCACGC	1318	184.6	147	7.61884	7.25943	151	173	143	225	231	153	165	130	135	152	7.56514	7.29488	7.68177	7.96659	7.58581	7.27012	7.25641	7.21202	6.99344	7.56514
hsa_circRNA_104083	0.642752	0.97673	1.02255	up	ASCRP3000978	hsa_circ_0075828	circBase	chr6	+	22020567	22020771	exonic	NR_015410	LINC00340	ACAAACAGACAGAAGAAGGAAGTGGCTAATGGATCTGCATTTACTGCTCAACCACATCTA	204	29.3	30.6	5.36004	5.32788	25	30.5	31	27	33	26	31	33	33	30	5.19909	5.33168	5.48399	5.37448	5.41098	5.14539	5.35346	5.37905	5.34882	5.41268
hsa_circRNA_100226	0.0519824	0.750314	1.26708	up	ASCRP3000981	hsa_circ_0005567	circBase	chr1	-	51868106	51874004	exonic	NM_001981	EPS15	ACAAACTTGGATTTTTTCCAGTCTGATCCTTTTGTTGGCAATCTCTTCTCTGAAAGCTGA	607	96.1	71.2	6.66392	6.32241	68	83	65	91	173.5	65.5	81	68.5	72	69	6.49109	6.37766	6.5449	6.71826	7.18768	6.25085	6.36744	6.28466	6.22344	6.48566
hsa_circRNA_008417	0.688011	0.980008	1.04716	up	ASCRP3000985	hsa_circ_0008417	circBase	chr5	-	94244955	94259726	exonic	NM_024717	MCTP1	ACAAAGATGCTGGGAAAAGGGATGATTTCATTGGCAGGAACTTTCAGAAAATGAAGTGGT	440	45.5	42.4	5.73732	5.67083	34.5	50	35	27	81	36	50	47.5	44	34.5	5.64197	5.88342	5.5688	5.37448	6.21791	5.49944	5.82414	5.81392	5.66796	5.54869
hsa_circRNA_058197	0.690812	0.980534	1.01713	up	ASCRP3000986	hsa_circ_0058197	circBase	chr2	-	217536827	217542954	exonic	NM_000599	IGFBP5	ACAAAGCATTTATTTAATAAAGTTATGCATTCAGTTAGGCCCCTGCCGCAGACACATGGA	4898	131.5	131.7	7.15209	7.12759	103	147	87	137.5	183	128	153	123	144	110.5	7.07007	7.11698	7.00792	7.29097	7.27451	7.06658	7.1645	7.16648	7.09997	7.14044
hsa_circRNA_008757	0.599783	0.970507	1.07374	up	ASCRP3000987	hsa_circ_0008757	circBase	chr4	+	76725286	76726456	exonic	NM_003715	USO1	ACAAAGCCAGCTGACTGAAAAGGACTCTATGATTGAAAATATGGATCTCCAACTTGAGGA	303	57.7	50.6	6.0194	5.91676	43	45	39	88.5	73	45	51	58	48	51	5.83725	5.70295	5.7648	6.66653	6.12548	5.8519	5.87257	6.08588	5.74299	6.03049
hsa_circRNA_092420	0.907161	0.993658	1.02465	up	ASCRP3000988	hsa_circ_0002178	circBase	chr15	+	64404771	64415745	exonic	NM_003099	SNX1	ACAAAGTTACAACACAGAGTAAACATCAGTCTCCAAAGATAACTACATCCCTTCTTCCCA	351	217.3	222.5	7.83113	7.79601	226	264.5	185	285	126	236.5	261	154	243	218	8.14232	7.86706	8.09023	8.29352	6.76253	7.81687	7.83904	7.44557	7.84938	8.02917
hsa_circRNA_025597	0.362593	0.923656	1.16648	up	ASCRP3000989	hsa_circ_0025597	circBase	chr12	-	21788274	21810728	exonic	NM_001174097	LDHB	ACAAATAAAATTAACTATTGTAGTGTGCTCCGCACGACTGTTACAGAGGTCTCCAGAGCC	1539	168.5	150.6	7.45893	7.23677	111.5	164	116	258	193	151	179.5	148	196.5	78	7.17343	7.2247	7.40246	8.15629	7.33778	7.25433	7.3512	7.40246	7.49617	6.67967
hsa_circRNA_103010	0.853833	0.993454	1.02473	up	ASCRP3000990	hsa_circ_0059660	circBase	chr20	-	25282854	25290211	exonic	NM_001042472	ABHD12	ACAAATACATTTACAAGAGCCCTGAGCTGCCACGGATACTGAGGTTGGGGTGACTCAGTG	538	107.7	111.8	6.89003	6.85478	101	137	104.5	81	115	90	141	123	137.5	67.5	6.99069	7.02708	7.22609	6.59682	6.60947	6.59175	7.05056	7.13333	7.04273	6.45554
hsa_circRNA_100274	0.194895	0.850065	1.05683	up	ASCRP3000996	hsa_circ_0005371	circBase	chr1	-	93070863	93073284	exonic	NM_005665	EVI5	ACAACACATTGCTGAGCTTGAAATCCAGAACCAGATCAATAGTAACCATCTTCGAAGAGC	243	34	32	5.46303	5.38329	32.5	33	31	32.5	41	37	29	32	33	29	5.49144	5.45094	5.46184	5.39049	5.52046	5.57736	5.29311	5.40418	5.31728	5.3245
hsa_circRNA_000412	0.0646089	0.770562	1.14247	up	ASCRP3000997	hsa_circ_0000412	circBase	chr12	+	58340777	58347472	exonic	NM_033276	XRCC6BP1	ACAACACCACCAGTGCTGTTAACAAAGATAGACACTTTTCTTGCGAAGACTGTAATGGAA	304	36.1	29.8	5.55467	5.36251	28	35	39	35	43.5	27	27	31	36	28	5.33705	5.49465	5.78107	5.56424	5.59634	5.3245	5.22365	5.31253	5.5392	5.41268
hsa_circRNA_406999	0.715789	0.982188	1.02108	up	ASCRP3001003		25070500	chr7	+	117874484	117899943	sense overlapping	NM_019644	ANKRD7	ACAACCCAAGAACACCTTTGCACCTAGCCTGTGCTAATGGACATACAGATGTTGTACTTT	25459	34.4	34.2	5.4981	5.468	28	34	35	35	40	36.5	33	30	40	31.5	5.28758	5.46348	5.59634	5.56424	5.57887	5.59484	5.44328	5.28943	5.57585	5.43663
hsa_circRNA_103912	0.887379	0.993658	1.00991	up	ASCRP3001008	hsa_circ_0007747	circBase	chr5	-	92889466	92899169	exonic	NR_015369	FLJ42709	ACAACTTGCAGCTCATCTCTATTGATGCAGGTAGATGAAACTCAAGAGAAAAGGTGTGGA	325	32.4	34.5	5.47429	5.46007	30	36	32	32	32	42	41.5	30	32	27	5.46756	5.54638	5.46184	5.51945	5.37622	5.73759	5.61749	5.25349	5.31728	5.37448
hsa_circRNA_102510	0.760784	0.987495	1.03087	up	ASCRP3001011	hsa_circ_0008030	circBase	chr19	+	34685382	34706566	exonic	NM_001114093	LSM14A	ACAAGAGACAAGTAGTTCGATCCTTTGGTACAGAAGACAGACCGACAGATCGTCCAATAC	660	64.7	60.1	6.17415	6.13029	60.5	69	45	41	108	62	77.5	53	60.5	47.5	6.32965	6.18939	6.0067	5.79932	6.54567	6.17478	6.31842	6.03049	6.04955	6.07821
hsa_circRNA_104807	0.667173	0.97956	1.05742	up	ASCRP3001012	hsa_circ_0001866	circBase	chr9	-	86293355	86297981	exonic	NM_013438	UBQLN1	ACAAGAGCAGGCCTCAGGATCATTCAGCTCAGCAAACAAATACAGCTGGAAGCAATGTTA	538	112.6	100.9	6.83761	6.75706	77	130	72	74	210	88	126	101.5	107	82	6.63411	6.93382	6.68178	6.48647	7.45187	6.57041	6.91221	6.87234	6.71949	6.71084
hsa_circRNA_005606	0.441004	0.944768	1.03249	up	ASCRP3001014	hsa_circ_0005606	circBase	chr16	+	1675973	1682366	exonic	NM_020825	CRAMP1L	ACAAGATCACCAAGTACATCGACTTTGATCATGGAGCTGAAGGTGGTGGATCATCGTCTG	348	35.3	33.6	5.50258	5.45644	30	40.5	33	28	45	32	34	30	39	33	5.37731	5.58586	5.50421	5.41098	5.63451	5.45506	5.41268	5.37905	5.5392	5.49625
hsa_circRNA_057753	0.129903	0.813599	1.06407	up	ASCRP3001024	hsa_circ_0057753	circBase	chr2	-	202195192	202195556	exonic	NM_139163	ALS2CR12	ACAAGTATTTGAAGAATATGTTTCGTACGTATCAGGGAGCTCAAAGAGGCCCATGAAGCA	151	33	30.2	5.43017	5.34059	34	34	28	30	39	31	31	27	33	29	5.50897	5.49465	5.2622	5.37448	5.51056	5.36576	5.3227	5.27344	5.34882	5.39221
hsa_circRNA_100642	0.582957	0.970507	1.05277	up	ASCRP3001032	hsa_circ_0019058	circBase	chr10	+	89653781	89653866	exonic	NM_000314	PTEN	ACAATATTGATGATGTAGTAAGATATTTATCCAAACATTATTGCTATGGGATTTCCTGCA	85	43.4	41.6	5.7432	5.66902	49	36	48	33	51	35	36	47	48	42	5.94117	5.51788	6.0067	5.51945	5.73081	5.46511	5.48881	5.79932	5.7546	5.83725
hsa_circRNA_405879	0.202946	0.852877	1.07	up	ASCRP3001035		25070500	chr2	-	55433405	55436967	exonic	NM_152385	CLHC1	ACAATGAATACATTTAAGGGCATGACTCTTCAAGAATCCATGAATCTAGATGCTCTCACT	507	30.5	28.9	5.42216	5.32454	30.5	30	30	34	28	28.5	30.5	33	29	23.5	5.44659	5.34993	5.41268	5.59634	5.30525	5.30707	5.34061	5.49625	5.28758	5.19121
hsa_circRNA_103122	0.534273	0.960965	1.04268	up	ASCRP3001036	hsa_circ_0004339	circBase	chr21	-	34953607	34958487	exonic	NM_017613	DONSON	ACAATGCAAATGCTTAAGACTTCACATGTATCATTCTCCGAGCCTGATATTCCGTCCTCA	948	80.7	78.4	6.51231	6.45202	79	76	61	85.5	102	81	82.5	74	77.5	77	6.67312	6.28466	6.46108	6.66653	6.47616	6.46435	6.41742	6.4541	6.28121	6.643
hsa_circRNA_103043	0.192747	0.84822	1.0459	up	ASCRP3001037	hsa_circ_0060134	circBase	chr20	-	34295041	34301018	exonic	NR_040722	RBM39	ACAATGTTTCCAACTCTCTAACATGTTTAACCCTCAAACGTACAGGTTTGCAGATTCCGC	211	38.2	36.5	5.59253	5.52778	37	39	38.5	35	41.5	41	37	34	38.5	32	5.62482	5.54638	5.65706	5.58339	5.551	5.66654	5.49944	5.41713	5.52673	5.52908
hsa_circRNA_103317	0.0980761	0.797169	1.10629	up	ASCRP3001039	hsa_circ_0064735	circBase	chr3	-	33441680	33467233	exonic	NM_014517	UBP1	ACACAAGACTGTTCTCTAATTTTTCAGTGATGTCTTGGCATTGCCCATTTTCAAGCAGGA	1067	44.3	40.5	5.77814	5.63242	41	40.5	38	40	62	34	40	40	49	39.5	5.79672	5.65563	5.7648	5.74299	5.93056	5.46511	5.57585	5.55966	5.79932	5.76215
hsa_circRNA_405016	0.870117	0.993658	1.00903	up	ASCRP3001041		25070500	chr12	+	64485055	64509673	exonic	NM_020762	SRGAP1	ACACAAGTGAAGATGGCCTCCAAATGTTCCCCCTAAGCCCCAGAAACACAGGAAGTCCAG	788	1144.4	1364.5	10.302	10.289	1001	1609	774	1028.5	1309.5	1733	1700	1079	1244.5	1066	10.3103	10.3785	10.273	10.299	10.249	10.5111	10.3457	10.2387	10.058	10.2914
hsa_circRNA_100688	0.37304	0.923656	1.05607	up	ASCRP3001042	hsa_circ_0020097	circBase	chr10	+	117221450	117278834	exonic	NM_207303	ATRNL1	ACACAATACAATCATGGACCTTGTGCAGTTTTTTGTCACCTTCTTCAGACAGCCTTTTGA	394	52.2	49.4	5.97633	5.89763	45.5	49	39	59	68.5	49	51	44	53	50	5.9262	5.83725	5.83977	6.22344	6.05498	5.95132	5.88281	5.76878	5.88076	6.00445
hsa_circRNA_045234	0.629736	0.975761	1.11643	up	ASCRP3001046	hsa_circ_0045234	circBase	chr17	+	61882430	61884014	exonic	NM_007372	DDX42	ACACACAGCCCACTCCAATACAGTGCCAGATTGACTATCCACCATTTGAAAAAAACTTTT	225	428.1	413.7	8.79772	8.63883	308	555	462	229	586.5	356	335.5	443	626	308	8.58452	8.84645	9.51147	7.98747	9.05869	8.32849	8.16863	8.98821	9.16731	8.54151
hsa_circRNA_405815	0.0791141	0.784332	1.31567	up	ASCRP3001047		25070500	chr19	-	57967026	57967550	sense overlapping	NM_020633	VN1R1	ACACACCATCATGGGATACCTCAGACAATGGCAGCTTTTGGATTGAAATATTTGCTGAAT	524	70.8	47.8	6.24809	5.85229	74.5	62.5	52	40	125	46	41	49	59	44	6.59682	6.06621	6.12548	5.71536	6.73657	5.83261	5.62774	5.8494	5.99805	5.95365
hsa_circRNA_405899	0.534477	0.960965	1.02276	up	ASCRP3001050		25070500	chr2	+	63832532	63832739	intronic	ENST00000233114	MDH1	ACACAGGGTTGATTTAGTGATTTGCACAGGTCACTCTATTTTATTTTTGTTGCCTGATGA	207	35.1	34	5.46789	5.43543	31	37	33	33.5	41	37.5	34	33	35.5	30	5.33705	5.54638	5.41268	5.50262	5.54075	5.54946	5.38078	5.41713	5.41713	5.41268
hsa_circRNA_102658	0.379869	0.924081	1.06971	up	ASCRP3001051	hsa_circ_0007385	circBase	chr2	-	32142994	32157204	exonic	NM_015955	MEMO1	ACACAGTATTGAAATGCATTTGCCTTATACAGCTAAAGCCATGGAAAGCCATGCAGGATA	294	35.3	31.2	5.50583	5.40862	30	36	30	28	52.5	28	31.5	35	36.5	25	5.41988	5.5688	5.46184	5.30525	5.7734	5.24591	5.40418	5.6219	5.48721	5.28388
hsa_circRNA_102117	0.693813	0.980735	1.03566	up	ASCRP3001053	hsa_circ_0000782	circBase	chr17	-	47388673	47390207	exonic	NM_001145365	ZNF652	ACACATGAAAACACACACTGTGTGTTTCCTGTAACAAATCGTTCAAGAAACTCTGGTCCC	409	39	34.9	5.56826	5.51771	30	39	28	34	64	37	39.5	30	39	29	5.37731	5.59634	5.36401	5.53453	5.96913	5.59484	5.63886	5.34882	5.59335	5.41268
hsa_circRNA_100033	0.105168	0.798773	1.48844	up	ASCRP3001057	hsa_circ_0009581	circBase	chr1	-	8555122	8601377	exonic	NM_012102	RERE	ACACCACTCTGAATGCACTGAACACAAGGGAAGTGTAACATCTCCCATTTTTCTGACATA	379	1094.7	827	10.2005	9.62667	849	1260.5	969	1696	699	743.5	933	702	848	908.5	10.069	10.0138	10.5999	11.015	9.3046	9.30739	9.54845	9.63124	9.58826	10.058
hsa_circRNA_100995	0.129798	0.813599	1.18966	up	ASCRP3001058	hsa_circ_0024913	circBase	chr11	-	134054531	134055421	exonic	NM_015261	NCAPD3	ACACCAGCAGAGGAGCAGCCGATATTTAAATAAGGCTTTTCATATCTGGTCCAAGAAAGA	406	41	32.1	5.67704	5.42649	27	43.5	37	40.5	57	38	31	33.5	33	25	5.19909	5.74657	5.79932	5.75949	5.88076	5.71261	5.38078	5.47163	5.37622	5.19121
hsa_circRNA_007444	0.105116	0.798773	1.08087	up	ASCRP3001059	hsa_circ_0007444	circBase	chr5	+	95091099	95099324	exonic	NM_014899	RHOBTB3	ACACCAGGAAAGAAAAAATGCCTGTCTTAAAGGCTGAAGCGTCACATTATAACTCTGACT	479	32.7	29.7	5.48691	5.37472	31	28	34	28.5	42	28	31	31	29.5	29	5.50897	5.31909	5.59634	5.45916	5.551	5.36576	5.38078	5.41713	5.23829	5.47163
hsa_circRNA_405492	0.885722	0.993658	1.0115	up	ASCRP3001063		25070500	chr16	-	72651081	72651452	exonic	ENST00000570152	AC004158.2	ACACCTAGATTTCTTCCTGCGTGAATCCAGTTGAGAACCTTTTTGTGATGAAAACGAGAT	267	136.4	137	7.17961	7.16311	127	137	89.5	141	187.5	149	151.5	127	125.5	132	7.32374	6.96681	7.00792	7.28571	7.31388	7.23751	7.12469	7.17049	6.90214	7.38072
hsa_circRNA_034804	0.819612	0.991585	1.03018	up	ASCRP3001065	hsa_circ_0034804	circBase	chr15	+	42579888	42589854	exonic	NM_198141	GANC	ACACCTCTCAGGTTCCTCTCCTGGCTGAAATTTATGGTATAGAAGGAAACATTTTCAGGC	357	790.7	912	9.71173	9.66884	554	1183	476	826	914.5	1390	1205	603	762	600	9.43015	9.92293	9.55206	9.93392	9.71957	10.1558	9.89346	9.3683	9.43829	9.48836
hsa_circRNA_406466	0.406621	0.931112	1.03824	up	ASCRP3001067		25070500	chr4	-	39843567	39851272	exonic	NM_001100399	PDS5A	ACACCTGTAAAGAATATTGACCCAGTAAAGAATAAGGTGCCTATGGTTCATGCTTGAAGT	571	30.2	29	5.42667	5.37253	33	32	32	25	29	29	28	27	30	31	5.54946	5.41098	5.50421	5.34061	5.3281	5.40418	5.3227	5.28943	5.31728	5.52908
hsa_circRNA_104571	0.471424	0.95173	1.03988	up	ASCRP3001068	hsa_circ_0083694	circBase	chr8	+	25156459	25159970	exonic	NM_024940	DOCK5	ACACCTGTGGACTCCGAAGACCTTTTGGAGTGGCAGTCAATCCTGCAGAACCTCGATTTG	370	43.3	41.7	5.69692	5.64051	38	42	39.5	36	61	46.5	45	36	46	35	5.62482	5.6219	5.70295	5.63066	5.90426	5.79672	5.66654	5.49625	5.67878	5.56424
hsa_circRNA_104899	0.805472	0.990986	1.00894	up	ASCRP3001070	hsa_circ_0088251	circBase	chr9	+	119109304	119130033	exonic	NM_002581	PAPPA	ACACGGGTAGAGACGGGACCCAGCGTCACAGTGACCTGTACAGAGGGCAAGTGGAATAAG	825	34.6	35.6	5.5092	5.49637	34	32	34	35	38	33.5	38	34	39.5	33	5.54946	5.34993	5.551	5.61749	5.47811	5.51788	5.5283	5.49625	5.52673	5.41268
hsa_circRNA_008805	0.0984748	0.797169	1.1347	up	ASCRP3001077	hsa_circ_0008805	circBase	chr17	+	36614345	36619623	exonic	NM_001199417	ARHGAP23	ACACTCTGGAGCTGTCTATCATGCCCAAGGACGAGGACATCCTCCAGCTGCTGCCACTGG	420	63	56.5	6.21422	6.03192	63	57	54	61	80	49	58	47.5	68	60	6.32113	5.97909	6.33502	6.23327	6.2026	5.92442	5.96913	5.87831	6.10214	6.28559
hsa_circRNA_104493	0.828641	0.991585	1.00559	up	ASCRP3001078	hsa_circ_0082413	circBase	chr7	+	131113791	131113904	exonic	NM_001145354	MKLN1	ACACTGAAAAAGAGAGACTGTTTATTTGTTTGGTGGCTGGGATGGAACACAAGATCTTGC	113	36.5	35.3	5.51505	5.50701	33	36.5	35	34	44	37	34	34	37.5	34	5.41988	5.53142	5.5283	5.56424	5.53142	5.59484	5.44328	5.49625	5.47163	5.52908
hsa_circRNA_031939	0.156659	0.834595	1.08772	up	ASCRP3001079	hsa_circ_0031939	circBase	chr14	-	52977957	53011089	exonic	NM_020784	TXNDC16	ACACTGAACATTCACCTGTTTATTAAGACAATGAAAGCACCTCTGTTGATAACATAGATC	937	33.5	33	5.54136	5.42005	34	34	36	35	28.5	36	32	32	32	33	5.59335	5.4765	5.72174	5.54946	5.36576	5.51788	5.38078	5.41713	5.25538	5.52908
hsa_circRNA_002375	0.312853	0.907338	1.14601	up	ASCRP3001084	hsa_circ_0002375	circBase	chr12	-	88898935	88939642	exonic	NM_000899	KITLG	ACACTGTTACTTTCGTACATTGACTTGGATTCTCACTTGCATTTATCTTCAGCTGCTCCT	844	44.2	36.6	5.74506	5.54844	40	42	34	65	40	32.5	43	48.5	31	28	5.77757	5.6219	5.50421	6.30118	5.52046	5.45506	5.70042	5.88647	5.28758	5.41268
hsa_circRNA_403961	0.0335265	0.717298	1.11016	up	ASCRP3001093		25242744	chr7	-	148516069	148516779	exonic	uc011kuj.2	EZH2	ACAGAAGATTCATTGAATGGCACCTGCAGAAGCTTTTCATGCAACACCCAACACTTATAA	174	42.3	36.3	5.73208	5.58131	43	40	36	41.5	51	34	35	34	41	37.5	5.82414	5.6219	5.61896	5.8152	5.7802	5.53142	5.5283	5.55966	5.56271	5.72447
hsa_circRNA_057073	0.0623633	0.770562	1.14948	up	ASCRP3001094	hsa_circ_0057073	circBase	chr2	+	172782046	172844276	exonic	NM_003642	HAT1	ACAGAAGCTACAGACTGGATATTAAAAGAAGACTAATTAGCCCATATAAGGATTTGGTGC	1085	35.2	30.7	5.5596	5.35862	35	34	33	43	31	33	29	33	32	26.5	5.59335	5.51788	5.50421	5.83261	5.34993	5.46511	5.22365	5.47163	5.34882	5.28388
hsa_circRNA_101372	0.107238	0.800999	1.22443	up	ASCRP3001095	hsa_circ_0006278	circBase	chr14	-	68151731	68157138	exonic	NM_016026	RDH11	ACAGAAGGTCTTGAGATTCTAAGTGGGAATCATTTCAGGTCACTTCCTCCTAACCCATCT	400	255.2	209	8.02363	7.73151	185	263	156	234	438	225.5	206	206	233	174.5	7.82863	7.84657	7.80665	8.03041	8.60588	7.74409	7.52932	7.87338	7.77578	7.735
hsa_circRNA_000175	0.160842	0.83509	1.09109	up	ASCRP3001099	hsa_circ_0000175	circBase	chr1	-	205585605	205593019	exonic	NM_021795	ELK4	ACAGACATTCAACATGATTGCATTTGAACTCATTGCTATGGACAGTGCTATCACCCTGTG	4577	41	35.8	5.66997	5.5442	39	33	34	42	57	31	35	39	40	34	5.62482	5.43663	5.63596	5.79932	5.85314	5.43663	5.48881	5.6219	5.57585	5.59783
hsa_circRNA_026232	0.342732	0.91679	1.04291	up	ASCRP3001100	hsa_circ_0026232	circBase	chr12	+	50824277	50829407	exonic	NM_052879	LARP4	ACAGACCCTGATCTAATTCTTGAAGTGTTAAGATGAGAAAGCAATTCAGCAGTTTCTACA	213	35.2	34.9	5.52942	5.46881	36	33	33	36	38	36	35.5	34	38	31	5.66227	5.37731	5.551	5.59634	5.4602	5.59484	5.42828	5.47163	5.43663	5.41268
hsa_circRNA_405555	0.972405	0.998596	1.00557	up	ASCRP3001102		25070500	chr17	-	26918715	26926848	intronic	ENST00000481916	RP11-192H23.4	ACAGACTGACACATCTCACAGTGGGGTTTCCCGTGCATAGGAGATCCAAGACAGCAGAAG	8133	340.7	367.9	8.51919	8.51117	374	375	362	281	311.5	342.5	368	372	383	374	8.84912	8.31508	9.11194	8.25815	8.06164	8.27221	8.2926	8.72726	8.47485	8.78891
hsa_circRNA_104798	0.881771	0.993658	1.01477	up	ASCRP3001104	hsa_circ_0087300	circBase	chr9	+	82267507	82268990	exonic	NM_007005	TLE4	ACAGAGACTCCATCAAGCAACAACTCCAGGCCCAGCATTTATCACATGGACATGGTCTCC	219	179.5	175.5	7.51718	7.49602	125	256.5	114	148	254	177	177	174.5	224	125	7.31841	7.82609	7.35756	7.35337	7.73046	7.46691	7.33778	7.65477	7.72876	7.29189
hsa_circRNA_101866	0.277838	0.886685	1.05645	up	ASCRP3001105	hsa_circ_0040370	circBase	chr16	-	71772844	71773244	exonic	NM_001030007	AP1G1	ACAGAGCTAGATATGACGGACTTTGTTTTCCAAGCTGCAGTACCAAAGGTGCTCCAGCTG	269	36.9	34.6	5.58232	5.50309	37	33	34	35	45.5	30	34	38	37	34	5.64197	5.46348	5.59634	5.56424	5.64558	5.28573	5.49944	5.6219	5.51056	5.59783
hsa_circRNA_100826	0.31071	0.905912	1.07406	up	ASCRP3001112	hsa_circ_0022245	circBase	chr11	-	61039146	61042056	exonic	NM_152718	VWCE	ACAGATCTGGTCGCCTGGTGACCCCTGTGAGTTATGCATCTGCCAGTGAGATGCTATTTC	290	41.4	38.5	5.74102	5.63795	36	40	48	42	41	38.5	38	43	41	32	5.66227	5.64558	6.03676	5.79932	5.56119	5.66654	5.57585	5.79932	5.61896	5.52908
hsa_circRNA_001508	0.182101	0.843629	1.05467	up	ASCRP3001115	hsa_circ_0001508	circBase	chr5	+	80071512	80088663	exonic	NM_002439	MSH3	ACAGATTTATCATTTATGATAGAAATAAAGAACTCTGCTGTATCTTGTATACCAACTGAT	402	29	27.7	5.33995	5.26316	31	27	31	25	31	25	27	29	29.5	28	5.46756	5.25915	5.36401	5.26783	5.34117	5.14539	5.22365	5.34882	5.27344	5.3245
hsa_circRNA_018225	0.905478	0.993658	1.01053	up	ASCRP3001116	hsa_circ_0018225	circBase	chr10	+	38726471	38734535	exonic	NR_024497	LOC399744	ACAGCAAAACGAAGTGACCTCACAATGACTCAAGCTACCACATGCTGTTGATTGTGAAAT	464	55.1	51.5	5.95487	5.93976	37	60	39.5	47	92	49	51	53.5	65	39	5.66227	6.01642	5.82159	5.93528	6.3388	5.88891	5.87257	6.03049	6.08269	5.82414
hsa_circRNA_404718	0.294635	0.895921	1.08144	up	ASCRP3001119		25070500	chr10	+	12159671	12160917	exonic	NM_018706	DHTKD1	ACAGCAAGAGATGAGCAAATACAAACATGTTAAAGGCAGCCGTGTCAACTCTTCAAGAAA	253	46.1	44.2	5.82883	5.71587	43.5	51	39	41	56	51.5	56	34	42.5	37	5.8664	5.88342	5.82159	5.77406	5.79867	5.97372	5.93882	5.52673	5.57585	5.56424
hsa_circRNA_406746	0.62685	0.975761	1.0621	up	ASCRP3001121		25070500	chr6	+	21108631	21144254	intronic	ENST00000378624	CDKAL1	ACAGCACAATTTTAGTAGAAAAAGCAAAGGACAAAAGATCTTTCTCGGGTGTTTCATTCT	35623	55.3	48.4	5.93841	5.85149	36	73	37.5	42	88	57	57	43	50	35	5.54946	6.27029	5.7648	5.79152	6.31595	6.04846	6.00221	5.79932	5.82159	5.58586
hsa_circRNA_402458	0.573154	0.970507	1.43175	up	ASCRP3001122		25242744	chr2	+	208589523	208598771	exonic	NM_152523	CCNYL1	ACAGCACAGTCAGCCAGCCTAATCTTAGAACCACAGTAAAATGATTTAGCTTTGGAGTCA	211	2201.2	2331	10.8732	10.3554	256.5	3259	1791	3195.5	2504	990	978.5	1049.5	7994	643	8.32231	11.451	11.5536	11.8541	11.1851	9.69481	9.6066	10.1908	12.7101	9.57489
hsa_circRNA_059880	0.295108	0.895921	1.15343	up	ASCRP3001127	hsa_circ_0059880	circBase	chr20	+	32354656	32358098	exonic	NM_032819	ZNF341	ACAGCCTCCTGCCACAGCACAGCCCCAAGAAGGACAATGCCGTCTACAAGGTTGGGCCAG	400	598.2	568.7	9.2906	9.08467	384.5	783	452.5	493	878	574	535	548	783.5	403	8.88816	9.34924	9.46793	9.09212	9.65554	8.97221	8.79168	9.26862	9.46884	8.92201
hsa_circRNA_406479	0.612382	0.970507	1.04226	up	ASCRP3001129		25070500	chr4	-	54811039	54817857	antisense	uc003haa.3	PDGFRA	ACAGCGAAAAGACCTACAGCACTCTGCAAAAGGCATTCTTCACCAAAGTGTGTCTCCTTG	6818	103.8	100.1	6.81029	6.75057	96	92	84.5	108	138.5	107	104	101	92.5	96	6.92048	6.48142	6.8603	6.93382	6.85543	6.8006	6.65528	6.86639	6.50429	6.92632
hsa_circRNA_028319	0.490521	0.957743	1.10177	up	ASCRP3001138	hsa_circ_0028319	circBase	chr12	-	112370389	112381173	exonic	NM_001193531	TMEM116	ACAGGACACCAAGCTTCACATGGCCCTTTATGTTCTCCAGATATTCTACATTTCCTCATT	597	854.3	932.8	9.82951	9.68968	648	1279	523	848.5	973	1388	1317	549	700	710	9.63718	10.0374	9.68371	9.96875	9.82047	10.152	10.0059	9.26862	9.31991	9.70193
hsa_circRNA_006314	0.290181	0.894661	1.07984	up	ASCRP3001141	hsa_circ_0006314	circBase	chr15	+	72810407	72837305	exonic	NM_005744	ARIH1	ACAGGATATGCCTTGTCAGATCTGCTACTTGAACTACCCTAACTCGAATCCAGCAACTAT	213	45.8	41.6	5.78415	5.67333	33	43	36	46	71	37	44	38	53	36	5.54946	5.71399	5.72174	5.87257	6.06298	5.59484	5.71947	5.6219	5.83261	5.59783
hsa_circRNA_007209	0.374675	0.923656	1.09567	up	ASCRP3001143	hsa_circ_0007209	circBase	chr8	-	135612678	135622898	exonic	NM_001029939	ZFAT	ACAGGCACATCTTAAAGTTCACACAGCACTGGTAACGAGTCTGACCTTGAACTAGAAAAG	2027	47	40.7	5.77983	5.64802	30.5	67	39.5	37	61	35	41.5	36	54	37	5.40418	6.14845	5.7648	5.66227	5.91945	5.49944	5.59335	5.59484	5.88076	5.67172
hsa_circRNA_009554	0.451334	0.947033	1.10307	up	ASCRP3001150	hsa_circ_0009554	circBase	chr1	+	8022822	8045342	exonic	NM_007262	PARK7	ACAGGGCATTTAGCAAACTAGCTTGTAAACATATAACATAAAAATGGCTTCCAAAAGAGC	821	42	37.6	5.74156	5.60003	37	32	36	68	37	30	41	41	41	35	5.71399	5.46348	5.61896	6.41193	5.49944	5.43663	5.66654	5.68018	5.61896	5.59783
hsa_circRNA_104479	0.325878	0.908916	1.06606	up	ASCRP3001158	hsa_circ_0001741	circBase	chr7	-	128655032	128658211	exonic	NM_012470	TNPO3	ACAGTAGTATCTCTATTGGTTCATGCATGGGAGATCTCAGACCAGTTGTTACAGATCCGG	432	36.6	35.3	5.58957	5.49728	36	34	38	29	46	33	35	41	36.5	31	5.62482	5.51788	5.72174	5.41098	5.67243	5.3245	5.51473	5.73894	5.47163	5.43663
hsa_circRNA_404635	0.348139	0.918157	1.02481	up	ASCRP3001164		25070500	chr1	+	193332350	193334904	sense overlapping	NR_125789	LINC01031	ACAGTGTGTCAGGAGGTGTTTCTAGAGAGCTATCTTATCACCAACATCACCAAGTATGCT	2554	33	32.7	5.469	5.43365	32	31	33	31.5	37.5	32	32	31.5	39	29	5.46756	5.36926	5.551	5.48881	5.46837	5.43663	5.40418	5.40418	5.51056	5.41268
hsa_circRNA_009110	0.851327	0.993366	1.01772	up	ASCRP3001168	hsa_circ_0009110	circBase	chr18	-	19144163	19148055	exonic	NM_052911	ESCO1	ACAGTTGATTATAAATTTCAGCCAATGTTTGGAATCCAAGCTAGAAAACAGTCCAGTGGA	291	39.5	36.2	5.57137	5.54604	37	43	28.5	25	64	36	35	40	38	32	5.50897	5.71399	5.33705	5.30525	5.99162	5.53142	5.5283	5.6542	5.48721	5.52908
hsa_circRNA_100279	0.406472	0.931112	1.03567	up	ASCRP3001170	hsa_circ_0003069	circBase	chr1	+	93301746	93303190	exonic	NM_000969	RPL5	ACATAAAGAACAGCGTAACTCCAGACATGCTTCTCAATAGGTTTGGCATGGACAAGATCT	381	35.5	35.8	5.56742	5.51686	35	38	37.5	36	31	32	38	40	38	31	5.59335	5.59634	5.63596	5.63066	5.38078	5.45506	5.5283	5.63451	5.51056	5.45588
hsa_circRNA_406007	0.238891	0.87246	1.16571	up	ASCRP3001171		25070500	chr2	+	190584297	190585513	exonic	NM_144708	ANKAR	ACATAAAGGCCTCCCATATCTTATCAGATTTCTGAGTTCTGATTCAGGCACCATTCCTGC	411	698.1	697.3	9.60745	9.38624	691	786	643	737	633.5	729	729	630.5	710	688	9.73489	9.35966	10.0306	9.76073	9.15135	9.28611	9.21991	9.43104	9.33619	9.65796
hsa_circRNA_402346	0.699605	0.980735	1.05275	up	ASCRP3001175		25242744	chr2	+	113258782	113260758	exonic	NM_153712	TTL	ACATATAATAAGGTGAAGGCATTCTCATCTCCTCAGAGGCTTCAGAGCTTCTCGATTTCA	406	384.6	401.4	8.61444	8.54028	272.5	551	226	368	505.5	608	528.5	277	309.5	284	8.40645	8.81988	8.36045	8.67369	8.81172	9.03358	8.76904	8.29696	8.18817	8.41366
hsa_circRNA_035484	0.578029	0.970507	1.03437	up	ASCRP3001177	hsa_circ_0035484	circBase	chr15	+	59397283	59417244	exonic	NM_004701	CCNB2	ACATATATTGAGGAAAAATAAAGCGATTGGTTTTTCTTAAGGTAGGGCCGCCCAATGGGG	1549	51.7	51	5.95424	5.90548	56	49	49	45	59.5	47	49	54	54	51	6.17378	5.82542	6.03676	5.87257	5.86269	5.77757	5.83261	5.99883	5.86269	6.05574
hsa_circRNA_070520	0.215623	0.857722	1.21225	up	ASCRP3001178	hsa_circ_0070520	circBase	chr4	-	103226145	103236987	exonic	NM_001135147	SLC39A8	ACATATGGTCAGTGTTTAACTGCTGAAGAGATCTTTTCCCTTCATGGCTTTTCAAATGCT	456	173.5	145.1	7.51327	7.23559	157	142	121	170	277.5	98	147.5	162	165	153	7.60971	7.05937	7.4435	7.56438	7.88941	6.71153	7.09842	7.53974	7.27451	7.55372
hsa_circRNA_101235	0.388056	0.927149	1.02991	up	ASCRP3001181	hsa_circ_0029762	circBase	chr13	-	25049609	25052414	exonic	NM_006437	PARP4	ACATCAAAGGGAGAATCATAGACACTGTAGCCCAGTACAAGTATCAAGTACTCACACCCG	466	37.3	35.4	5.58558	5.54307	38	35	35	34.5	44	35	34	34	38	36	5.66227	5.46348	5.61896	5.56424	5.61896	5.59484	5.49944	5.47163	5.51056	5.63886
hsa_circRNA_103642	0.517519	0.960661	1.0689	up	ASCRP3001182	hsa_circ_0001411	circBase	chr4	+	54249939	54256040	exonic	NM_001134937	FIP1L1	ACATCAAGACAGGGGGAAGAGTTTATGGAACTACAGAAAGTGACTGAGACCGAAGATGAT	169	68.6	60.2	6.21238	6.11625	51.5	82	44.5	47	118	57	57	64	74	49	6.09118	6.35978	6.02496	5.91945	6.66653	6.04846	6.00221	6.22344	6.21597	6.09118
hsa_circRNA_009725	0.246978	0.875439	1.08783	up	ASCRP3001188	hsa_circ_0009725	circBase	chr1	+	10460449	10480201	exonic	NM_002631	PGD	ACATCAGACTGAGTCTGTGCTTTTAATAGGACTGTCTCCAAAGTTGATGATTTCTTGGCC	1763	87.7	83.2	6.64802	6.52657	83	85	74.5	91	105	82.5	92	68	91	82.5	6.77551	6.42961	6.78458	6.72829	6.52208	6.50587	6.53422	6.34103	6.50429	6.74743
hsa_circRNA_004926	0.27853	0.886832	1.07943	up	ASCRP3001191	hsa_circ_0004926	circBase	chr20	-	61485367	61491660	exonic	NM_006602	TCFL5	ACATCCAGGAAAGACATGGAGATTCTCTTAAAAAGTTTGGTAACTCTCATTCGACATCCA	733	52	50	6.00761	5.89734	49	53	45	56	57	38	49	54.5	58	50.5	6.03049	5.88342	6.07212	6.16555	5.88647	5.6219	5.8519	6.0067	5.93999	6.06621
hsa_circRNA_102532	0.40944	0.932768	1.03855	up	ASCRP3001193	hsa_circ_0008813	circBase	chr19	+	34942885	34955036	exonic	NM_005499	UBA2	ACATCCTTCATAGGAGAAGAAACGAATGCATCAGATCAACAGAATGAACCCCAGTTAGGC	733	42.3	40.9	5.72257	5.66801	39	40	40	41.5	51	35.5	40	44	44	41	5.71399	5.5688	5.83977	5.75949	5.73081	5.51788	5.65133	5.73894	5.65563	5.77625
hsa_circRNA_004889	0.888254	0.993658	1.01587	up	ASCRP3001200	hsa_circ_0004889	circBase	chr15	+	57383986	57387361	intronic	NM_207037	TCF12	ACATCTTTTTGGCACATCACTAGGGTTTTACAGACAGCCCTCATTACAGTGATCACTTGA	3375	103.9	107.3	6.86774	6.84502	108	114	96	103.5	98	87	112	121	113.5	103	7.1162	6.77683	7.10151	6.9039	6.44024	6.57894	6.74542	7.08382	6.77419	7.04273
hsa_circRNA_007460	0.0610238	0.770562	1.25521	up	ASCRP3001203	hsa_circ_0007460	circBase	chr17	+	28811231	28819771	exonic	NM_001007024	GOSR1	ACATGACCACCTTCGAAATTCTGATACAACACCCCTTTTAAATGGATCAAGCCAAGACAG	363	123.9	100.8	7.06075	6.73282	110	167.5	89	128	125	94.5	133.5	119	92	65	7.12876	7.2606	6.99069	7.16648	6.75721	6.65599	6.97784	7.06099	6.52738	6.44191
hsa_circRNA_103311	0.47434	0.952721	1.05299	up	ASCRP3001206	hsa_circ_0064651	circBase	chr3	+	30029633	30032700	exonic	NM_001003793	RBMS3	ACATGCACCTGCATATTCTTACCAACAGTCTAATATATGACTGCTGCTGCTCCTATGCAA	209	75.7	75.5	6.46263	6.38813	75	72	69	72.5	90	66	76.5	81	84	70	6.61558	6.25132	6.63701	6.47778	6.33144	6.20652	6.29066	6.54644	6.39275	6.50429
hsa_circRNA_405209	0.588879	0.970507	1.02426	up	ASCRP3001207		25070500	chr14	-	39623414	39628754	exonic	NM_001079537	TRAPPC6B	ACATGCATCTAAGGAAAACGGACGATGTATTACTAAGCTGGAAAACATGGGGTTTCGAGT	270	30.8	31.7	5.41212	5.37753	35	31	32	27	29	32.5	32	30	33	31	5.54946	5.41098	5.50421	5.26783	5.3281	5.45506	5.34061	5.27344	5.40589	5.41268
hsa_circRNA_104327	0.701246	0.980735	1.06169	up	ASCRP3001208	hsa_circ_0001971	circBase	chr7	-	23015828	23023664	exonic	NM_032581	FAM126A	ACATGCCCAGTGTTTCTCTTCAGTCACTGTGTCAAATTTGTTCAAGACATTACCAGAAAC	575	1078	1231.9	10.181	10.0946	876.5	1748	669	896.5	1200	1853	1796	757	828.5	925	10.1119	10.5163	10.0707	10.0753	10.1306	10.6297	10.4347	9.76306	9.55786	10.0877
hsa_circRNA_006471	0.174362	0.837235	1.14471	up	ASCRP3001210	hsa_circ_0006471	circBase	chr19	-	11623870	11625036	exonic	NM_016581	ECSIT	ACATGGAGCCTGACCTTAGTGCCAGGGTCACCATCTACCAGGTCCCTCGCCGGCTCCCTC	642	769.5	779.2	9.74668	9.55169	741	799	620	717	970.5	778	790	792	846	690	9.83583	9.3834	9.95584	9.73785	9.82047	9.37874	9.33082	9.79467	9.58319	9.67102
hsa_circRNA_003613	0.942381	0.99644	1.00619	up	ASCRP3001212	hsa_circ_0003613	circBase	chr1	-	52283737	52299842	exonic	NM_002525	NRD1	ACATGGGCACTTCCTCCTCAACAGCAACATTACAGTGGTATTCATGGGTAGTTTGAAATA	649	393.4	431.5	8.72767	8.71877	371.5	485	353.5	351	406	478	477	331	470	401.5	8.84143	8.65215	9.06692	8.58518	8.49269	8.74822	8.63466	8.54692	8.75341	8.91066
hsa_circRNA_404106	0.26684	0.883162	1.09043	up	ASCRP3001213		25242744	chr8	+	126021212	126021585	exonic	NM_003129	SQLE	ACATGGTTGAAAAAATTTACCCACAAATACCTGGAACTCCATGCTCCACTGACTGTTGTT	286	66.9	59	6.23916	6.11426	51	57	56.5	68	102	54.5	57	59.5	71	53	6.03049	6.0067	6.3062	6.35649	6.4959	6.0153	6.00221	6.18246	6.18939	6.18196
hsa_circRNA_102372	0.489565	0.957743	1.03006	up	ASCRP3001214	hsa_circ_0047721	circBase	chr18	+	51797729	51813781	exonic	NM_007195	POLI	ACATGTAATTCAGAAATTAGGGACAGGAGTTCATGATCAAGTGTTGCCCACACCAAATGC	1083	40.7	40.7	5.71936	5.67663	38	39	39	38	49.5	37	40	42	44.5	40	5.62482	5.64558	5.87831	5.6886	5.75949	5.60325	5.57585	5.73894	5.70295	5.76215
hsa_circRNA_104995	0.914873	0.993658	1.00694	up	ASCRP3001220	hsa_circ_0090429	circBase	chrX	+	47100675	47100849	exonic	NM_004651	USP11	ACATGTGTTCAAGTGCCTCAGCAATGTGCCACAGCTCACCGAGTACTTCCTCAACAACTG	174	90.6	92.6	6.67163	6.66165	86	95	76	101.5	94.5	91	99	88	99	86	6.74096	6.57117	6.76187	6.87899	6.40514	6.64897	6.59682	6.63774	6.62166	6.80307
hsa_circRNA_001454	0.702601	0.980735	1.03341	up	ASCRP3001221	hsa_circ_0001454	circBase	chr4	+	154524454	154533552	exonic	NM_001131007	KIAA0922	ACATGTTTTCTGAGAAACAGGACATACCTTTCGTAGAGTTTGTCCCTGTTGGGTGTGATT	928	46.9	46.9	5.87788	5.83046	51	40	41	44	58.5	36	43	55	53.5	47	6.10214	5.6219	5.87831	5.90628	5.88076	5.57736	5.65133	6.04955	5.89499	5.97909
hsa_circRNA_100289	0.0040404	0.520934	1.19911	up	ASCRP3001224	hsa_circ_0000097	circBase	chr1	+	100889777	100908552	exonic	NM_033312	CDC14A	ACATTATGAGGTAATCTATTTAAAGAAGACACCAGAAGAAGCCTACAGAGCACTCCTGTC	210	65.2	55.1	6.24853	5.98657	61	75	52	64	74	52	68	50.5	63	42	6.30985	6.25132	6.25484	6.30118	6.12548	5.96025	6.18246	5.93646	6.01642	5.83725
hsa_circRNA_103346	0.225741	0.868659	1.05357	up	ASCRP3001229	hsa_circ_0065182	circBase	chr3	+	47361142	47364198	exonic	NM_025010	KLHL18	ACATTCCTTCGAGAACGATTGGGGACCACAAATTCAGTGCCCACCGGATTGTCTTAGCAG	272	59.4	55.6	6.11102	6.03574	51	63	48	60	75	58.5	61	52	54	52.5	6.05498	6.08269	6.09825	6.19369	6.12548	6.15424	6.0579	5.98252	5.86269	6.12134
hsa_circRNA_406482	0.472429	0.951986	1.08026	up	ASCRP3001230		25070500	chr4	+	56883813	56890780	exonic	NM_025009	CEP135	ACATTCTCCTGAACATAGAAATGTGTAATTATCAGAAAGCACATAAATGCCCATCATGCT	632	122.5	112	7.01497	6.90358	104	113	72.5	147	176	123	123	98	104	112	7.03814	6.7813	6.6906	7.34682	7.21798	6.99796	6.87173	6.83716	6.67064	7.14044
hsa_circRNA_101462	0.308473	0.905119	1.27786	up	ASCRP3001232	hsa_circ_0034168	circBase	chr15	-	25650607	25654354	exonic	NM_000462	UBE3A	ACATTGAAGCTAGCCGAATAGTTATTAAGCCTACGCTCAGATCAAGGTAGCAGCTAGACT	227	194.8	135	7.48222	7.12849	132	244	85	98	415	126	152.5	148.5	160	88	7.37601	7.75728	6.92514	6.82694	8.52575	7.01725	7.13001	7.4176	7.24874	6.82885
hsa_circRNA_102318	0.287741	0.892065	1.12997	up	ASCRP3001234	hsa_circ_0008741	circBase	chr18	+	19353584	19359646	exonic	NM_020774	MIB1	ACATTGTAGTACAGTATCCAAGTGGCAATAGGTAACAGAAATCCAGGACTGGAGTGCATC	377	53.5	42.7	5.89346	5.71717	37	65	44.5	34.5	86.5	40	41.5	47.5	47	37.5	5.59335	6.10634	5.96025	5.51945	6.2879	5.65133	5.59335	5.8664	5.71261	5.76215
hsa_circRNA_080788	0.0306365	0.70818	1.14876	up	ASCRP3001236	hsa_circ_0080788	circBase	chr7	+	75933300	75933614	exonic	NM_001540	HSPB1	ACATTTATCTTCTGTTTTTCTCAAATAAAGTTCAAAGCAACCACCTGTCAGCTGCCCCCC	314	65.2	57.1	6.25374	6.05367	60	57	53	66	90	55	63	48	67	52.5	6.29731	6.01642	6.22344	6.35649	6.37505	6.04846	6.09419	5.90064	6.12186	6.10319
hsa_circRNA_030131	0.612749	0.970507	1.02438	up	ASCRP3001241	hsa_circ_0030131	circBase	chr13	+	42739466	42742954	exonic	NM_178009	DGKH	ACCAAAATGTTGGACAGGTACACACTGCCTGCAAAGATTTATACCATCCAATATGTCCAC	512	31.3	30.4	5.3955	5.36074	30	34	33	28.5	31	29	30	29.5	31.5	32	5.31547	5.43663	5.551	5.39049	5.28388	5.28573	5.31071	5.28943	5.38877	5.52908
hsa_circRNA_101574	0.709507	0.981377	1.02383	up	ASCRP3001242	hsa_circ_0008378	circBase	chr15	+	68434283	68439038	exonic	NM_016166	PIAS1	ACCAAACACGATTGTTGTTTCTTGGACTGCAGAAATTGGAAGACATCAGACAACAGTCAG	359	30	30.1	5.4038	5.36983	31	28	34	22.5	34.5	29	28	32.5	33.5	27.5	5.50897	5.31909	5.61896	5.14539	5.4266	5.3245	5.25821	5.43663	5.41713	5.41268
hsa_circRNA_401790	0.87177	0.993658	1.04531	up	ASCRP3001243		25242744	chr17	+	37646809	37646986	exonic	NM_015083	CDK12	ACCAAAGGCAATCACACCACCTCAGCAACCATATAAAAAGAGACCAAATCCAAAAGAAAC	177	151.3	150.6	7.2748	7.21087	96	212.5	187	70	191	111.5	108.5	171	276	86	6.94197	7.5583	8.1115	6.42961	7.33264	6.88022	6.75667	7.62052	8.02309	6.77386
hsa_circRNA_400275	0.517344	0.960661	1.03262	up	ASCRP3001245		25242744	chr1	+	82302569	82302742	exonic	NM_012302	LPHN2	ACCAAATACAGAAGATATGAAGATCAATGATGCAGACTGATGGTTTTGATGAAGCTGGGC	173	33.8	32.8	5.44599	5.39968	33	34	31	37	34	35	31	32	36	30	5.46756	5.41098	5.31253	5.67313	5.36576	5.46511	5.3227	5.34882	5.40589	5.45588
hsa_circRNA_101562	0.269272	0.884279	1.1382	up	ASCRP3001247	hsa_circ_0035943	circBase	chr15	-	66021409	66025156	exonic	NM_001144823	DENND4A	ACCAACACTATTTCTCAGCATATTTCTCATTTTATGCATAAAGTTCCTTTTCCATCTCCT	447	73.1	60.9	6.29503	6.10828	51	74	46	87	107.5	77.5	61	54	65	47	6.05498	6.25132	5.94468	6.67403	6.55012	6.38609	6.03731	6.03676	6.10214	5.97909
hsa_circRNA_024310	0.0827903	0.793361	1.18234	up	ASCRP3001248	hsa_circ_0024310	circBase	chr11	-	113612415	113614762	exonic	NM_004724	ZW10	ACCAACATATCACAAATTATTCCTGATTCTAAGATAAATGTGCCAGAGTTACCCACTCCT	311	50.8	42.1	5.93465	5.693	44	42	43	57	68	37.5	46	33	51	43	5.8519	5.69091	5.94468	6.15526	6.03049	5.60325	5.74299	5.37905	5.84354	5.8962
hsa_circRNA_048085	0.0287575	0.704917	1.16548	up	ASCRP3001256	hsa_circ_0048085	circBase	chr19	+	676388	683392	exonic	NM_005860	FSTL3	ACCAAGGAAATAAAGACTCAAGCCATTTGGGAAGTCGGTGCCGCTGCCGTCTCTGCGTTC	2511	437.5	414.7	8.89441	8.67348	420.5	474	348	437	508	463	479	360.5	405	366	9.03661	8.63084	9.02433	8.94941	8.83086	8.6989	8.64766	8.68153	8.56284	8.77646
hsa_circRNA_104333	0.467051	0.950702	1.01855	up	ASCRP3001258	hsa_circ_0001685	circBase	chr7	+	24663284	24690331	exonic	NM_016447	MPP6	ACCAAGTTATAGAGATACCATTACTCCTCAACAGCAATGCAGCAAGTCTTGGAAAACCTT	653	34.9	35.1	5.53362	5.5071	32	35	34.5	34	39	34	34	37.5	38	32	5.46756	5.51788	5.61896	5.56424	5.49944	5.53142	5.44328	5.57736	5.48721	5.49625
hsa_circRNA_100492	0.00268387	0.493006	1.08889	up	ASCRP3001259	hsa_circ_0016979	circBase	chr1	-	233353644	233372726	exonic	NM_014801	PCNXL2	ACCAATACACAGAGATGCAGGTCAGCTCCTCCAGTACCACAACTTCTGAGAGTCAAGATC	469	167.8	159.3	7.48179	7.35893	135.5	193	128	160.5	222	163.5	178	148	175	132	7.41046	7.43134	7.52717	7.49775	7.54225	7.37816	7.33778	7.3914	7.32734	7.35998
hsa_circRNA_004646	0.675663	0.97956	1.03282	up	ASCRP3001262	hsa_circ_0004646	circBase	chr1	+	162546566	162567648	exonic	NM_003115	UAP1	ACCAATCCAATGTGAAATCTCTCCTCTTATCTCCTATGCTGGAGAAGACTTTTCCAGATT	1145	682.7	774.1	9.53489	9.48829	652.5	877	476	624	784	881	1019	498	745	727.5	9.6463	9.49707	9.55786	9.47828	9.49492	9.53597	9.64828	9.13701	9.4026	9.7176
hsa_circRNA_103810	0.231892	0.8705	1.06586	up	ASCRP3001263	hsa_circ_0072099	circBase	chr5	-	32415073	32417897	exonic	NM_016107	ZFR	ACCACAGCAGTTACATATTCTGGATTCATACTCATATGTAAGGTCCACAGCTCCTGCTGT	364	78.9	74.8	6.47026	6.37824	71	78.5	66	79	100	72	76	77	75.5	73.5	6.48182	6.33924	6.52208	6.55818	6.44998	6.30438	6.28121	6.46905	6.2654	6.57117
hsa_circRNA_103925	0.125237	0.811508	1.08863	up	ASCRP3001264	hsa_circ_0001522	circBase	chr5	+	122881110	122893258	exonic	NM_001044723	CSNK1G3	ACCACAGCTACATTTGGAATACAGATTCTATAAGCAGTTAGGATCTGGAGCTCTCTATCA	536	35.3	31.4	5.4821	5.35959	30	33	29	31.5	53	30	35	32	31	29	5.41988	5.43663	5.36401	5.45916	5.73081	5.28573	5.47163	5.34882	5.31728	5.37448
hsa_circRNA_404991	0.745983	0.985062	1.02457	up	ASCRP3001269		25070500	chr12	-	31551108	31562318	exonic	NM_144973	DENND5B	ACCACGGCTAGGAGATTGAGCATCACTTCACTGACAGGAAAAAACAACAGAAGCTTTATA	575	46.4	46.5	5.86893	5.8339	48.5	48	49	36.5	50	43.5	48	45	48	48	6.0419	5.79152	6.12548	5.67313	5.71261	5.76746	5.81264	5.82542	5.73353	6.03049
hsa_circRNA_003074	0.323067	0.908916	1.07811	up	ASCRP3001273	hsa_circ_0003074	circBase	chr10	+	12123470	12133683	exonic	NM_018706	DHTKD1	ACCACTCCAGCTGAAAGAGGAAGGTCTTCTTTATACTGCAGTGATATTGTTGATCATGGC	1005	49.6	45	5.88124	5.77273	46	43	41	37	81	46	46	44	50	39	5.95677	5.69091	5.87831	5.66227	6.21791	5.84228	5.74299	5.7546	5.79932	5.72447
hsa_circRNA_103337	0.773044	0.988783	1.03597	up	ASCRP3001274	hsa_circ_0065052	circBase	chr3	-	44986659	45000952	exonic	NM_016598	ZDHHC3	ACCACTGCAGATGCCAGTATGGACAGAATAGCTTATGATGCTTATCCCCACCCACCACTT	455	253.4	260.2	8.08915	8.03817	233	297	223	290	224	243	253	257	310	238	8.18953	8.0167	8.36767	8.31587	7.55601	7.84704	7.79956	8.19421	8.18495	8.16511
hsa_circRNA_100671	0.6946	0.980735	1.02169	up	ASCRP3001282	hsa_circ_0019632	circBase	chr10	-	103716353	103717489	exonic	NM_024541	C10orf76	ACCAGAGCTTTGACAACCTCTACTCCATGGCCTTGATAAATTTGCTGAAGTTCCTTATGT	210	58.9	56.8	6.08341	6.05246	47	60	49	51.5	87	54	59.5	51.5	67	52	5.94117	6.03159	6.12548	6.01718	6.30164	6.00221	6.06621	5.91108	6.15526	6.12755
hsa_circRNA_406606	0.0194076	0.691416	1.08026	up	ASCRP3001284		25070500	chr5	-	58764121	58804477	intronic	ENST00000309641	PDE4D	ACCAGATACTGTTCCTTGATAGTTCCAATATCTGTAATCTTGTTGGTCTACCTGTGCAGT	40356	38	34.2	5.61417	5.50279	37	36	34.5	36	46.5	33	37	35	33	33	5.66227	5.51788	5.59634	5.63066	5.6637	5.46511	5.54075	5.52673	5.41713	5.56424
hsa_circRNA_104179	0.94991	0.998008	1.00923	up	ASCRP3001285	hsa_circ_0077705	circBase	chr6	-	116966876	116982009	exonic	NM_145062	ZUFSP	ACCAGATATTGGCAGTAGAGGGTGCTCTTTCTCTAGAGGAGAAACTTACTGTGATCAACC	1130	95.1	102	6.73191	6.71866	79	128	79	102.5	87	148	132	69	80	81	6.70808	6.91461	6.8338	6.89413	6.30894	7.22826	6.9403	6.36022	6.33234	6.73217
hsa_circRNA_104836	0.737769	0.984899	1.01529	up	ASCRP3001286	hsa_circ_0087636	circBase	chr9	-	99271954	99327765	exonic	NM_033331	CDC14B	ACCAGATCTGCTTCAAGGAAAAGCAGTGTTAAAAGATCGCCTTTGTTTTGCCATTCTCTA	1300	33.7	32.5	5.47647	5.45458	31.5	31	34	32.5	39.5	30.5	32	35	31	34	5.44659	5.36926	5.5688	5.54946	5.44824	5.38078	5.38078	5.49625	5.37622	5.63886
hsa_circRNA_001741	0.699476	0.980735	1.04237	up	ASCRP3001291	hsa_circ_0001286	circBase	chr3	+	42132937	42134918	intronic	NM_001042646	TRAK1	ACCAGCTAATCTTCCTACCCTTCAGTTCCCTTATGACTAGTGCCTTTGGAGTTTATGTCT	1981	451.5	485.4	8.88798	8.82811	348	655	300.5	460	494	653	614	288	497	375	8.77267	9.10383	8.78531	9.00515	8.77292	9.13983	8.98444	8.35087	8.85224	8.81316
hsa_circRNA_001814	0.940434	0.995642	1.00612	up	ASCRP3001292	hsa_circ_0001814	circBase	chr8	+	95839490	95854716	exonic	NM_017864	INTS8	ACCAGCTATTTCTTAGACCAAATAAAGAGAAAATAGACTTTCTTCTTGAGTTTGTCTGTT	955	35.7	36.2	5.5739	5.5651	38	35	30	43.5	32	39	39	42	28	33	5.6951	5.51788	5.41268	5.8448	5.39907	5.67878	5.59783	5.71261	5.28758	5.54869
hsa_circRNA_001407	0.722222	0.982188	1.0182	up	ASCRP3001293	hsa_circ_0001407	circBase	chr4	+	42212390	42215180	intergenic	None	None	ACCAGCTCCTTGTCATGATTAAAAGCTGGAAGATACTCACCAAACAAACAAACAATGAAT	2790	46.6	45.4	5.83591	5.80989	44	48.5	39.5	50	51	48	45	44	45	45	5.8519	5.8494	5.78107	6.00558	5.69161	5.91348	5.71947	5.82542	5.67878	5.91228
hsa_circRNA_037933	0.767922	0.987941	1.02038	up	ASCRP3001295	hsa_circ_0037933	circBase	chr16	+	12995476	13297406	exonic	NM_001145204	SHISA9	ACCAGGAAAAGAGCTCAACAAGTACGCCTCCTTAAAGGCAGTCGCTCTTCAGCGCACTTG	1292	60.8	60.2	6.1489	6.11978	62	65	53	61	63	61	57	63	62	58	6.32113	6.08269	6.20554	6.20456	5.93056	6.13445	5.91826	6.25484	6.01642	6.27496
hsa_circRNA_018974	0.504762	0.957878	1.03161	up	ASCRP3001297	hsa_circ_0018974	circBase	chr10	-	81813151	81816161	exonic	NR_027428	LOC219347	ACCAGGGAAAAACTGGCTGGACAGTCTCTTGTCCTGTGTTTGTAATTGATATTTGATATT	489	37.6	36.6	5.59586	5.55096	38	42	33	33	42	41	38	32	42	30	5.6951	5.66938	5.551	5.50262	5.56119	5.71261	5.57585	5.41713	5.59335	5.45588
hsa_circRNA_100544	0.0317529	0.716736	1.14125	up	ASCRP3001302	hsa_circ_0017643	circBase	chr10	-	7325865	7327916	exonic	NM_001029880	SFMBT2	ACCAGTTGGTTGGTGTCAAGAGAATAAATACAGAATGGACCCACCTTCAGCAATCAAAGA	336	115.8	100.3	6.95945	6.76884	87.5	140.5	90	99	162	97	115	102	101.5	86	6.80565	7.06523	6.99069	6.82694	7.10874	6.72427	6.80242	6.86639	6.63701	6.81409
hsa_circRNA_040749	0.734676	0.984203	1.01697	up	ASCRP3001303	hsa_circ_0040749	circBase	chr16	+	85839338	85840607	exonic	NM_001861	COX4I1	ACCAGTTTACCTGAATGTATCGCATTAAGTTCAAGGAGAGCTTTGCTGAGATGAACAGGG	396	28.4	30.9	5.38468	5.3604	33	29	29	25	26	29	33	30	33.5	29	5.59335	5.31909	5.48399	5.26783	5.25915	5.28573	5.40418	5.34882	5.38877	5.37448
hsa_circRNA_405049	0.487455	0.957533	1.04571	up	ASCRP3001304		25070500	chr12	+	100598717	100601564	exonic	NM_022496	ACTR6	ACCAGTTTCAAGCAGTATTAAGAGTAAATGGGTTATTCCTAATTGTCAGTTCCGGTCAAA	311	33.4	30.8	5.40171	5.33722	28	33	30	29	47	30	29	31	37	27	5.15476	5.41098	5.41268	5.37448	5.65563	5.3245	5.27646	5.27344	5.48721	5.3245
hsa_circRNA_405251	0.924011	0.993658	1.00697	up	ASCRP3001307		25070500	chr14	-	68189385	68194936	sense overlapping	ENST00000394455	ZFYVE26	ACCATATACAGGAACGAGAAGAAGGAGGCATTCTGGAAGTGAAGATCATTGTTCCCAAAC	5551	33.7	31.9	5.44558	5.43555	34	26	29	36	43.5	27.5	29	34	33	36	5.46756	5.22558	5.31253	5.61749	5.60473	5.30707	5.3227	5.45916	5.41713	5.67172
hsa_circRNA_101096	0.116209	0.806671	1.07836	up	ASCRP3001309	hsa_circ_0027491	circBase	chr12	+	69210591	69218431	exonic	NM_002392	MDM2	ACCATCTACCTCATCTAGAAGGAGAGCAATTAGTGAGACAGGTTCTTTTTTATCTTGGCC	349	62.6	56.4	6.1891	6.08025	52	62	54	60	85	60	55	56	58	53	6.10214	6.04955	6.25484	6.24304	6.29593	6.16304	5.97795	6.10424	5.99805	6.158
hsa_circRNA_405232	0.612991	0.970507	1.02093	up	ASCRP3001312		25070500	chr14	-	52936754	52957723	exonic	NM_020784	TXNDC16	ACCATGAAAACAGACTGAAGTTGCTGAAGATCCTCAACAAGTTTCAACTGTCCATCTCCA	862	37.8	38.6	5.6067	5.57682	40	39	35	33	42	38	37	41	40	37	5.79672	5.54638	5.5688	5.50262	5.61896	5.56119	5.49944	5.6219	5.56271	5.63886
hsa_circRNA_004666	0.765972	0.987941	1.01963	up	ASCRP3001313	hsa_circ_0004666	circBase	chrX	-	154645235	154649223	sense overlapping	TCONS_00017391	TCONS_00017391	ACCATGGCTCAGTGGAGTGTTTTACACAATCTGATTATATACATGAGTGCTTCGCTCCTG	216	37.2	37.9	5.63668	5.60864	43	34	34.5	38.5	36	34	37	41	41.5	36	5.82414	5.43663	5.70295	5.75949	5.4602	5.53142	5.5283	5.76878	5.57585	5.63886
hsa_circRNA_101339	0.560142	0.967986	1.04289	up	ASCRP3001325	hsa_circ_0031583	circBase	chr14	+	32559707	32563592	exonic	NM_001030055	ARHGAP5	ACCCACAAAGTGAAAGAAGATAAAAAGGAAGATGATCCCTATGATCTTGAAGATGTTTCT	3885	37.7	35.1	5.56485	5.50426	41	33	31.5	37	46	31	31.5	38	36	39	5.72945	5.41098	5.38705	5.66227	5.63451	5.36576	5.35346	5.55966	5.49944	5.74299
hsa_circRNA_406767	0.240801	0.87246	1.09619	up	ASCRP3001327		25070500	chr6	+	36862279	36884350	exonic	NM_001286635	C6orf89	ACCCAGAACCTGTTGTGGGGAGTAAGGAATCATTGTAGTCAATCATTTTCCAGTTCTCAG	944	32.4	30	5.43533	5.30284	30	40	33	26.5	32.5	35	30	28	26	31	5.31547	5.69091	5.551	5.25349	5.36576	5.43663	5.3227	5.23062	5.0876	5.43663
hsa_circRNA_085323	0.961524	0.998047	1.00811	up	ASCRP3001335	hsa_circ_0085323	circBase	chr8	-	109240495	109254142	exonic	NM_001568	EIF3E	ACCCCAAAGGTCGCGATAATATTATTGACCTCTTCCTTTATCAGCCACAATATATAATGA	632	375.9	412.6	8.66624	8.65459	413.5	352	318	355	441	293	387	505	477	401	9.01048	8.23272	8.86297	8.60588	8.61915	8.07132	8.37138	9.15135	8.76986	8.90902
hsa_circRNA_000596	0.651263	0.976831	1.03403	up	ASCRP3001341	hsa_circ_0000661	circBase	chr15	+	100645330	100645426	antisense	NM_139057	ADAMTS17	ACCCGGGAGATGGTGCTGTTGCCACCCACCAGGATGGTGGCTCTTTTGTAAAGACTGGTG	96	43.3	43.3	5.77778	5.7295	48	40	43	41.5	44	40	47.5	35	51	43	5.97258	5.58586	5.97795	5.73353	5.61896	5.67878	5.77625	5.52673	5.79932	5.8664
hsa_circRNA_001288	0.107541	0.800999	1.06026	up	ASCRP3001343	hsa_circ_0000999	circBase	chr2	-	46795476	46795608	sense overlapping	NM_012249	RHOQ	ACCCTAAAAGCTTGCTATATAAAGGATACTTTCTGGAGGTTGGTGGTCCAGTAGCACAGA	132	39.6	38	5.64309	5.55868	39	39	38	37	45	36	40	35	45	34	5.72945	5.5688	5.63596	5.66227	5.61896	5.43663	5.59783	5.52673	5.66796	5.56424
hsa_circRNA_103523	0.994205	0.999394	1.00116	up	ASCRP3001344	hsa_circ_0068142	circBase	chr3	+	182602540	182605501	exonic	NM_014616	ATP11B	ACCCTCATGTGTTACAAAATAAGCCCACCCTTTATCGGAATCATGGGTAAAGAAGGAAGA	334	397.1	440.2	8.6554	8.65372	290	672.5	248.5	348	426.5	672	594	255	335	345	8.48767	9.13098	8.52104	8.57026	8.56703	9.17632	8.93283	8.17874	8.28267	8.69804
hsa_circRNA_069586	0.238087	0.87246	1.21857	up	ASCRP3001351	hsa_circ_0069586	circBase	chr4	+	41945763	41951402	exonic	NM_018126	TMEM33	ACCCTTCGATATTCGTCTCGAAGAAACCCATATTGTCGTGAGTATCTTCCCAGTCTTGTT	286	289.9	242	8.23361	7.94842	251	223	177	354.5	444	207.5	241.5	265	249	247	8.28221	7.62782	8.02309	8.60865	8.62628	7.66063	7.73584	8.24537	7.88392	8.21633
hsa_circRNA_001807	0.419442	0.936077	1.02113	up	ASCRP3001352	hsa_circ_0001807	circBase	chr8	-	68163533	68172161	exonic	NM_006421	ARFGEF1	ACCCTTTACAAGTGCAACACATTTGGAGCATGTGAGGCCCATGTTTAAGATTTAATAAGA	727	36.4	35.3	5.54052	5.51036	34	38	33	33	44	33	34	39	39	31.5	5.50897	5.50421	5.551	5.51945	5.61896	5.49944	5.47163	5.6219	5.48721	5.47163
hsa_circRNA_104175	0.283309	0.888713	1.11444	up	ASCRP3001361	hsa_circ_0005954	circBase	chr6	+	111208707	111211559	exonic	NM_001634	AMD1	ACCGGAATTTCCAGGAAGAAATAGAGTTTCTTAATGCAATTTTCCCAAATCTGAGTGGGA	317	59.8	51.4	6.09623	5.93992	48	50	41	65	95	46	48	59	53	51	6.03049	5.86021	5.87831	6.32113	6.39103	5.84228	5.74299	6.14845	5.86269	6.10319
hsa_circRNA_401999	0.171619	0.836487	1.07945	up	ASCRP3001363		25242744	chr19	-	430683	440932	exonic	NM_012435	SHC2	ACCGGTACAGTACATGGGCTGCATCGAGGTTCTCCGCTCTATGCGCTCCCTGGACTTTAA	706	404	406.9	8.75969	8.64939	345	473	289	424	489	444	466	390.5	381	353	8.76274	8.62628	8.74031	8.90059	8.76854	8.63402	8.6056	8.80995	8.46315	8.73423
hsa_circRNA_018818	0.16884	0.835709	1.18277	up	ASCRP3001365	hsa_circ_0018818	circBase	chr10	-	75264607	75265184	exonic	NM_152586	USP54	ACCGTTGTCTCAGAGAGGGAGGAAGCTCCGGTTTCTTCCCACAGTTTTGCTCTGCAGATG	260	1135.9	1187.8	10.3119	10.0698	916	1474	937	1242	1110.5	1679	1505.5	939.5	916	899	10.1908	10.2552	10.5456	10.5468	10.0213	10.4371	10.1683	10.0274	9.67861	10.0374
hsa_circRNA_407206	0.398932	0.930373	1.03228	up	ASCRP3001368		25070500	chr9	-	99579646	99589463	sense overlapping	NM_001001662	ZNF782	ACCTACACAGAGGCTACTGCTTTACAAAACCAGAACTGATCTTCACATTGGAACAAGGAG	9817	28.5	30.2	5.34865	5.30281	27.5	28	27	28.5	31.5	29	29	32	30	31	5.33705	5.31909	5.2622	5.45916	5.36576	5.24591	5.20301	5.37905	5.27344	5.41268
hsa_circRNA_011083	0.16573	0.83509	1.14082	up	ASCRP3001371	hsa_circ_0011083	circBase	chr1	-	27992571	27995857	exonic	NM_022873	IFI6	ACCTAGATGTGAAAACAGAATAAACTTCACCCAGAAAACACTTGTCTAGTGACGGAGCCC	769	36.8	33	5.63114	5.44107	34	31	38	48	33	29	35	37	36	28	5.5688	5.41098	5.78107	5.99579	5.39907	5.3245	5.49944	5.59484	5.43663	5.34993
hsa_circRNA_102130	0.498233	0.957762	1.02598	up	ASCRP3001374	hsa_circ_0005652	circBase	chr17	+	53016284	53024673	exonic	NM_005486	TOM1L1	ACCTCACCTCAAGCCACGCATATGATAATATTTCAGCCTTCCAAGTTCTGATGTAACAAA	149	188.1	190	7.63865	7.60164	155	219	147.5	165	254	201	209	167	220.5	152.5	7.58245	7.60031	7.75212	7.52252	7.73584	7.62015	7.56039	7.57231	7.69743	7.55792
hsa_circRNA_104572	0.710475	0.981691	1.04301	up	ASCRP3001377	hsa_circ_0007618	circBase	chr8	+	25265498	25266456	exonic	NM_024940	DOCK5	ACCTCCACTCACTCCCAAAGCCACCAGGACCCTAACTCAATCTTGGAGCCACTTTTGGAG	311	3106.2	3883.1	11.8197	11.7589	2939.5	4344	2773.5	2197.5	3276.5	4781	4533.5	3113	3838	3150	11.81	11.8541	12.3566	11.4098	11.6678	11.8657	11.6997	11.7174	11.7299	11.7819
hsa_circRNA_092554	0.962218	0.998206	1.0047	up	ASCRP3001379	hsa_circ_0001551	circBase	chr5	+	167915606	167924353	exonic	NM_002887	RARS	ACCTCCTATTGGGGATCTTCAGGTCTTTTATAAGGAAGAAGAGATTAAATCTCTGACTGC	777	55.5	58.4	6.06392	6.05715	61.5	57	60	42	57	64	59	54	59	56	6.35737	5.97909	6.39103	5.75949	5.83261	6.16304	6.01307	5.97372	5.97795	6.158
hsa_circRNA_005882	0.829878	0.991585	1.04088	up	ASCRP3001381	hsa_circ_0005882	circBase	chr2	-	168920009	168986268	exonic	NM_013233	STK39	ACCTCGTTTTGAGATTAAGGCCCACAGCAGCAGAACTTTTAAAATGCAAATTCTTCCAGA	402	214.4	201.5	7.72823	7.67042	128.5	287	184	105.5	367	232	217	178	234.5	146	7.36063	7.96385	8.06972	6.92928	8.31768	7.80568	7.6075	7.66542	7.77578	7.49775
hsa_circRNA_103318	0.451761	0.947368	1.07203	up	ASCRP3001385	hsa_circ_0007147	circBase	chr3	-	33453072	33467233	exonic	NM_014517	UBP1	ACCTCTGCTTTCATTCAGTGATGTCTTGGCATTGCCCATTTTCAAGCAGGAAGATTCCAG	442	71.7	67.7	6.33896	6.23861	61	84.5	46	59	108	75	91	55	62.5	55	6.36918	6.42961	6.07212	6.24304	6.58083	6.40769	6.50429	6.04955	6.04955	6.18196
hsa_circRNA_025285	0.609838	0.970507	1.0526	up	ASCRP3001386	hsa_circ_0025285	circBase	chr12	+	7025834	7032859	exonic	NM_001975	ENO2	ACCTCTGTGGCATTGAAATGAGCACCTCCATTAAAGTCTGAATCAGTGCGTGTCCTGAAG	2020	62.7	62.4	6.23349	6.15953	71	65	57	64	56.5	55	63	58	72	64	6.52208	6.09899	6.41193	6.3103	5.82414	6.02496	6.09419	6.08588	6.20652	6.38609
hsa_circRNA_101695	0.669577	0.97956	1.03324	up	ASCRP3001391	hsa_circ_0007146	circBase	chr16	-	5077135	5078186	exonic	NM_016256	NAGPA	ACCTGAAGCCACCCTGAGGGCGGGAGAACTCTCCTTTTTCACCAGCCAGGACAACATGTG	420	211.4	214.8	7.82137	7.7742	197	213	172	212	263	202	217	225	234	196	7.90572	7.55601	7.9913	7.86336	7.79048	7.60805	7.61228	8.00749	7.7715	7.87169
hsa_circRNA_053294	0.170523	0.836058	1.09102	up	ASCRP3001394	hsa_circ_0053294	circBase	chr2	+	27820936	27830906	exonic	NM_032434	ZNF512	ACCTGATGATCGAAAGCAGGACCCAGTGCTCCATAAAGGATAATAGTTTCCAGTACACTA	1039	106.4	96.6	6.85663	6.73095	79	139	80	105	129	100	109	79	100.5	94.5	6.6899	7.03999	6.85107	6.91251	6.78968	6.73624	6.75145	6.58367	6.64897	6.93441
hsa_circRNA_007135	0.491979	0.957743	1.09434	up	ASCRP3001395	hsa_circ_0007135	circBase	chr7	-	6840578	6841154	exonic	NM_198097	CCZ1B	ACCTGATTGAAGTAAATGGTCTGAGAAAGAACCCCAGTTTAAGTTTATCTACTTCAACCA	287	108.1	97	6.81752	6.68746	84	147	81	62.5	166	104	135.5	82.5	93	70	6.78903	7.09163	6.85107	6.23327	7.12262	6.77485	6.97784	6.59325	6.54644	6.5449
hsa_circRNA_009031	0.969482	0.998596	1.00526	up	ASCRP3001397	hsa_circ_0009031	circBase	chr4	+	4650703	4651269	exonic	NR_037888	LOC100507266	ACCTGCCCCTAGATCTTCTATTTCTGATCATCTTCTATGCAAGGATGCAGAGATTCAGAG	303	1115.2	1342.4	10.2437	10.2361	1026	1782	783	875	1110	1682.5	2020	932	958	1119.5	10.3508	10.5468	10.2914	10.0126	10.0167	10.4398	10.6426	10.0138	9.73159	10.3527
hsa_circRNA_103157	0.0424191	0.738829	1.10703	up	ASCRP3001401	hsa_circ_0008533	circBase	chr22	-	19178815	19187352	exonic	NM_007098	CLTCL1	ACCTGGACAGTCAGTTTCTTTTCAAAGGTGTGCTTTGCCTGCATGGATGGACAAGAGTTC	558	33.6	30	5.47718	5.33049	28	36	33	30	41	29	31	30	32	28	5.28758	5.49465	5.59634	5.41098	5.59634	5.28573	5.35346	5.31253	5.37622	5.3245
hsa_circRNA_007475	0.541598	0.961292	1.04274	up	ASCRP3001408	hsa_circ_0007475	circBase	chr12	-	51639798	51640615	sense overlapping	NM_001031628	SMAGP	ACCTGTACAAGAACAAAGGCAGCTACGTCACCTATGAACCTACAGAAGAAGAACTGATGA	186	42.5	42	5.74046	5.68008	40	50	40	37.5	45	49	49	35	38	39	5.72945	5.82542	5.83977	5.67313	5.63451	5.93882	5.79152	5.47163	5.52673	5.67172
hsa_circRNA_100196	0.913576	0.993658	1.00326	up	ASCRP3001410	hsa_circ_0007693	circBase	chr1	-	44773981	44804994	exonic	NM_024066	ERI3	ACCTGTGGAGACTGGGACTTAAAAGTCATTTTTAGATGCTTCTGGATGTTCAATGCTAGC	547	31.2	30.6	5.39875	5.39405	31.5	30.5	28	27	39	31	32	30	32	28	5.44659	5.41881	5.31253	5.30525	5.51056	5.41713	5.41268	5.41713	5.34882	5.37448
hsa_circRNA_400080	0.963753	0.998548	1.00307	up	ASCRP3001414	hsa_circ_0092348	circBase	chr4	+	113568990	113569830	intronic	NM_016648	LARP7	ACCTTCCTGAACTAGTTCCCAAAGTAAGTCTGTGGTTTAAATTCTGTCATTGGCTTAACA	840	37.5	38.6	5.61124	5.60682	36	41.5	35	34	41	48	42	35	35	33	5.62482	5.68018	5.63596	5.56424	5.551	5.91348	5.6886	5.52673	5.37622	5.52908
hsa_circRNA_100683	0.287341	0.891606	1.20593	up	ASCRP3001415	hsa_circ_0020028	circBase	chr10	+	112723882	112745523	exonic	NM_007373	SHOC2	ACCTTGACTTGCAGCACAATGAACTGCTAGACCTCCCAGATACTATAGGAACTCTAATGA	1075	256.1	222.1	8.08729	7.81715	206	313	267	306	188.5	190	270.5	199	229	222	8.02142	8.07694	8.63148	8.38956	7.31705	7.55677	7.88454	7.82641	7.75261	8.06542
hsa_circRNA_104144	0.121241	0.811508	1.09596	up	ASCRP3001417	hsa_circ_0077168	circBase	chr6	+	80910650	80912929	exonic	NM_183050	BCKDHB	ACCTTGGGATGTGGACACAATTTGTAAGCGGAAGAAGTCCCTATAGAACCATACAACATC	209	38.7	34.9	5.63052	5.49833	41	37	34	36	45.5	31.5	36	37	33	37	5.82414	5.54638	5.5688	5.66227	5.551	5.38078	5.47163	5.59484	5.38877	5.65563
hsa_circRNA_100772	0.167277	0.83552	1.07382	up	ASCRP3001422	hsa_circ_0021535	circBase	chr11	-	28080472	28113060	exonic	NM_031217	KIF18A	ACCTTTCCACAACTTGGACCAGTTCAGCCTATTCCTTGTTGTATATAATGAACAGATTCG	1465	45.1	42.8	5.83051	5.72776	36	41	41.5	49	58	43	47	41	46	37	5.6951	5.66938	5.92938	6.00558	5.85314	5.73759	5.79152	5.71261	5.6886	5.70848
hsa_circRNA_406225	0.285602	0.889116	1.09089	up	ASCRP3001429		25070500	chr3	-	11849306	11858811	exonic	NR_104314	TAMM41	ACGAAAGGCATTTTTACTGCTGGTGACTTTCGGATGGTGGTTGGAGAAGATAAAACAAAA	1466	29.4	28.5	5.38606	5.26056	28	26	36	27	30	28	24	31	38	21.5	5.37731	5.25915	5.63596	5.34061	5.31728	5.24591	5.06723	5.40418	5.51056	5.07491
hsa_circRNA_101886	0.520525	0.960661	1.03797	up	ASCRP3001430	hsa_circ_0000720	circBase	chr16	+	81929411	81939112	exonic	NM_002661	PLCG2	ACGAACACAAGCAACAGGGGGAGCTGTACATGTGGGATTCCATTGACCAGTGGACTGCTG	395	43.1	38.7	5.69549	5.64172	36.5	46	39	34	60	39.5	38	35	44	37	5.54946	5.76746	5.72174	5.53453	5.90426	5.6951	5.57585	5.52673	5.66796	5.74299
hsa_circRNA_405022	0.332515	0.911388	1.04767	up	ASCRP3001434		25070500	chr12	-	68696399	68697693	sense overlapping	NM_017440	MDM1	ACGAATTCAGGGCTCTCTTAGAGATCCAGAGTTTCAGCACAATGGACAGTGATACATAGT	1294	50.3	49.1	5.96621	5.89903	50	52	46.5	45	58	49	51.5	47	49	49	6.05498	5.88342	6.11052	5.91945	5.86269	5.91348	5.88281	5.87831	5.77757	6.043
hsa_circRNA_405988	0.0992445	0.797169	1.15561	up	ASCRP3001437		25070500	chr2	-	170387096	170401345	exonic	NM_024622	FASTKD1	ACGACATTTGGAAATTCTGGGGTATCGTGTAATTCAGATCCATCCTTTTACAATCCCTGC	741	56.5	48	6.05736	5.84871	39	67	52	61	63.5	45	46	52	60	37	5.72945	6.13064	6.22344	6.24304	5.96025	5.83261	5.74299	5.96141	5.99805	5.70848
hsa_circRNA_400983	0.993491	0.999394	1.00029	up	ASCRP3001438		25242744	chr12	-	65122735	65138687	exonic	NM_002076	GNS	ACGACCTAAATAAGACACAGATGGATGGGATGTCCTTATTGCCCATTTTGGAAAAGAATT	675	29.3	30.6	5.3681	5.36769	27.5	27	30	31	31	29	31	31	34	28	5.22365	5.28758	5.46184	5.46837	5.39907	5.36576	5.38078	5.36576	5.37622	5.34993
hsa_circRNA_101055	0.362819	0.923656	1.03545	up	ASCRP3001440	hsa_circ_0026218	circBase	chr12	-	50529514	50537840	exonic	NM_147190	CERS5	ACGACTAGGAATCTATCCATTCTGATTTATTGCCAAACCCTGTGCACTCTGTATTGGCAT	675	34.2	34.1	5.50013	5.44987	32	34	32	36	37	33	36.5	31	40	30	5.44659	5.45094	5.50421	5.66227	5.43663	5.43663	5.51473	5.37905	5.52673	5.39221
hsa_circRNA_104281	0.323452	0.908916	1.0979	up	ASCRP3001443	hsa_circ_0079040	circBase	chr7	-	618892	647089	exonic	NM_001164761	PRKAR1B	ACGACTTTTACATCATCACGGAGTGACATATTCGATGCCATGTTCCCTGTCACTCACATC	451	147.7	137.7	7.31368	7.17892	127.5	133	119	153	206	126	131.5	143	148	140	7.34549	6.96681	7.43837	7.38886	7.42886	7.01725	6.95861	7.34682	7.13358	7.43837
hsa_circRNA_103081	0.256313	0.879761	1.11664	up	ASCRP3001444	hsa_circ_0002168	circBase	chr20	-	48744511	48747484	exonic	NM_199203	TMEM189-UBE2V1	ACGAGACCTACTTCTGCATCACCACAGTTGCAGGGGCTCTCATTGCTGACTTCTTGTCTG	450	97.1	89.1	6.78696	6.6278	90	98.5	93	108	96	83	92	87	100	83.5	6.89271	6.57117	7.07107	6.96941	6.43045	6.52208	6.5449	6.68584	6.62166	6.76453
hsa_circRNA_404904	0.449307	0.946935	1.0583	up	ASCRP3001449		25070500	chr11	+	71369656	71370884	intergenic			ACGAGTTTGTCATCATGTGAGAGAGAATAGGTCTGTTCTTCCCCTGGATTGTAAACTCCT	1228	416	428.3	8.80584	8.7241	408	446	319	425	482	434.5	480	416.5	415.5	395	8.98757	8.54248	8.86653	8.90436	8.72829	8.60736	8.6455	8.88114	8.59454	8.89196
hsa_circRNA_100894	0.768978	0.988266	1.02298	up	ASCRP3001450	hsa_circ_0000343	circBase	chr11	-	77336007	77336863	exonic	NM_001293	CLNS1A	ACGATGGAGAAGAATATGATGTGGAAGCACATGAAGAATCAAAAGAACCTGTTGCTGATG	210	32.8	32.4	5.42719	5.39442	32	32	34	26	40	28	30	44	33	27	5.41988	5.31909	5.551	5.30525	5.54075	5.20301	5.3227	5.7546	5.31728	5.37448
hsa_circRNA_003264	0.544472	0.962479	1.10668	up	ASCRP3001451	hsa_circ_0003264	circBase	chr3	-	37170553	37190529	exonic	NM_006309	LRRFIP2	ACGCATGAGAGAACTGGAACGACAACAAAAAGAGGGCTGAAAACACAGTTAAATCACTTT	232	69.3	54.7	6.13702	5.99078	44	86.5	38	39	139	63	60	49.5	56	45	5.8519	6.41995	5.79932	5.71536	6.89857	6.14642	6.00221	5.96141	5.91945	5.92442
hsa_circRNA_406494	0.772421	0.988525	1.16432	up	ASCRP3001452		25070500	chr4	-	84337883	84348873	exonic	NM_133636	HELQ	ACGCCAAGCCAAGCAAATTGTTTCATCAGCAAAGGAACTATAGATTTAGCTTATTGTGAC	680	384.4	444.9	8.43362	8.21414	73	631	450	447	321	221	203	248	1417	135.5	6.59682	9.02931	9.4537	8.97092	8.11736	7.7252	7.51197	8.145	10.2715	7.41697
hsa_circRNA_090181	0.73848	0.985062	1.04128	up	ASCRP3001460	hsa_circ_0090181	circBase	chrX	-	32715986	32717410	exonic	NM_004010	DMD	ACGGAGCCCATTTCCTTCACAGATGTTGATACCACCTATCCAGATAAGAAGTCCATCTTA	311	213.9	212.2	7.76665	7.70829	134	325	134.5	226.5	249.5	276.5	262.5	146.5	196.5	179	7.41046	8.11827	7.60068	7.99144	7.71241	7.99821	7.85125	7.39869	7.5233	7.77002
hsa_circRNA_400523	0.0784329	0.784332	1.12961	up	ASCRP3001465		25242744	chr10	-	17401512	17432619	exonic	NM_001004470	ST8SIA6	ACGGCAAGCAGAAGAATATGCAAATTTTAGCACATATCTGAATGAGAAGTCGCTCCAACT	177	39.4	36.5	5.71019	5.53437	37	43	37	43	37	33	35	42	41	31.5	5.72945	5.73759	5.72174	5.88403	5.47811	5.40418	5.49944	5.71261	5.61896	5.43663
hsa_circRNA_100463	0.904396	0.993658	1.01098	up	ASCRP3001466	hsa_circ_0016599	circBase	chr1	+	225140371	225156576	exonic	NM_001373	DNAH14	ACGGCAATTCAAGATATTTTCTGATTTCCGCCAGTTCCTTTATAGTTTTGTTCAGAAAAA	800	69.5	72	6.34228	6.32653	60	81	66.5	75	65	86	75.5	60	76	62.5	6.29731	6.34612	6.59458	6.50429	5.96913	6.57041	6.28121	6.17007	6.25578	6.35517
hsa_circRNA_404526	0.619038	0.973297	1.32395	up	ASCRP3001467		25070500	chr1	+	67792417	67804386	exonic	NM_001559	IL12RB2	ACGGCACATTGACTACAGTAGACAACAGATTTCTCTTTTCTGGAAGTTGCTCCAGAACAG	674	245.4	170.3	7.51245	7.1076	99	193	37	390	508	162	259.5	32	317	81	6.98061	7.44944	5.551	8.75575	8.82546	7.37062	7.83526	5.41713	8.21633	6.69867
hsa_circRNA_100161	0.444147	0.945459	1.05406	up	ASCRP3001468	hsa_circ_0002043	circBase	chr1	+	35846859	35847359	exonic	NM_005095	ZMYM4	ACGGCATACAAGCAGAGACATTTTAAATCCAAAGGATGTGATCAGTGCCCAGTTTGAAAA	388	60.2	57.1	6.11641	6.04045	57	58	48	51	87	43.5	57	65	65.5	54.5	6.19503	5.97909	6.09825	6.0539	6.25578	5.77757	5.97795	6.25484	6.04955	6.14234
hsa_circRNA_100514	0.115359	0.806671	1.09987	up	ASCRP3001469	hsa_circ_0017311	circBase	chr1	+	246784730	246797889	exonic	NM_152609	CNST	ACGGCTTACGAAAATTTGTGCAACACATCAAGAGACTTTTTTCAGGAGATATTGCACCTT	439	36	32.3	5.51863	5.38129	33	31	31	35	50	31	33	33	35	29.5	5.50897	5.31909	5.41268	5.63066	5.72174	5.28573	5.42828	5.43663	5.40589	5.34993
hsa_circRNA_406202	0.74058	0.985062	1.01393	up	ASCRP3001474		25070500	chr22	-	44062983	44083461	exonic	NM_022785	EFCAB6	ACGTGCATGACTTTAAGAAGATTTGGACTTAAAGCCACCACTAAAATCAATTGGAAGCAA	952	36.2	35.1	5.57838	5.55842	36	40	37	31	37	38	35.5	34.5	32.5	35	5.62482	5.6219	5.67737	5.46837	5.49944	5.65133	5.54075	5.54406	5.41713	5.63886
hsa_circRNA_006737	0.782285	0.990108	1.04993	up	ASCRP3001477	hsa_circ_0006737	circBase	chr4	-	2951660	2952972	exonic	NM_003703	NOP14	ACGTTCGCAGGCTGAGAGACTTCGAAGAATGCTTGGAAAGGATGAGGATGAAAATGTTAA	412	49.3	43.6	5.76267	5.69238	43.5	59	29	26.5	88.5	40	57	30	61	30	5.8962	6.00108	5.31253	5.28758	6.31595	5.67878	5.97795	5.31253	6.03676	5.45588
hsa_circRNA_006589	0.673437	0.97956	1.03413	up	ASCRP3001478	hsa_circ_0006589	circBase	chr9	-	99122435	99130587	exonic	NM_007001	SLC35D2	ACGTTGGAAACCACATAAGTGGATTATCAAGCACAAGTAAATTAAGTTTCCCGTCACCAA	189	73.7	70.1	6.33438	6.28596	59.5	62.5	52.5	78	116	77.5	72.5	63.5	75	62	6.24589	6.06621	6.18741	6.52973	6.64264	6.36875	6.24589	6.24351	6.27216	6.29947
hsa_circRNA_403898	0.275892	0.884671	1.08324	up	ASCRP3001479		25242744	chr7	+	105551462	105553084	exonic	uc003vdk.3	CDHR3	ACGTTTGGATCAGGAGTTAGTGATAACAGTTCTTCTTTTTGTAAAGGTGTGTCCTGAGGA	381	38.8	37.3	5.62419	5.50884	35	32.5	30	43	53.5	41	38	35	36.5	36	5.59335	5.50421	5.38705	5.8448	5.79152	5.6219	5.5283	5.37905	5.41713	5.59783
hsa_circRNA_101808	0.211417	0.856202	1.06459	up	ASCRP3001483	hsa_circ_0002820	circBase	chr16	+	47531309	47644831	exonic	NM_001031835	PHKB	ACTAAAGGATCAACGTAACGTGAGCATGAGGTTTTCCAATCAGGCTCAGTTTATGAACCT	1382	34.2	30.5	5.46767	5.37737	32	28	30	36	45	30	28	30	33	31.5	5.41988	5.28758	5.46184	5.53453	5.63451	5.36576	5.27646	5.45916	5.34882	5.43663
hsa_circRNA_005895	0.496682	0.957762	1.03196	up	ASCRP3001486	hsa_circ_0005895	circBase	chr5	+	40852275	40854198	intronic	NM_032587	CARD6	ACTAAGACCTGCTTCTCAGCAAGGAGTCCAGATGAAGACACAAGAAAGAAAAAAGGTGTT	1923	41.1	40.2	5.67	5.62462	41	41.5	41	35	47	40	44	37	41	39	5.72945	5.60473	5.82159	5.50262	5.69161	5.56119	5.70042	5.55966	5.59335	5.70848
hsa_circRNA_008786	0.980842	0.998992	1.0034	up	ASCRP3001489	hsa_circ_0008786	circBase	chr14	-	50120707	50122529	intronic	NM_002692	POLE2	ACTAATCCTTGCAGGTCCTTCTAATACATCTGTGAAGACTTCTGCAAAACTAAAACAGCT	424	64.3	62.9	6.16109	6.15618	51	80	39.5	94	57	67	74	49.5	72	52	6.06513	6.35978	5.78107	6.76685	5.83261	6.28743	6.29731	5.88647	6.20652	6.10319
hsa_circRNA_075835	0.148021	0.830831	1.153	up	ASCRP3001492	hsa_circ_0075835	circBase	chr6	+	24416624	24418806	exonic	NM_020662	MRS2	ACTAATGGGAGTTGCTTTTGGAATGAATTTGGAATCTTCCCTTGAAGAGTCTATCAGAGT	388	52	44.5	5.98681	5.78142	39	54	49	68	50	42	48	40.5	55	37	5.76215	5.93292	6.12548	6.37592	5.73759	5.73759	5.79152	5.78238	5.93999	5.65563
hsa_circRNA_077792	0.441432	0.944768	1.02924	up	ASCRP3001494	hsa_circ_0077792	circBase	chr6	+	126319198	126329618	exonic	NM_001031712	TRMT11	ACTACAACACAGTTCATGGCTTGGGTCTATATTTGAACTATGGGGTCATGGACAATCTCC	548	33	33.4	5.45652	5.41495	34	30	34	32	35	35	33	34	33	32	5.41988	5.37731	5.5688	5.46837	5.44824	5.46511	5.38078	5.45916	5.27344	5.49625
hsa_circRNA_100355	0.918925	0.993658	1.01047	up	ASCRP3001496	hsa_circ_0014614	circBase	chr1	+	155695172	155695810	exonic	NM_001199849	DAP3	ACTACATATTCCAGATGGTGAAGACATTCAGTGAAGCTTGCCTGATGGTAAGGAAACCAG	202	55.6	50.5	5.96163	5.9466	45	63	41	34	95	43	55	57.5	53	44	5.94117	6.06621	5.79932	5.59634	6.40514	5.81776	5.95909	6.09825	5.90426	5.95365
hsa_circRNA_102046	0.450003	0.946935	1.07615	up	ASCRP3001498	hsa_circ_0043256	circBase	chr17	-	35604934	35609962	exonic	NM_198839	ACACA	ACTACGTATATGAAAGAGGAAGTGGATAGAAACATGGTGGTGGCTTTGAAGGAGCTGTCT	483	41.3	39.4	5.70669	5.60082	33	40.5	43.5	40	49.5	29	34	37	62.5	34.5	5.50897	5.64558	5.85896	5.77406	5.74589	5.36576	5.44328	5.55966	6.04955	5.58586
hsa_circRNA_012187	0.36229	0.923656	1.05155	up	ASCRP3001504	hsa_circ_0012187	circBase	chr1	-	45340349	45363116	exonic	NM_020365	EIF2B3	ACTATTACCAATTGCCTTCTCATGAACTCAGTCACTGTGGAGGAAGGGCATCCTAGAATA	636	52.8	50.2	5.95836	5.88584	44	61	45	51	63	57	59	42	52	41	5.88076	6.03159	5.94468	6.03049	5.90426	6.08588	6.00221	5.7546	5.84354	5.74299
hsa_circRNA_102254	0.851309	0.993366	1.01518	up	ASCRP3001506	hsa_circ_0046522	circBase	chr17	+	80828099	80851508	exonic	NM_005993	TBCD	ACTATTTTGCCGTCGGTAACAGATCCAACTGTTTCCTGGTTATAAGTTGTCGCCGTGATC	331	55.9	53.2	5.98165	5.95992	46	68	41	41	83.5	54	62	45	59.5	45.5	5.94117	6.16706	5.7648	5.77406	6.26118	6.03566	6.0579	5.78238	5.98366	5.93999
hsa_circRNA_101286	0.994069	0.999394	1.00043	up	ASCRP3001507	hsa_circ_0002473	circBase	chr13	+	96375495	96377506	exonic	NM_006260	DNAJC3	ACTCAAACAAGGAAAACTTGATGAAGCAGAAGATGATTTTAAAAAAGTGATGGTGACCCT	200	36.7	35.7	5.53004	5.52941	33	39.5	33.5	26.5	51	40	33	36	38	31.5	5.50897	5.58586	5.48399	5.30525	5.76613	5.6219	5.42828	5.57736	5.51056	5.50897
hsa_circRNA_101486	0.316214	0.907338	1.16307	up	ASCRP3001508	hsa_circ_0034682	circBase	chr15	+	41535864	41555081	exonic	NM_007236	CHP	ACTCAACAGCCGAAGCAACAAACTGCACTTTTCCCACAGTCAAATCACTCGCCTCTACAG	282	348.6	321.9	8.50795	8.29002	240	375.5	285	287.5	555	283	306.5	322	469.5	228.5	8.22647	8.33275	8.70358	8.30668	8.97027	8.01962	8.05542	8.51178	8.75658	8.10667
hsa_circRNA_101958	0.318184	0.907338	1.0388	up	ASCRP3001509	hsa_circ_0041555	circBase	chr17	-	4192524	4200109	exonic	NM_003342	UBE2G1	ACTCACCTGCTAATGTTGATGCTGCGTGAAGGTGGTGTTTTTAAGGCTCATCTTACTTTC	277	37.7	35.1	5.56656	5.51163	34	34.5	35	35	50	36.5	38	33	38	30	5.59335	5.45094	5.551	5.53453	5.70295	5.60325	5.5283	5.52673	5.48721	5.41268
hsa_circRNA_102703	0.0744622	0.784332	1.38353	up	ASCRP3001511	hsa_circ_0054248	circBase	chr2	+	42522264	42531691	exonic	NM_019063	EML4	ACTCAGGCAGACAACAAATGAAGTTGTTTTGGCTGTGGAGTTTCACCCAACAGATGCAAA	749	74.9	55.3	6.44013	5.97178	74	66	61	92	81.5	44	65	83.5	52	32	6.62495	6.13064	6.46108	6.76054	6.22344	5.76746	6.16304	6.60984	5.86269	5.45588
hsa_circRNA_406232	0.0521373	0.750508	1.17668	up	ASCRP3001514		25070500	chr3	-	15605050	15606052	sense overlapping	NM_012260	HACL1	ACTCATGACCTTGTTTTTCAGGTAACCAAGACCAATGTCTGTTTACTTTCTCTTTCCCGT	1002	48	37.6	5.83841	5.60369	40	39	38	54	69	36	38	35	43	36	5.72945	5.59634	5.72174	6.09825	6.04628	5.56119	5.56271	5.54406	5.67878	5.67172
hsa_circRNA_100393	0.755488	0.985916	1.01672	up	ASCRP3001515	hsa_circ_0015264	circBase	chr1	+	172569203	172571927	exonic	NM_014283	C1orf9	ACTCATGAGATCCAAGTCTCTACAGTTAACTGGCAAAGAAGGATCAGCGGCAAACTGAAG	352	31.4	32.9	5.44053	5.4166	33	31.5	35.5	27	30	33	33	30	33.5	35	5.59335	5.34993	5.5688	5.34061	5.34993	5.36576	5.35346	5.34882	5.41713	5.59783
hsa_circRNA_001543	0.249378	0.878116	1.17042	up	ASCRP3001521	hsa_circ_0001720	circBase	chr7	+	77378740	77387395	sense overlapping	NM_198467	RSBN1L	ACTCCATCTCAAAAAAAAAGAAAGAAATTCATGATAATGCTATCCTCTAGGTGGGAAGGA	8655	52.1	41.5	5.91869	5.69166	33	42	38	72	75.5	38.5	43	42	48	36	5.46756	5.69091	5.79932	6.50429	6.13136	5.60325	5.70042	5.71261	5.73353	5.70848
hsa_circRNA_103415	0.907152	0.993658	1.00296	up	ASCRP3001523	hsa_circ_0008234	circBase	chr3	-	71090478	71102924	exonic	NM_001244808	FOXP1	ACTCCCAAAAGGGAAAGGTTCCCGTGTCAGTGGCTATGATGACACCTCAAGTTATCACTC	587	76.7	78	6.44092	6.43665	67.5	91	58	71	96	76.5	93	75.5	83	62	6.45554	6.50587	6.41193	6.39103	6.44024	6.40769	6.52738	6.48021	6.36285	6.40514
hsa_circRNA_404557	0.344818	0.9168	1.0787	up	ASCRP3001530		25070500	chr1	-	108226107	108247683	sense overlapping	NM_006113	VAV3	ACTCCTAAACAGGTGGATCCAGGTGTCTAACATAAGACCAGACTATGCAGACTCCAATTT	21576	47.4	42.3	5.83906	5.72977	35	49	42.5	42	68.5	50	39	44	49	29.5	5.59335	5.86021	5.92938	5.79932	6.01307	5.93882	5.61749	5.79932	5.82159	5.47163
hsa_circRNA_406290	0.821807	0.991585	1.01049	up	ASCRP3001531		25070500	chr3	+	61880230	61880810	intronic	ENST00000295874	PTPRG	ACTCCTCAGCAGGAAGAAGACAGCAGTAAATTATAAACAGCTCTTAGGGTGAAGAACAGT	580	33	33.4	5.44052	5.42546	32	36	32	29	36	40	31	32	32	32	5.37731	5.49465	5.50421	5.41098	5.41544	5.6219	5.37274	5.34882	5.28758	5.49625
hsa_circRNA_103900	0.0835939	0.793361	1.11667	up	ASCRP3001533	hsa_circ_0002186	circBase	chr5	+	77711343	77717784	exonic	NM_004866	SCAMP1	ACTCCTTGTTCATTTGTCTGTTGGTACAGACCACTTTATGGAGCTTTCAGCCTCCACCAG	497	49.4	43.7	5.90723	5.74802	44	42	41	53	67	44	42	46	44	42.5	5.91228	5.71399	5.87831	6.03049	6.00108	5.73759	5.65133	5.87831	5.59335	5.87954
hsa_circRNA_030254	0.0230964	0.702946	1.15737	up	ASCRP3001534	hsa_circ_0030254	circBase	chr13	+	50025688	50042096	exonic	NM_031915	SETDB2	ACTCCTTTCCAGAAGACTGTACATTTCTAATGTTTCATCCATTTGTGGACCAAAAGATGG	682	37	32.6	5.65203	5.44118	35	33	40	39	38	33	35.5	34	34	26.5	5.66227	5.49465	5.83977	5.74299	5.52046	5.51788	5.48881	5.45916	5.43663	5.30342
hsa_circRNA_405032	0.161094	0.83509	1.13991	up	ASCRP3001537		25070500	chr12	+	85459039	85460676	exonic	NM_001079910	LRRIQ1	ACTCGAATTGGTTACAACAGTTACATTTCAAGATTTGCCAGGCTGTGTTCTCTCCACACT	304	581.1	573.5	9.29814	9.10922	477.5	602	398	668.5	759.5	632	680	548.5	536	471	9.23364	8.94195	9.2709	9.61615	9.42806	9.09278	9.10704	9.26505	8.95247	9.12879
hsa_circRNA_103104	0.647689	0.976831	1.0153	up	ASCRP3001538	hsa_circ_0002805	circBase	chr20	-	62407030	62422143	exonic	NM_025224	ZBTB46	ACTCGCTGTCCCAGTCTGTAGAAGAGGCGACACCAGGGCTTCCAAATGAACAACCGAAAG	1255	203.2	209.2	7.75389	7.73199	173	224	141	197	281	218.5	240.5	190	223	174	7.75128	7.64047	7.69812	7.77643	7.90316	7.71976	7.72571	7.78657	7.71412	7.71378
hsa_circRNA_102188	0.727164	0.982682	1.02152	up	ASCRP3001542	hsa_circ_0045537	circBase	chr17	+	71231614	71233134	exonic	NM_017941	C17orf80	ACTCTCACAAGGAATAGGATGAGTGATAATCCACCCAGAATGGAAGTGTGTCCTTACTGT	1520	41.2	41	5.71062	5.67991	45	38	41.5	37	44.5	37	38	46	44	40	5.88076	5.54638	5.85896	5.66227	5.60473	5.56119	5.59783	5.82542	5.63886	5.77625
hsa_circRNA_100085	0.885122	0.993658	1.02039	up	ASCRP3001545	hsa_circ_0005075	circBase	chr1	-	21377358	21415706	exonic	NM_001198801	EIF4G3	ACTCTCTCAAAATTCCTAGAGGACCTGTGCAACAACCTCTTGAGGATCGAATCTTCACTC	205	122.9	125.1	7.06076	7.03165	127	147	110	75	155.5	135	163	112.5	95	120	7.33089	7.10099	7.3175	6.51951	7.03492	7.12314	7.24594	7.01614	6.54644	7.22658
hsa_circRNA_100086	0.190388	0.84822	1.16745	up	ASCRP3001546	hsa_circ_0000026	circBase	chr1	-	21377358	21437876	exonic	NM_001198803	EIF4G3	ACTCTCTCAACAATCCCACAGAGTATTGATGAGGAAACTGAAGTTTGGAGCGATCACATC	266	94.8	78.3	6.66436	6.44099	75	113	74	60	152	85	92	63.5	74	77	6.59682	6.76187	6.73961	6.20456	7.01892	6.55703	6.52738	6.22344	6.27216	6.62495
hsa_circRNA_004165	0.780602	0.990108	1.01237	up	ASCRP3001548	hsa_circ_0004165	circBase	chr19	+	44600495	44602041	exonic	NM_013398	ZNF224	ACTCTGCAAGTTTCCAGAAGTAAGAGGGAAAATGACCACGTTCAAGCTGAATACCACTAG	172	31.4	31.9	5.39579	5.37805	34	32	32	27	32	38	31	32	29.5	29	5.49144	5.34993	5.50421	5.30525	5.3281	5.49944	5.3227	5.41713	5.23829	5.41268
hsa_circRNA_407148	0.482557	0.9553	1.08333	up	ASCRP3001550		25070500	chr9	-	5859467	5867902	intergenic			ACTCTGGAGAGTCTTTCTTGTTTTGTCTCAGGTGTGTGCCTAATAATAAGAGCAAACCCC	8435	44.8	40.8	5.81805	5.70258	37	47	49	53	38	34	36	54	46	34	5.6951	5.77757	6.09825	6.08269	5.43663	5.53142	5.5283	6.03676	5.77757	5.63886
hsa_circRNA_105019	0.686158	0.980008	1.02213	up	ASCRP3001551	hsa_circ_0001937	circBase	chrX	-	100296305	100297301	exonic	NM_001167970	TRMT2B	ACTCTGGAGGTTGAGCTATGAAGAACAGCTCAAGGTGGATTTCAGTGTGTTCTTTGGATG	326	33.8	32.6	5.43967	5.40809	31	37	32	29	40	33	37	33	34	26	5.28758	5.54638	5.41268	5.41098	5.54075	5.40418	5.59783	5.41713	5.38877	5.23254
hsa_circRNA_100806	0.891186	0.993658	1.02743	up	ASCRP3001553	hsa_circ_0007061	circBase	chr11	-	46515157	46534363	exonic	NM_017749	AMBRA1	ACTCTTCTGTTAACAGGGTCCTGGCAGGAGGCTGCTGGAATCTTCCCTCATTTCATTATC	449	341.5	337.2	8.42558	8.38654	257.5	314.5	165.5	535	435	327	347	434	291	287	8.32231	8.08134	7.90482	9.22414	8.59529	8.22455	8.21911	8.94941	8.09274	8.44691
hsa_circRNA_061570	0.538818	0.960965	1.04003	up	ASCRP3001560	hsa_circ_0061570	circBase	chr21	+	35229039	35239635	exonic	NM_003024	ITSN1	ACTGAAGCCTATGCAACGGGTAACAAGATACCCACTGATCATTAAAAATGGTGTTCAGAC	512	37.4	35.6	5.54143	5.48481	34	34	29	34	56	37	36	34	40	31	5.59335	5.43663	5.31253	5.54946	5.8152	5.53142	5.42828	5.41713	5.551	5.49625
hsa_circRNA_000498	0.279826	0.887575	1.0375	up	ASCRP3001561	hsa_circ_0000498	circBase	chr13	-	79209244	79219132	exonic	NM_024546	RNF219	ACTGAAGGCTGAAGTTGATAACAGATCACCTCAAAAGTACGTCAGCCTGTCATATGCATC	566	31	30.2	5.39726	5.34415	32	32	31	30	30	30	29	30	30	32	5.44659	5.41098	5.36401	5.43663	5.3281	5.34794	5.27646	5.31253	5.28758	5.49625
hsa_circRNA_100231	0.238988	0.87246	1.11258	up	ASCRP3001567	hsa_circ_0012560	circBase	chr1	+	53250548	53262456	exonic	NM_024646	ZYG11B	ACTGAGCTCTTCATTGTCAGGCTTGTGGTTACTGGGATGAGAAACCACCCTATGAATTTG	393	47.7	43.9	5.88182	5.72792	52	43	47	43.5	53	39	48	35	51.5	46	6.10214	5.69091	6.0579	5.75949	5.79867	5.67878	5.76613	5.41713	5.85314	5.92442
hsa_circRNA_403817	0.935337	0.995086	1.00617	up	ASCRP3001568		25242744	chr7	+	56123316	56124107	exonic	NM_001762	CCT6A	ACTGATACAAGGGCCTTCATCCTAGAATAATCACTGAAGGATTTGAAGCTGCAAAGGAAA	278	44.8	48.3	5.81491	5.80603	45	51	42	42	44	58	52	41.5	45	45	5.94117	5.86021	5.89499	5.79932	5.57887	6.06621	5.82414	5.60473	5.63886	5.8962
hsa_circRNA_405706	0.0388014	0.721333	1.14675	up	ASCRP3001570		25070500	chr18	-	71067646	71075957	sense overlapping	TCONS_00026558	XLOC_012879	ACTGATCATTCATCTTTGAGGAAGTGCCTTAGACTACTTCTCAAACCTCAGTCCACGTCA	8311	35.9	28.4	5.50674	5.30919	31	30.5	30	37	51	29	30	26	33	24	5.41988	5.39221	5.41268	5.59634	5.71261	5.40418	5.35346	5.19121	5.40589	5.19121
hsa_circRNA_004506	0.0604643	0.770562	1.13848	up	ASCRP3001573	hsa_circ_0004506	circBase	chr15	-	65266939	65273363	exonic	NM_016630	SPG21	ACTGCAAACAGATTATTGTGGATGATGATGACAGTAAGATATGGTCGCTCTATGACGCGG	389	46.7	38.8	5.79666	5.60955	42	42	40	38.5	71	38	35	44	41	36	5.79672	5.66938	5.78107	5.67313	6.06298	5.56119	5.49944	5.76878	5.56271	5.65563
hsa_circRNA_102650	0.228256	0.870149	1.07902	up	ASCRP3001575	hsa_circ_0004269	circBase	chr2	+	26587169	26598016	exonic	NM_033505	EPT1	ACTGCAATGATTATTGTACAGTGCTGTGGATACCAATCCACTTTCTCTGTATGTCATGCA	625	37.7	34.7	5.59429	5.48457	35	33	30.5	42	48	37	36	33	36.5	31	5.60473	5.43663	5.43663	5.85896	5.63451	5.56119	5.48881	5.47163	5.52673	5.37448
hsa_circRNA_102660	0.235075	0.871082	1.07129	up	ASCRP3001580	hsa_circ_0053422	circBase	chr2	+	32396355	32400430	exonic	NM_001193513	SLC30A6	ACTGCCTATACTTACCTGACCATTTTTGATCTTTTTAGGGGACAATTCATCTCTTTCGAA	215	40.5	37	5.66565	5.56631	35	37	33.5	46	51	38.5	35.5	36	38	37	5.54946	5.5688	5.5688	5.91945	5.72174	5.54946	5.5283	5.59484	5.48721	5.67172
hsa_circRNA_405966	0.974154	0.998596	1.00074	up	ASCRP3001585		25070500	chr2	-	136071058	136073100	exonic	NM_032143	ZRANB3	ACTGCTATTGCCAAGATATTTTGGTAAAAGACCTCAGTGGGATTGTAGAGGGGCATCAAA	289	30.7	32.5	5.39316	5.3921	31	31.5	28	29	34	32	32	32	35.5	31	5.37731	5.45094	5.36401	5.37448	5.39907	5.30707	5.42828	5.37905	5.47163	5.37448
hsa_circRNA_001311	0.601145	0.970507	1.04747	up	ASCRP3001586	hsa_circ_0001311	circBase	chr3	-	53262071	53262344	sense overlapping	NM_001064	TKT	ACTGCTGAAGAAAGAAAATGCCATCATCTATAACAACAATGAGGACTTCCAGGTCGGACA	147	65.1	64.6	6.26113	6.19423	68	61	59	54.5	83	56	54.5	66	80	66.5	6.46823	6.04955	6.41193	6.13291	6.24304	6.0153	5.94468	6.23375	6.34612	6.43128
hsa_circRNA_103685	0.915489	0.993658	1.00518	up	ASCRP3001589	hsa_circ_0070284	circBase	chr4	+	85555009	85556504	exonic	NM_001263	CDS1	ACTGCTTACCTTTTTGGATTTTTTTTTGGGAGAACTCCATTAATTAAGTTCGCATGGACT	171	32.3	32.6	5.43555	5.4281	35	35.5	35	26	30	32	30	32	36	33	5.54946	5.50421	5.551	5.26783	5.30525	5.40418	5.35346	5.41713	5.43663	5.52908
hsa_circRNA_104370	0.0930665	0.79637	1.05178	up	ASCRP3001592	hsa_circ_0080189	circBase	chr7	-	47520700	47568745	exonic	NM_022748	TNS3	ACTGGAACAGCCGGAAGAATTAACCTCGAGTCTGCACGCTTTTAAGAACAAGGCCTTTAA	189	36	33.6	5.54766	5.47482	35	38	33	30	44	34	35	33	35	31	5.59335	5.5688	5.5688	5.41098	5.59634	5.49944	5.49944	5.41713	5.46184	5.49625
hsa_circRNA_400352	0.545762	0.962851	1.02778	up	ASCRP3001593		25242744	chr1	-	173593925	173596298	exonic	NM_198493	ANKRD45	ACTGGAAGATATTGTGACTCCTATCTTCACAAAAATGACTACACCATATGCAAGGCTGAC	234	33.2	33.8	5.51164	5.47211	35	31	36	31	33	33	35	33	33	35	5.59335	5.41098	5.61896	5.51945	5.41544	5.46511	5.47163	5.37905	5.40589	5.63886
hsa_circRNA_101068	0.101035	0.797169	1.06378	up	ASCRP3001602	hsa_circ_0026349	circBase	chr12	+	52385646	52385777	exonic	NM_020328	ACVR1B	ACTGGTGGCAGAGTTATGAGGAGTCCATGAAGAATATCAGCTGCCATATTACGACTTAGT	131	31.6	29.2	5.36949	5.28029	29	36	32	26	35	31	27	28	32	28	5.28758	5.49465	5.41268	5.25349	5.39907	5.3245	5.22365	5.27344	5.25538	5.3245
hsa_circRNA_026700	0.173057	0.836635	1.15798	up	ASCRP3001606	hsa_circ_0026700	circBase	chr12	+	54675169	54680872	exonic	NM_031157	HNRNPA1	ACTGTATTTAACTTAGTCTCCTAAAGAGCCCGAACAGCTGAGGAAGCTCTTCATTGGAGG	3648	76.2	64.6	6.39983	6.18821	68	59.5	53.5	93	107	62.5	64	64	64.5	68	6.43337	6.02496	6.23922	6.77419	6.52738	6.17478	6.10214	6.17007	6.07158	6.42248
hsa_circRNA_104116	0.0683188	0.777311	1.0813	up	ASCRP3001607	hsa_circ_0076598	circBase	chr6	+	43568724	43578460	exonic	NM_006502	POLH	ACTGTCATCAAGAACTGTAATACTTCTGGAATCCAGACAGAATGGTCCTGGCAAAACTGG	584	33.5	30.9	5.48689	5.37413	32	29	31	34	41.5	28	30	30	35.5	31	5.41988	5.37731	5.50421	5.56424	5.5688	5.28573	5.3227	5.34882	5.41713	5.49625
hsa_circRNA_004390	0.933911	0.995011	1.01726	up	ASCRP3001609	hsa_circ_0004390	circBase	chr1	-	85331067	85331821	exonic	NM_012152	LPAR3	ACTGTCTTAGGATGTTCACTTCTCCACAATGAATGAGTGTCACTATGACAAGCACATGGA	754	179.9	199.7	7.54903	7.52434	143	280	126	181	169.5	316	289	100.5	132	161	7.48824	7.93455	7.48783	7.66753	7.16698	8.17849	7.97004	6.87234	6.98651	7.61429
hsa_circRNA_402885	0.951277	0.998008	1.00619	up	ASCRP3001616		25242744	chr3	-	57643406	57658165	exonic	NM_152678	DENND6A	ACTGTTCATGAGGTGGATATTTTCAGGTAATTTATCCTCAGCATTCCAAACTTACTGACA	581	38.6	38.7	5.56349	5.55459	29	43	29	39	53	41	48	31	45	28.5	5.35523	5.69091	5.2622	5.74299	5.76613	5.71261	5.71947	5.34882	5.6886	5.30342
hsa_circRNA_102175	0.856579	0.993658	1.02338	up	ASCRP3001617	hsa_circ_0045337	circBase	chr17	-	62864579	62865284	exonic	NM_199340	LRRC37A3	ACTGTTGAACTGGAAAAACTAATTCTCAATCACAATCCTCTGACAACTGTTGAAGATCCA	147	35.9	36.7	5.56158	5.52824	26.5	31	40	27.5	54.5	35	33	40.5	50.5	24.5	5.26408	5.41098	5.87831	5.41098	5.84354	5.53142	5.41268	5.72447	5.85314	5.11947
hsa_circRNA_406499	0.734724	0.984203	1.03042	up	ASCRP3001618		25070500	chr4	-	87275682	87292020	exonic	uc003hpv.3	MAPK10	ACTGTTGAATTAGACCCGTTTCCTATAGATGAGAAACCATACAAGCTGTGAACCATAATT	269	113.2	112.4	6.96324	6.92001	108	139.5	96.5	111.5	110.5	106	115	115	113	113	7.07662	7.04491	7.1108	7.00021	6.58367	6.82821	6.81377	7.02265	6.76519	7.17024
hsa_circRNA_104980	0.7497	0.985062	1.01719	up	ASCRP3001623	hsa_circ_0001910	circBase	chrX	+	10031484	10066619	exonic	NM_015691	WWC3	ACTTAATTGGCAATATGAAGAAGCCAGAAAGAGGATAACAAAGCCATTGACCTTTGCCGA	825	33.4	31.3	5.4343	5.40971	31	34	34	25	43	28.5	30	35	33	30	5.33705	5.43663	5.5688	5.26783	5.56119	5.26596	5.35346	5.49625	5.43663	5.49625
hsa_circRNA_104328	0.849049	0.993366	1.02894	up	ASCRP3001624	hsa_circ_0005251	circBase	chr7	-	23015828	23030758	exonic	NM_032581	FAM126A	ACTTACATGCCCAGTGTTTCTCTTCAGTCACTGTGTCAAATTTGTTCAAGGTTGAAGGTT	654	865.9	1001.5	9.82767	9.78651	685	1444	508	671	1021.5	1498.5	1425	660	697	727	9.72551	10.2325	9.6463	9.63931	9.89468	10.27	10.1049	9.53135	9.31335	9.71288
hsa_circRNA_103805	0.0516733	0.750314	1.114	up	ASCRP3001630	hsa_circ_0005524	circBase	chr5	-	31421378	31424578	exonic	NM_013235	DROSHA	ACTTATTCATTCATTTCCCAGATCATCATGAAGGACACTTAACTGACCTGCGCGAAGTCT	309	61.5	53.8	6.14918	5.99343	50	63	47	54.5	93	53	58.5	58.5	58	41	6.10214	6.08269	6.07212	6.10738	6.38156	6.02496	5.99162	6.10424	5.95016	5.8962
hsa_circRNA_002368	0.945457	0.99682	1.00532	up	ASCRP3001631	hsa_circ_0002368	circBase	chr17	-	4186092	4192703	exonic	NM_003342	UBE2G1	ACTTATTTCAGGTTGATAAAAATGGTGATGTGTGCATTTCTATTCTTCATGAGCCTGGGG	303	45.4	46.7	5.79833	5.79067	40	46	42	38	61	39	43	54.5	57	40	5.76215	5.72584	5.91108	5.67313	5.91945	5.59484	5.57585	6.07587	5.93056	5.77625
hsa_circRNA_066083	0.311243	0.905992	1.08165	up	ASCRP3001634	hsa_circ_0066083	circBase	chr3	-	52675969	52677359	exonic	NM_018313	PBRM1	ACTTCAATATGGCTCAGAAAGTGAAGAAGATGCTGCTTTAGCTGGACTCCATCCAACTTG	188	55.1	49.2	6.0231	5.90986	52	49	41.5	53	80	43.5	45.5	46.5	58	52.5	6.07715	5.8152	5.89499	6.09825	6.22991	5.80535	5.71261	5.91108	5.97795	6.14234
hsa_circRNA_104800	0.821905	0.991585	1.02525	up	ASCRP3001636	hsa_circ_0087305	circBase	chr9	+	82324537	82336803	exonic	NM_007005	TLE4	ACTTCACCTCCCAGGTGGGATTTGATCCACACCATCACATGCGTGTGCCAGCAATACCTC	723	91.9	93.1	6.70922	6.67324	84	83	83.5	113.5	95.5	76	91	95	115.5	88	6.80125	6.39596	6.89978	7.02515	6.42395	6.41742	6.50984	6.78805	6.78968	6.86123
hsa_circRNA_405488	0.333861	0.912163	1.08908	up	ASCRP3001639		25070500	chr16	-	72341954	72425114	sense overlapping	NR_126330	LINC01572	ACTTCAGTGATTATAAAAGTTAAGGAGCCTTTCTGAAGGGAACTCACAAGGGCTTCGGTT	83160	38	34.1	5.54659	5.42348	30	37	29	49	45	34	31.5	40	36	29	5.37731	5.51788	5.31253	5.90628	5.61896	5.46511	5.34061	5.6219	5.40589	5.28388
hsa_circRNA_104425	0.760564	0.987495	1.02314	up	ASCRP3001641	hsa_circ_0081006	circBase	chr7	-	91842508	91855996	exonic	NM_194455	KRIT1	ACTTCATCTCCTCAACATGGAAACTAAGGTATGGAAAAGTTGAGGCCACTCGCATATTGT	1036	107.4	108.7	6.87779	6.84479	100	106	75	119	137	124	113	98.5	104	104	7.00463	6.67826	6.72891	7.09216	6.88501	6.97498	6.76253	6.80177	6.65599	7.02866
hsa_circRNA_001788	0.506034	0.958241	1.14797	up	ASCRP3001643	hsa_circ_0001788	circBase	chr8	+	37623043	37623873	exonic	NM_007198	PROSC	ACTTCATTGGCCACCTACAGAAACAAAATGTCAACAAATTGATGGGATCTCCCAGCCATC	220	1115.5	1154.4	10.264	10.065	1176	972.5	766	1422	1241	916	1046	1495	1088	1227	10.5395	9.62937	10.2684	10.6981	10.1848	9.58966	9.67861	10.6578	9.88365	10.5151
hsa_circRNA_406309	0.819056	0.991585	1.03763	up	ASCRP3001648		25070500	chr3	+	99584817	99585905	intronic	ENST00000421999	CMSS1	ACTTCCTTTCCTGTCACAGGTTATTTTCACTTAGATATTGCACGTGGGCATTTTGGAGGA	1088	121.7	122.5	7.00823	6.95494	72	129	108.5	128	171	101	106	101.5	214	90	6.52208	6.89706	7.28163	7.16648	7.17393	6.73624	6.66405	6.85844	7.65477	6.86123
hsa_circRNA_001038	0.0192109	0.691416	1.18041	up	ASCRP3001656	hsa_circ_0000453	circBase	chr12	-	122495211	122495481	antisense	NM_001024808	BCL7A	ACTTCTTCCCTCATCAGACCATTCTCTTCCTCACCCACCAGGCCTGGACACCCCCTGAAG	270	1586.8	1626.6	10.767	10.5277	1279	2114	1080.5	1517.5	1943	1633	1943	1561	1911	1085	10.6524	10.7679	10.7835	10.8476	10.7835	10.4055	10.5413	10.7189	10.6578	10.3149
hsa_circRNA_403503	0.491349	0.957743	1.02836	up	ASCRP3001661		25242744	chr5	+	175913355	175916028	exonic	NM_014613	FAF2	ACTTGATATATTTAGGCTGCTGTACAGGACAGATTGAATGAGCAAGAGGGCGTACCTAGT	212	29.4	30.4	5.36564	5.32529	28.5	32	26	27.5	33	31	35.5	31	31	23.5	5.37731	5.43663	5.21277	5.39049	5.41098	5.26596	5.46184	5.34882	5.31728	5.23254
hsa_circRNA_000798	0.246539	0.875054	1.09122	up	ASCRP3001665	hsa_circ_0000321	circBase	chr11	-	64538243	64538337	intronic	NM_201998	SF1	ACTTGGGGTTTCTGTGGTTCATAAAGTTGGGATATGGGTACAGAAGCTTTTCCTCATAGG	94	47.2	41.8	5.80538	5.67944	40	43	35	49	69	38	42	42	46	41	5.76215	5.66938	5.551	5.98138	6.06298	5.6219	5.59783	5.71261	5.6886	5.77625
hsa_circRNA_003099	0.808324	0.991585	1.02622	up	ASCRP3001667	hsa_circ_0003099	circBase	chr1	+	44137175	44149475	exonic	NM_014663	KDM4A	ACTTGTGCTGCAGGAGTGTGTCAGTGATGATGATTATTCTGACTCCACTGAAGTCAAATT	492	44.4	40.3	5.68471	5.64737	30	60	29	36	67	39.5	45	38	48	31	5.33705	6.0579	5.41268	5.66227	5.95365	5.6951	5.71947	5.55966	5.73353	5.52908
hsa_circRNA_405543	0.636048	0.97673	1.07493	up	ASCRP3001668		25070500	chr17	+	15907201	15907487	intronic	ENST00000261647	TTC19	ACTTGTTATGAGTAAGGACATTGCCTAGTATTGGCCCCTCACTGAAGCAGTTTTCAAAAC	286	546	573.1	9.22361	9.11936	599	619	556	424	532	534	597	604	620.5	510	9.51995	8.99211	9.82425	8.90059	8.88114	8.87439	8.94598	9.37874	9.15027	9.24741
hsa_circRNA_406163	0.574014	0.970507	1.0913	up	ASCRP3001672		25070500	chr21	+	47088787	47093649	intronic	ENST00000400314	PCBP3	ACTTTCGGAAGCACATTGGAGATATATTTCCACAGCATCTGGCTTTTCTTGTTCCTGTTC	4862	62.7	53.5	6.06667	5.94062	40.5	59	36	56	122	45.5	70	46	70	36	5.74299	6.01642	5.70295	6.16555	6.70546	5.75193	6.24018	5.82542	6.197	5.6886
hsa_circRNA_400019	0.0600468	0.770562	1.24161	up	ASCRP3001679	hsa_circ_0092342	circBase	chr11	+	8706439	8707219	intronic	NM_000990	RPL27A	ACTTTTTTCTCTGTTCTGTAAGTTAATTGGATGTTTTTCTGTACTTCCATACCTTCCCTT	780	52.4	38.5	5.93915	5.62693	38	39	41	59	85	35	39	38	42	38.5	5.6951	5.6219	5.83977	6.24304	6.29593	5.56119	5.57585	5.6542	5.61896	5.72447
hsa_circRNA_401821	0.298229	0.898382	1.03767	up	ASCRP3001681		25242744	chr17	-	49269563	49270871	exonic	NM_017643	MBTD1	AGAAAAAGGCTAAGTCCCAGCAATACAAAGGACATAAGAAAAGTTACACAAAACTTCCTT	396	35.8	35.6	5.5519	5.49856	37	35	35	32	40	34	35	33	43	33	5.60473	5.49465	5.59634	5.50262	5.56119	5.46511	5.47163	5.40418	5.65563	5.49625
hsa_circRNA_103439	0.694598	0.980735	1.0486	up	ASCRP3001682	hsa_circ_0001330	circBase	chr3	+	119222378	119236162	exonic	NM_016589	TIMMDC1	AGAAAACAGAAGGATCGAAAGGCACTCCATGAGCTAAAACTGGAAGAGTGCAATCTGCAC	347	75.4	68.2	6.36339	6.29492	56	86	64	44	127	64	62.5	76	83	55.5	6.19503	6.45554	6.5449	5.85896	6.76253	6.25085	6.10214	6.46272	6.40854	6.25037
hsa_circRNA_001675	0.0465038	0.750314	1.0942	up	ASCRP3001686	hsa_circ_0001675	circBase	chr7	+	7273933	7283381	sense overlapping	NM_020156	C1GALT1	AGAAAATCATGAATGAACAAAGAAATACACTTTCGGGAAATGGCCTCTAAATCCTGGCTG	1132	38.1	34.5	5.60974	5.47986	35	36	34.5	36	49	30	36	34	38	34.5	5.62482	5.5688	5.5688	5.63066	5.65563	5.36576	5.49944	5.37905	5.49944	5.65563
hsa_circRNA_104216	0.0627542	0.770562	1.08672	up	ASCRP3001690	hsa_circ_0078223	circBase	chr6	-	149997395	149997873	exonic	NM_004690	LATS1	AGAAACACAAATGAAGGTGACCATCCACGGCAAGATAGCATGGATTTCAGTAATGAATGG	290	37.6	34.6	5.59221	5.47223	29	40	38	34	47	34	35	34	41	29	5.41988	5.6219	5.67737	5.59634	5.64558	5.49944	5.42828	5.49625	5.56271	5.37448
hsa_circRNA_102201	0.8607	0.993658	1.0066	up	ASCRP3001692	hsa_circ_0045838	circBase	chr17	+	74738050	74738355	exonic	NM_001242532	MFSD11	AGAAACAGTGGGATTTTCTGGGCACTTCTGCAGTCTAGCATGTACATTGCCGTTTTCATC	177	36.9	35.6	5.53237	5.52288	31	40	33	33.5	47	36	35	34	40	33	5.41988	5.6219	5.46184	5.50262	5.65563	5.56119	5.47163	5.45916	5.59335	5.52908
hsa_circRNA_406725	0.26335	0.882601	1.087	up	ASCRP3001695		25070500	chr5	-	180286875	180286984	intronic	ENST00000359141	ZFP62	AGAAACTAAACAGCCATCTATTCGGGGGCATTTGGGTTGTCTCCAATTTGTTGTTACTTC	109	140.6	133.9	7.25772	7.13737	130	137	115	151	170	135.5	134	138	138	124	7.37601	6.99796	7.36975	7.38137	7.16352	7.10773	6.97784	7.29763	7.03032	7.27335
hsa_circRNA_020151	0.604829	0.970507	1.03865	up	ASCRP3001701	hsa_circ_0020151	circBase	chr10	-	120828957	120830597	exonic	NM_003750	EIF3A	AGAAAGAATCTCACACAAGATGAGATGCAAAGCTTTCAAATTCTGCCTCCAATACACGCG	409	76.8	74.7	6.44284	6.38812	69.5	67	67.5	75	105	66	76	77.5	85	69	6.49109	6.12548	6.60873	6.4668	6.52208	6.21597	6.29066	6.52669	6.42164	6.48566
hsa_circRNA_101044	0.314675	0.907338	1.11008	up	ASCRP3001705	hsa_circ_0025905	circBase	chr12	+	42768664	42768876	exonic	NM_016488	PPHLN1	AGAAAGGAGCAAATCATACTCTTTCCATCAGTCTCAACATAGAAGGACATGAGAGATGGC	212	77.5	69.4	6.41298	6.26231	61	90	51.5	65	120	87	87.5	55	58.5	59	6.32113	6.4919	6.20554	6.39103	6.65528	6.57041	6.47535	6.03676	5.96834	6.26071
hsa_circRNA_404707	0.346019	0.917579	1.05058	up	ASCRP3001706		25070500	chr10	+	3150990	3151271	intronic	ENST00000381075	PFKP	AGAAAGGCTGTGTTTCTATTGGGAAGGGTTGGGCATCTTCACAAGGTCTCTAGGAGGAAG	281	73.1	71	6.36623	6.29505	66	75	59	73.5	92	83	78	67	65	62	6.32965	6.27029	6.39103	6.47778	6.36241	6.48566	6.29731	6.27496	6.09509	6.32224
hsa_circRNA_401095	0.553412	0.96498	1.02013	up	ASCRP3001709		25242744	chr12	-	123678932	123679148	exonic	NM_022782	MPHOSPH9	AGAACAAAATGTTTCAAGATAATGATTTGAGAGAACGCTTCAGTGCAGCCAGCAGTGCTT	216	34	33.2	5.46613	5.43739	33	31	32	31	43	31	31	36	35	33	5.46756	5.41098	5.43663	5.43663	5.57887	5.40418	5.35346	5.45916	5.40589	5.56424
hsa_circRNA_101247	0.248283	0.877717	1.06737	up	ASCRP3001712	hsa_circ_0029961	circBase	chr13	+	33306237	33320238	exonic	NM_015032	PDS5B	AGAACAATATCAGCTATGTGCATTAGCTATCAACAGCCTTGCTTCCTGTTTTACATCACA	613	55.7	51	6.02244	5.92839	46	53	42.5	59	78	45	51	53	58	48	5.95677	5.92026	5.89499	6.18494	6.15526	5.79672	5.8519	6.02052	5.96834	6.00445
hsa_circRNA_067926	0.123645	0.811508	1.21541	up	ASCRP3001713	hsa_circ_0067926	circBase	chr3	+	169991073	170011296	exonic	NM_002740	PRKCI	AGAACACAGAGGATTATCTCTTCCAAGGAACCAGTGATGCCCATGGATCAGTCATCCATG	826	84.1	65.5	6.52595	6.24451	72	64	59	93.5	132	54	67	66.5	67	73	6.55281	6.09899	6.37679	6.77419	6.82694	6.04846	6.14845	6.3062	6.1365	6.58292
hsa_circRNA_059060	0.326652	0.90956	1.063	up	ASCRP3001715	hsa_circ_0059060	circBase	chr2	+	242282406	242283312	exonic	NM_001008491	SEPT2	AGAACCCAGAGCACAATGACTTTCTGAAGCTGAGAACCATGCTCATATTCTGGATGAAAT	248	36.5	34.3	5.57152	5.48337	29	47	33.5	38	35	36	30	36.5	40	29	5.37731	5.75949	5.5688	5.71536	5.43663	5.53142	5.40418	5.54406	5.56271	5.37448
hsa_circRNA_406388	0.239748	0.87246	1.05673	up	ASCRP3001717		25070500	chr3	+	156570556	156606186	intronic	ENST00000467376	LEKR1	AGAACGAATGCCAGATCTACAACATTCTGTCACTGAGCCATACATAGATGTTGCCTGAAG	35630	29	29	5.34176	5.26214	31	27	31	27	29	27	28	29	29	32	5.41988	5.27646	5.41268	5.34061	5.25915	5.20301	5.15149	5.21277	5.28758	5.45588
hsa_circRNA_100656	0.24533	0.874457	1.19917	up	ASCRP3001718	hsa_circ_0004896	circBase	chr10	-	99196947	99197507	exonic	NM_016046	EXOSC1	AGAACGAGCTGGGAGTGGTGGTAGCCCACAGTGAGTCAGGTTGAAATTTATAAGAGTTTC	136	140.1	115.9	7.14177	6.87974	94	207.5	92.5	89	217.5	156	132.5	99	123	69	6.92632	7.53685	7.03134	6.70946	7.50487	7.29465	6.93382	6.82069	6.87173	6.47778
hsa_circRNA_010096	0.842895	0.991933	1.02826	up	ASCRP3001719	hsa_circ_0010096	circBase	chr1	+	16093870	16101291	exonic	NM_017556	FBLIM1	AGAACGAGGTGTACTGCCTGGACGACTTCTACAGGATGCCCACCCCCTCCTCCTGTCCTG	640	13647.1	19506.1	14.0576	14.0174	15965.5	13776	10452	12856	15186	17280	19969.5	19364	23132	17785	14.2118	13.511	14.4993	14.0686	13.9972	13.7512	13.7426	14.2291	14.1349	14.2291
hsa_circRNA_403173	0.242856	0.873674	1.20651	up	ASCRP3001720		25242744	chr4	-	85758081	85853516	exonic	NM_014991	WDFY3	AGAACGTCGAGGACTACTCCAGAAAGTTTTTGTACAGGTATAATACTTCTCCACGTCTGC	801	53.1	40.7	5.95174	5.68091	35	46	48.5	85	51	47	34.5	39	51	32	5.54946	5.73759	6.17007	6.62917	5.67243	5.88891	5.48881	5.6542	5.84354	5.52908
hsa_circRNA_105014	0.65313	0.976831	1.03425	up	ASCRP3001721	hsa_circ_0091175	circBase	chrX	-	80047352	80049271	exonic	NM_153252	BRWD3	AGAACTACCTGTAAATTATGTGAAACCTCCAAATGTGGGTGGCAGCAAATGCACACATTC	250	31.1	31.5	5.46075	5.41217	34	29	35	28.5	29	28.5	27.5	37.5	36	28	5.54946	5.34993	5.67737	5.45916	5.26783	5.30707	5.23829	5.66938	5.47163	5.37448
hsa_circRNA_004512	0.45742	0.94929	1.06208	up	ASCRP3001723	hsa_circ_0004512	circBase	chr11	+	65093858	65094257	intergenic	None	None	AGAACTGAAGCATTGGATTAGCAGCTCAGGATACCGCCTTCAAACAAGGGGTTCAGCTTC	399	49.4	47.1	5.95295	5.86606	50	53	52	47	45	39	51	47.5	53	45	6.10214	5.94117	6.18741	5.90628	5.62774	5.65133	5.89499	5.90064	5.90426	5.97909
hsa_circRNA_104754	0.457934	0.949531	1.03441	up	ASCRP3001724	hsa_circ_0003624	circBase	chr9	+	33886878	33900269	exonic	NM_017811	UBE2R2	AGAACTGCCTTCTGAAAGGTGGAATCCTACTCAGAATGTGAGGCGCATATTAAATTTCCT	185	31.4	31.2	5.43673	5.38793	34	30	34	26	33	31	31.5	31	33.5	29	5.52908	5.34993	5.63596	5.34061	5.3281	5.36576	5.38078	5.40418	5.37622	5.41268
hsa_circRNA_054700	0.871373	0.993658	1.00927	up	ASCRP3001728	hsa_circ_0054700	circBase	chr2	+	61258553	61272986	exonic	NM_002618	PEX13	AGAAGAAATTTCTTTCCGGGCTGGTGATATGCTGAACTTAGCTCTCAAAGATCTGCTGAT	821	31.4	31.6	5.40396	5.39065	29	35	28	32	33	37	34	30	30	27	5.31547	5.4765	5.31253	5.53453	5.38078	5.6219	5.44328	5.34882	5.25538	5.28388
hsa_circRNA_103938	0.255291	0.879761	1.19457	up	ASCRP3001731	hsa_circ_0001529	circBase	chr5	-	132227855	132228810	exonic	NM_014423	AFF4	AGAAGACCGAAGGGAAGACTTCCAGTAGCTCCAAGGAGGTTAAGAATGAAGATGATAACC	330	105.1	82	6.70814	6.45165	76	140	59.5	64	186	90	100	80	82	58	6.59682	7.01725	6.37679	6.25955	7.29028	6.57894	6.6091	6.52051	6.34612	6.20358
hsa_circRNA_000479	0.924142	0.993658	1.02767	up	ASCRP3001732	hsa_circ_0000479	circBase	chr13	-	43528083	43544806	exonic	NM_033255	EPSTI1	AGAAGAGAAGCATTTAGAGAGCATCAGCAATACACAAGTGCATACACCTTGATAGCACCA	375	91.9	74.5	6.34884	6.30947	46	102	48	33	230.5	53.5	136	71	66	46	5.91228	6.64337	6.0067	5.58339	7.59845	6.07661	6.9921	6.37766	6.12186	5.97909
hsa_circRNA_103072	0.317834	0.907338	1.07285	up	ASCRP3001735	hsa_circ_0002096	circBase	chr20	-	44477088	44483931	exonic	NM_005469	ACOT8	AGAAGAGCTGCTTGACTGTGAGACCCTCATTGACCAGTATTTAAGAGGAAGGCATTACTG	360	44.8	42.6	5.84192	5.74047	47	45	47	43	42	40	43	44	47	39	5.94117	5.71399	6.12548	5.83261	5.59634	5.71261	5.67596	5.83725	5.73353	5.74299
hsa_circRNA_003722	0.308279	0.904962	1.05902	up	ASCRP3001738	hsa_circ_0003722	circBase	chr10	+	120867459	120892121	exonic	NR_027141	FAM45B	AGAAGATCCAGAGAAATCAGAGAGCCACGTTATACAGTGACCATCTTTCCACCGTAGAAA	862	76.6	72.6	6.43229	6.34957	63	74	63	81	102	65	71	78	81	68	6.35737	6.27029	6.50984	6.54781	6.47616	6.21597	6.22344	6.48888	6.37766	6.44191
hsa_circRNA_004868	0.752735	0.985802	1.01352	up	ASCRP3001739	hsa_circ_0004868	circBase	chr20	-	48256214	48257202	exonic	NM_004776	B4GALT5	AGAAGATGACGACCTCTGGAACAGGTTGGTACCCAACCCTTTAATCGAGCCATGCTTTTC	311	45.8	45.9	5.85408	5.83471	41	47	42	37	62	42	53	43	53.5	38	5.82414	5.79932	5.97795	5.71536	5.95365	5.76746	5.91826	5.79932	5.91228	5.77625
hsa_circRNA_404846	0.998238	0.999718	1.00025	up	ASCRP3001740		25070500	chr11	+	9495323	9496180	exonic	ENST00000496276	ZNF143	AGAAGATGGTACCACAGCATTTATTCACCACACCTCCAAAGGATCACTGGATGTGTTATT	241	69.1	72.4	6.33608	6.33572	60	72	78	58	77.5	63	63	65	106.5	64.5	6.32113	6.22248	6.80274	6.15526	6.17877	6.18741	6.12755	6.29731	6.68955	6.37679
hsa_circRNA_024825	0.900635	0.993658	1.00716	up	ASCRP3001741	hsa_circ_0024825	circBase	chr11	+	126275990	126283543	exonic	NM_006278	ST3GAL4	AGAAGCAGACCATTCACTACTATGAGCAGATCACGCTCAAGTCCATGGCGGTGGCCCGAG	963	46.1	46.8	5.83348	5.82318	43	42	45.5	45	55	43	45.5	42.5	56	47	5.8519	5.69091	5.99466	5.88403	5.74589	5.67878	5.75327	5.7546	5.95016	5.97909
hsa_circRNA_103199	0.36948	0.923656	1.0712	up	ASCRP3001752	hsa_circ_0062887	circBase	chr22	+	31661931	31664186	exonic	NM_016733	LIMK2	AGAAGGTCAGGTTTGCCAAAGGAATCGCCTCCGGAATGGCGCAGTAACAGTATCTCCAAG	463	51.9	48.1	5.95246	5.85323	41	46	41.5	62	69	46	57.5	41	52	44	5.76215	5.79932	5.89499	6.25955	6.04628	5.84228	6.03049	5.71261	5.84354	5.83725
hsa_circRNA_104125	0.206528	0.852877	1.05987	up	ASCRP3001753	hsa_circ_0076794	circBase	chr6	-	53138017	53156761	exonic	NM_001242828	ELOVL5	AGAAGTACATCACTCAGGGGCAGCTGATACTAGAGTAAAAGGATGGTTTCTTCTGGACAA	644	34.4	33.3	5.51864	5.43476	32	32	31.5	39	37.5	33	34.5	32	36	31	5.50897	5.43663	5.48399	5.71536	5.44824	5.49944	5.48881	5.31253	5.41713	5.45588
hsa_circRNA_405776	0.38032	0.924081	1.11363	up	ASCRP3001754		25070500	chr19	+	37579940	37587017	exonic	ENST00000587082	ZNF420	AGAAGTCTGCCATCTGTTTCATTGTTATTCCTTTTCTCTGCATTCTCCAGACTCTGTGCT	301	308.5	286.9	8.30969	8.15442	230	282.5	190	334	506	284	297	270	345	238.5	8.1695	7.94453	8.1115	8.50951	8.8134	8.0322	8.01196	8.26097	8.31813	8.14882
hsa_circRNA_001312	0.924682	0.993846	1.02144	up	ASCRP3001758	hsa_circ_0001312	circBase	chr3	+	56600621	56601081	exonic	NM_001012506	CCDC66	AGAAGTTCGTTGGAAGCAAAAAAAGCCCAGTGGAGGAAAGAGCTAGGTCAATATAGTCTA	270	112.8	104.8	6.76749	6.73689	70.5	180	58.5	55	200	69	166	93	136	60	6.53422	7.33089	6.42395	6.16555	7.38285	6.29685	7.26666	6.76054	7.03814	6.32224
hsa_circRNA_013093	0.216334	0.858297	1.11418	up	ASCRP3001759	hsa_circ_0013093	circBase	chr1	+	89206670	89251896	exonic	NM_006256	PKN2	AGAAGTTTACACTGGAACTGGACAGGGGGGATTCCCGAAGTCTTCCGTTTTCTGAGAATG	1233	180.7	165	7.57679	7.42082	161	169	128.5	200	245	160	172	163	169.5	160.5	7.63722	7.23256	7.55906	7.78266	7.67247	7.32644	7.29534	7.55601	7.30578	7.62052
hsa_circRNA_001406	0.974642	0.998596	1.00362	up	ASCRP3001762	hsa_circ_0001406	circBase	chr4	+	42024854	42025401	exonic	NM_006345	SLC30A9	AGAATACAGAGAAATGATCTAGAACAACTTCGAAAAATCAGACGACGAAGTCCCCATGAA	176	48.5	50.8	5.93115	5.92593	46	46	46.5	57	47	37	49	51	55	62	5.94117	5.79932	6.0579	6.18494	5.67243	5.56119	5.81264	5.9484	5.93999	6.36744
hsa_circRNA_103813	0.324565	0.908916	1.14647	up	ASCRP3001767	hsa_circ_0072255	circBase	chr5	-	37326002	37328522	exonic	NM_153485	NUP155	AGAATATTCAAGAGTGGCAACAGAGAGATCACTGCAGTTCTCCTGTTCCTAGTGGTAGTC	278	124.8	109.8	7.06348	6.86628	106	144	98	172	104	119	137	84	111.5	97.5	7.06334	7.06819	7.08747	7.60251	6.4959	6.97498	6.99852	6.63774	6.78576	6.93441
hsa_circRNA_100078	0.068217	0.777311	1.11233	up	ASCRP3001769	hsa_circ_0010440	circBase	chr1	-	21076215	21076375	exonic	NM_016287	HP1BP3	AGAATCACCCAGGAACCAATTCTAACTATCAAACTGAAGAAATCAGGGGAGAAACCCCTG	160	51	45.6	5.95221	5.79863	45	46	43	50	71	41	46	41	55	45	5.97258	5.75949	5.94468	6.00558	6.07875	5.71261	5.73353	5.71261	5.88076	5.95365
hsa_circRNA_102182	0.81156	0.991585	1.01391	up	ASCRP3001773	hsa_circ_0005347	circBase	chr17	+	65887959	65890281	exonic	NM_182641	BPTF	AGAATCTTTAGGACATACCAGTAGGTGATTTCAAATCGGAGAAGTCCAACGGGGAGCTAA	679	38.3	37.1	5.58682	5.56689	34	41	36	29.5	51	34	34	41.5	44	32	5.54946	5.64558	5.63596	5.39049	5.71261	5.46511	5.41268	5.72447	5.66796	5.56424
hsa_circRNA_001773	0.885584	0.993658	1.00634	up	ASCRP3001774	hsa_circ_0001773	circBase	chr7	+	156994414	157024021	exonic	NM_014671	UBE3C	AGAATGCTTGGAAAGGCTTCTCTACAGTTTAGCCTTTAATGCCAGGTTTCTGAGACATCT	1150	27.1	27.7	5.26044	5.25133	25.5	26	26	30	28	26	28	31	30	23.5	5.18084	5.18999	5.2622	5.43663	5.23254	5.1588	5.25821	5.31253	5.36226	5.16485
hsa_circRNA_101227	0.370643	0.923656	1.06971	up	ASCRP3001778	hsa_circ_0029636	circBase	chr13	+	20632714	20641530	exonic	NM_003453	ZMYM2	AGAATTATGCACCTGACAGCATCTATTACCTTTGCCTTGGAATACAGGAGGGTTCAGCAC	960	34.6	32.6	5.54559	5.44837	29	36	31	41	36	28	41	36	34	24	5.41988	5.5688	5.46184	5.79932	5.47811	5.28573	5.67596	5.55966	5.43663	5.28388
hsa_circRNA_003939	0.956781	0.998047	1.00521	up	ASCRP3001783	hsa_circ_0003939	circBase	chr9	+	108296773	108301632	exonic	NM_207647	FSD1L	AGACAAAATTTACTCAGCCAGTACTACCTGGTTTCATGAAGTGGTACACCATCCCCAAAA	442	74.9	76.2	6.41452	6.40703	83	73	66.5	67	85	66	70.5	86	80.5	78	6.70808	6.22248	6.53422	6.35649	6.25132	6.18741	6.23231	6.61836	6.33835	6.6587
hsa_circRNA_064022	0.803712	0.990946	1.00891	up	ASCRP3001785	hsa_circ_0064022	circBase	chr3	-	3214459	3216950	exonic	NM_001173482	CRBN	AGACAAAGGTTCAAAGTCCTTGAGCTAAGAACACAGTCAGATGGAGAGTGAGGAAGAAGA	457	30	29.8	5.3932	5.38041	30.5	32.5	29	23	35	26	30	29	35	29	5.44659	5.45094	5.36401	5.26783	5.43663	5.34794	5.38078	5.27344	5.48721	5.41268
hsa_circRNA_405709	0.349702	0.919223	1.13259	up	ASCRP3001787		25070500	chr19	-	334399	336173	exonic	NM_017550	MIER2	AGACAAGCCCAAGGAGGAGCTGGAGAAGGACTTCATCTCCCAGGCCTCCTCGCTGGGGAG	234	640.7	638.9	9.45345	9.27383	606	743	458	809.5	587	588	744	683	583	596.5	9.54169	9.27881	9.49357	9.90193	9.05123	9.00466	9.24545	9.57361	9.06267	9.48272
hsa_circRNA_104838	0.184142	0.844983	1.16342	up	ASCRP3001789	hsa_circ_0087641	circBase	chr9	-	99284787	99327765	exonic	NM_033331	CDC14B	AGACAATCCAAAACAAACGCTATTCCTCTCACATCGCCTTTGTTTTGCCATTCTCTACAG	1183	138.2	124.4	7.23019	7.01181	113	148.5	112	146.5	171	158	143	83	115	123	7.17836	7.11393	7.35756	7.33756	7.16352	7.32644	7.06604	6.58367	6.8006	7.2823
hsa_circRNA_104456	0.508095	0.95845	1.12533	up	ASCRP3001790	hsa_circ_0008628	circBase	chr7	-	105099614	105105861	exonic	NM_019042	PUS7	AGACACCACCAGTTTTTGCTTCTGCCACAGCCACCTATATTGAGGAAGATGATGTTAATA	324	142.2	133.1	7.23947	7.06913	83	138	128	145	217	112	105.5	128	236	84	6.80125	7.01725	7.52717	7.34682	7.50487	6.88968	6.6892	7.17593	7.80181	6.78903
hsa_circRNA_007654	0.123823	0.811508	1.19316	up	ASCRP3001792	hsa_circ_0007654	circBase	chr2	-	110332157	110350696	exonic	NM_144710	SEPT10	AGACACTTGATCTCTTAACCATGAAGAACCTTGACAGCAAGCTCTTTCAGTCTCACATGG	570	65.7	54	6.21573	5.96095	52	66	45.5	80	85	67	60	39.5	55	48.5	6.12548	6.15323	5.99466	6.54413	6.26118	6.27216	6.04955	5.57736	5.86269	6.043
hsa_circRNA_406146	0.842893	0.991933	1.00774	up	ASCRP3001796		25070500	chr21	-	36421138	36437369	exonic	uc002yut.1	RUNX1	AGACAGCATATTTGAGTCATTTCCTTCGTACCCACAGTGCTTCATGAGAGAGCGAGCCCG	254	58.3	58.2	6.10013	6.089	50	59	44.5	59	79	56.5	62	58	68	46.5	6.05498	6.02496	5.99466	6.22344	6.2026	6.06621	6.0579	6.14845	6.15526	6.01718
hsa_circRNA_103689	0.118306	0.806671	1.2833	up	ASCRP3001801	hsa_circ_0007324	circBase	chr4	+	87693930	87696805	exonic	NM_080685	PTPN13	AGACATGTCACTTCCTTCATTGGTATTGAAAGCAACAAGTAATCCTTCCCCTCTACCACC	723	508.9	436.3	9.11513	8.75527	386.5	563.5	455	640	499.5	380	414	438	525.5	424	8.89575	8.86266	9.48695	9.53227	8.79801	8.42777	8.46315	8.96826	8.93872	8.97845
hsa_circRNA_101815	0.36362	0.923656	1.19968	up	ASCRP3001803	hsa_circ_0039388	circBase	chr16	+	53513065	53514681	exonic	NM_005611	RBL2	AGACATTTGCCATGAAGTACTCACAGGCAAATGTCACAAAAGAAGATAAGTCCTTCCAGA	381	73.5	53	6.19371	5.93106	47	53	36	76.5	155	44	53	59	63	46	5.97258	5.88342	5.551	6.52208	7.03948	5.6951	5.87257	6.10424	6.05898	5.92442
hsa_circRNA_405792	0.156413	0.834595	1.17115	up	ASCRP3001806		25070500	chr19	-	46133214	46133304	intronic	ENST00000588496	EML2	AGACCAAGGTGGTGGATAATGGAGGCAACCTGCTGTGTGCAGTGGATGAATCCAATGATC	90	38	32.3	5.63575	5.40783	30	38.5	39	44.5	38	27	28.5	31	49	26	5.37731	5.66938	5.79932	5.87257	5.4602	5.20301	5.34061	5.37905	5.83261	5.28388
hsa_circRNA_007936	0.55227	0.96498	1.04487	up	ASCRP3001808	hsa_circ_0007936	circBase	chr6	+	47471015	47472494	sense overlapping	NM_012120	CD2AP	AGACCACCACAATAGAGCAAATGTCATAGTAGAGCAGATACCTCAATAAATTGACTATAT	1479	44.8	43.8	5.81644	5.75311	53	42	44	39	46	46	44	38	51	40	6.12548	5.63451	5.94468	5.74299	5.63451	5.81776	5.74299	5.6219	5.77757	5.80535
hsa_circRNA_104414	0.480037	0.954208	1.07562	up	ASCRP3001810	hsa_circ_0080797	circBase	chr7	+	76062243	76062964	exonic	NM_007155	ZP3	AGACCAGAATGCCTCCCCTTATCACACCATCGTGGACTTCCATGGGCAGGGCAATGTGAG	282	1727.9	1948.9	10.9229	10.8177	1873	2149	1420	1465	1732.5	2086	2185	1865	1783.5	1825	11.2056	10.8034	11.1706	10.7771	10.6578	10.7835	10.7362	10.9713	10.5499	11.0477
hsa_circRNA_067548	0.670987	0.97956	1.04049	up	ASCRP3001813	hsa_circ_0067548	circBase	chr3	-	139076432	139092254	exonic	NR_023350	COPB2	AGACCATATCTCATAAAACCTTTTGAATTAACTTGGTCGGGAGGAACCTGCCATGTCCAT	2099	50.4	51.5	5.99062	5.93335	56	45	49	47	55	39	48	60.5	55	55	6.22248	5.79932	6.11052	6.00558	5.8152	5.66654	5.79152	6.13855	5.88076	6.18939
hsa_circRNA_103893	0.268549	0.884238	1.04597	up	ASCRP3001815	hsa_circ_0073030	circBase	chr5	-	74135898	74137504	exonic	NM_015566	FAM169A	AGACCCAGAAAATTCTTGCTCTCTTTGCACCTGAAGATTCACTGACAGAGGATGGCATTC	235	47.7	46.6	5.8561	5.79126	40	47.5	41	46	64	44	46.5	43	59.5	40	5.76215	5.82542	5.83977	5.88403	5.96913	5.75193	5.73353	5.76878	5.95909	5.74299
hsa_circRNA_100259	0.279892	0.887575	1.08388	up	ASCRP3001820	hsa_circ_0006677	circBase	chr1	-	67356836	67371058	exonic	NM_024763	WDR78	AGACCTGGAAGAACCATCCTATAAACGGGAAAGATTGACTAGTTTCACAGGAACAATGCC	473	50.8	46.8	5.94013	5.82392	50	51	51	38	64	43	45	50	52	44	6.00108	5.86021	6.22344	5.66227	5.95365	5.73759	5.71261	5.90064	5.87257	5.8962
hsa_circRNA_000348	0.795681	0.990946	1.0211	up	ASCRP3001823	hsa_circ_0000348	circBase	chr11	+	92085261	92088570	exonic	NM_001008781	FAT3	AGACGACGAGAGTGGATGGAAGTATGATGTGATGGATATAATTATGGGACACTGTGTGGG	3309	32.8	31.5	5.44231	5.41218	30	34	33	24	43	32	27	37.5	32	29	5.33705	5.51788	5.59634	5.19909	5.56119	5.46511	5.15149	5.66938	5.36226	5.41268
hsa_circRNA_013058	0.25593	0.879761	1.09969	up	ASCRP3001825	hsa_circ_0013058	circBase	chr1	-	85331067	85331842	exonic	NM_012152	LPAR3	AGACGGTGATGACTGTCTTAGCTTCTTTAAATTTCTTTCTAGGATGTTCACTTCTCCACA	775	69.2	61.7	6.29055	6.15346	57.5	61	53	79	95.5	65	65	64	57.5	57	6.20749	6.04955	6.18741	6.57117	6.43712	6.24209	6.11052	6.23375	5.93056	6.25037
hsa_circRNA_000860	0.370002	0.923656	1.07468	up	ASCRP3001827	hsa_circ_0000860	circBase	chr18	+	77455224	77457988	exonic	NM_048368	CTDP1	AGACGTTGATTCACACAACCGAGCAGCACTGTCAGCAGATGTCGAATAAAAGCGGTTCTG	307	54.6	50.2	5.99944	5.89553	41	60	47	38	87	51	48	52	60	40	5.79672	6.03159	6.07212	5.77406	6.32269	5.93882	5.79152	5.9484	6.00221	5.79672
hsa_circRNA_077032	0.0839782	0.793361	1.19024	up	ASCRP3001829	hsa_circ_0077032	circBase	chr6	-	75823317	75875495	exonic	NM_004370	COL12A1	AGACTACAAACCACAAGTTGGAGTGATTGCAGATCAACGTGGTTCTCCTCAAGATTTAGT	5130	325.9	292.7	8.44672	8.19547	281	301	243	361	443.5	317.5	310	272	287	277	8.45433	8.03055	8.47759	8.64686	8.62427	8.17575	8.07266	8.26988	8.06326	8.39578
hsa_circRNA_102962	0.469845	0.951076	1.04144	up	ASCRP3001833	hsa_circ_0001119	circBase	chr2	-	240929490	240954277	exonic	NM_004544	NDUFA10	AGACTGACCGTGTCTTACATCAGTTCAGAGAGGTGTGGACCACTACAACGAGGTGAAGAG	452	44.3	43.2	5.76697	5.70839	44	47.5	39	35	56	43	54	37	45	37	5.88076	5.72584	5.79932	5.59634	5.83261	5.76746	5.90426	5.55966	5.63886	5.67172
hsa_circRNA_407203	0.971231	0.998596	1.00313	up	ASCRP3001837		25070500	chr9	+	99220665	99220823	sense overlapping	NM_014282	HABP4	AGACTTCACAGCTGAGAAGTTTCCAGATGAAAAAAGCGGACTCCTAGAAGAGGGGAGCAG	158	116.3	119.7	6.9651	6.96059	85	146	99	88	163.5	110	163	108	134.5	83	6.81377	7.07322	7.13564	6.70214	7.10072	6.8844	7.22802	6.96681	7.01287	6.71084
hsa_circRNA_406308	0.576665	0.970507	1.06826	up	ASCRP3001839		25070500	chr3	+	99394503	99396732	intronic	ENST00000273342	COL8A1	AGACTTGAATGGAGCTCACACGTTCACCAACTCACCCTTGAAGTCATCTCAAGAACAAAA	2229	101	99.7	6.83243	6.73717	95	121	98	100	91	91	112.5	73	124	98	6.94197	6.87173	7.14446	6.84157	6.36241	6.64897	6.78576	6.39447	6.88673	6.96989
hsa_circRNA_400850	0.951493	0.998008	1.01098	up	ASCRP3001840		25242744	chr11	+	118890859	118892596	exonic	NM_016146	TRAPPC4	AGACTTTGCCCTCAAGAATCCATTCTATTCCTTAGAAATGCCTATCAGGCTCTTTGCCAT	231	214.6	222.2	7.83985	7.82409	236	192.5	220	150.5	274	173	209	264.5	232.5	232	8.20464	7.41087	8.33833	7.37773	7.86768	7.43878	7.55103	8.22936	7.77578	8.12551
hsa_circRNA_004324	0.0765325	0.784332	1.13399	up	ASCRP3001850	hsa_circ_0004324	circBase	chr1	-	68628715	68628997	intronic	NM_024911	WLS	AGAGACAGCAATTGGACAGAATTTGTGAAGGGTTTCATCACCTTAAATGGTTTTGAACCA	282	37.9	30.5	5.55263	5.37123	29	37	33	35	55.5	28	30	30.5	35	29	5.28758	5.5688	5.551	5.56424	5.79152	5.28573	5.35346	5.28943	5.47163	5.45588
hsa_circRNA_405926	0.651544	0.976831	1.03057	up	ASCRP3001851		25070500	chr2	-	86768239	86769435	intronic	NR_036454	CHMP3	AGAGACCTCAGAAGAGTCACACCTTAATAATAAGGATCAGGTCAATGAGTGGTCATTGAA	1196	36.6	35	5.54936	5.50592	32	40	31	32	48	29	37	32	46	31	5.37731	5.64558	5.46184	5.54946	5.71261	5.28573	5.57585	5.45916	5.71261	5.49625
hsa_circRNA_101470	0.263998	0.882601	1.11827	up	ASCRP3001852	hsa_circ_0034326	circBase	chr15	-	31947298	31981684	exonic	NM_130901	OTUD7A	AGAGACCTGCTGGAAGAGTTCTCAGGCGCTGTGGTCTCACCTTCCACTGGGGCAACAATG	34386	404.7	403.8	8.78191	8.62065	394	447.5	357.5	411	413.5	498.5	479	357	352.5	332	8.9346	8.53919	9.08602	8.84025	8.50951	8.79493	8.64298	8.67263	8.34866	8.64406
hsa_circRNA_002789	0.928872	0.994087	1.00488	up	ASCRP3001853	hsa_circ_0002789	circBase	chr17	+	49340634	49346265	exonic	NM_016001	UTP18	AGAGACTACTAAGCGGAAAACATCTTCAGATGGTTCAAGAACATGAAGACTCGGGTGACT	280	37.8	36.3	5.57262	5.5656	37	41	31	31	49	36.5	41	35	37	32	5.66227	5.66938	5.36401	5.43663	5.73081	5.57736	5.65133	5.55966	5.51056	5.52908
hsa_circRNA_104797	0.993605	0.999394	1.00131	up	ASCRP3001854	hsa_circ_0087293	circBase	chr9	+	82267504	82268990	exonic	NM_007005	TLE4	AGAGACTCCATCAAGCAGCAACAACTCCAGGCCCAGCATTTATCACATGGACATGGTCTC	222	227.5	227	7.81195	7.81006	141	339.5	155	148	354	220	217	213	336	149	7.4649	8.17575	7.80181	7.35337	8.26391	7.73416	7.61228	7.90736	8.28868	7.50782
hsa_circRNA_404459	0.22758	0.869114	1.16788	up	ASCRP3001856		25070500	chr1	+	26594973	26596105	exonic	NM_022778	CEP85	AGAGAGAAGCAGAATTCTCCTCCGCTGGACATAGGTCAAAGGTCGTGATAAACATATCAA	308	107.7	94.2	6.91064	6.68675	84.5	105	125	109	115	87	94	108.5	98	83.5	6.76943	6.68584	7.48783	6.95483	6.65528	6.55703	6.56009	6.95861	6.61058	6.74743
hsa_circRNA_405201	0.486202	0.957429	1.07232	up	ASCRP3001857		25070500	chr14	-	35269429	35272194	exonic	NM_013448	BAZ1A	AGAGAGGCTTAAAGTAGAAAGAGAAAAGGCATCATCTCTTTCAACGTATAAAATAGCAGA	402	40.2	38.4	5.68647	5.58573	38	38	50	37	38	43	40	41	32	36	5.67737	5.54638	6.14132	5.63066	5.43663	5.73759	5.59783	5.68018	5.34882	5.56424
hsa_circRNA_405135	0.315119	0.907338	1.14129	up	ASCRP3001858		25070500	chr13	-	38624905	38647113	sense overlapping	NR_047500	LINC00571	AGAGAGTGAAGGGGTATGATGAGACCAAAAGACCAGGAGACAACTGCCAAAGGTTATTAT	22208	58.1	52.9	6.15047	5.9598	66	43.5	67	51	63	53	50	60	47.5	54	6.45554	5.71399	6.56813	6.07587	5.93882	5.97372	5.8519	6.14845	5.72174	6.10319
hsa_circRNA_103423	0.0930837	0.79637	1.08382	up	ASCRP3001861	hsa_circ_0005605	circBase	chr3	+	100013930	100016889	exonic	NM_001199198	TBC1D23	AGAGATCCTTCAAGCGAATCAGCTACAAGGGCTTGGAAGTCTTTTTGCATGTTACTGTTC	399	34.4	30.5	5.48676	5.37064	34	35	32	26	45	29	30	29.5	31	33	5.50897	5.49465	5.46184	5.34061	5.62774	5.3245	5.3227	5.3281	5.34882	5.52908
hsa_circRNA_001430	0.230281	0.8705	1.14342	up	ASCRP3001866	hsa_circ_0001516	circBase	chr5	+	96437462	96438798	exonic	NM_153234	LIX1	AGAGCAGACTTCACACATAGGAGACGGGTTTGGCTCTGTGATTCATCAGAAATAAGAAAA	1336	73.2	63.8	6.41654	6.22318	77	86.5	71	61	70.5	60.5	62	79	61	56.5	6.65471	6.44108	6.6906	6.25955	6.03676	6.13445	6.12755	6.53422	6.05898	6.26071
hsa_circRNA_101232	0.838962	0.991585	1.01063	up	ASCRP3001867	hsa_circ_0006732	circBase	chr13	-	21987790	21999817	exonic	NM_153251	ZDHHC20	AGAGCAGCAAGAGCTTTACCTATCTATACCACATCAGCTTCAAAAATTACTATTTTTGGA	252	42.7	41.2	5.72116	5.7059	43.5	41	37.5	37.5	54	38	39	45	44	40	5.88076	5.66938	5.65706	5.58339	5.8152	5.6219	5.59335	5.8494	5.6886	5.77625
hsa_circRNA_406351	0.00590466	0.533473	1.06806	up	ASCRP3001869		25070500	chr3	-	129579782	129599402	exonic	ENST00000509440	TMCC1	AGAGCATGCTTGTTCAAATCCTGAATAGTCCACACATTCCTAGGTATTAATCTCTGGAGA	324	36.4	34.5	5.58786	5.49286	36	36	34	35	41	34	36	36.5	36	30	5.60473	5.54638	5.59634	5.63066	5.56119	5.49944	5.5283	5.54406	5.43663	5.45588
hsa_circRNA_402906	0.573696	0.970507	1.03513	up	ASCRP3001871		25242744	chr3	+	88202379	88202621	exonic	NM_173824	C3orf38	AGAGCCAGTTACAAAGACAGAGGACATCCACCTATTTCAACAGATGCTGTTCATGCAATA	242	50.7	49.4	5.94747	5.89765	47	46.5	51	45	64	46	46	51	56	48	6.00108	5.79152	6.15526	5.8448	5.94468	5.83261	5.71947	5.97372	5.91945	6.043
hsa_circRNA_005801	0.579522	0.970507	1.21764	up	ASCRP3001872	hsa_circ_0005801	circBase	chr10	-	98303832	98325183	exonic	NM_020123	TM9SF3	AGAGCCATTCCTTTTGGAACAATGATGATGTGATGCCAGCCACTTACTGTGAAATTGATT	887	246.4	237.4	7.91324	7.62915	91	361	216	350	214	153	150	146.5	620.5	117	6.89978	8.26402	8.31168	8.57934	7.51138	7.27012	7.12262	7.41423	9.14697	7.19182
hsa_circRNA_103149	0.913784	0.993658	1.02022	up	ASCRP3001875	hsa_circ_0002903	circBase	chr21	+	47768925	47769734	exonic	NM_006031	PCNT	AGAGCGAGAAAGAAAAACAGCTGGAGACCCTGAAGGAAGATTGGGAATCTGAAAAAGATT	312	69.9	63.1	6.18134	6.15246	38	84	66	35.5	126	57	96.5	51	64	47	5.6951	6.38609	6.50984	5.56424	6.75145	6.07661	6.59175	6.03049	6.05898	6.00445
hsa_circRNA_083776	0.717032	0.982188	1.03566	up	ASCRP3001877	hsa_circ_0083776	circBase	chr8	+	27514298	27530537	exonic	NM_016240	SCARA3	AGAGCTATTTCCAGGAGTTTTTCAGAAAAGTGGACTCTCTCTCCGAAGACATCTCCTTGA	3264	1177.6	1340.9	10.3454	10.2949	1097.5	1427	863	924	1576.5	1355	1308.5	1409	1407	1225	10.4398	10.2223	10.4371	10.1288	10.4991	10.1102	9.99592	10.5907	10.2647	10.5127
hsa_circRNA_406796	0.253576	0.879761	1.14862	up	ASCRP3001880		25070500	chr6	+	74175931	74202075	exonic	NM_012123	MTO1	AGAGCTGGCTGAAAGACTGAAAATAGAAGGTCAGATGTCATGTAATCCTTCCTTTGGTGG	1539	77.2	65.8	6.4199	6.22	58	60.5	61	89.5	117	54	56	73.5	83	62.5	6.19503	6.0579	6.48182	6.70946	6.65528	6.02496	5.93882	6.44398	6.39275	6.29947
hsa_circRNA_083946	0.721253	0.982188	1.03167	up	ASCRP3001881	hsa_circ_0083946	circBase	chr8	-	37732032	37735069	exonic	NM_001002814	RAB11FIP1	AGAGCTGTCAAGCCCCGGTGGTATAAGTTGAAATCCAAACCAGGAAAGAAGGACAAGGAG	1251	66.3	64.4	6.24653	6.20155	54	85	58	49.5	85	81.5	73	56	59.5	52	6.14845	6.39596	6.43629	5.97028	6.28167	6.50129	6.27123	6.06082	6.01642	6.158
hsa_circRNA_100605	0.64962	0.976831	1.03671	up	ASCRP3001882	hsa_circ_0006151	circBase	chr10	-	70227879	70229920	exonic	NM_001080449	DNA2	AGAGCTGTCCTGAGTGAAACTTTTAGGATTTCAGAAGAAAGTGGTAGCTTCCTTTCCAAG	367	70.9	68.6	6.37152	6.31951	67	69	59	55.5	104	55	70	75	76	67	6.50249	6.20456	6.46108	6.15526	6.53422	6.08588	6.24018	6.50429	6.30164	6.46558
hsa_circRNA_000843	0.821891	0.991585	1.02357	up	ASCRP3001883	hsa_circ_0000843	circBase	chr18	+	39595439	39613921	exonic	NM_002647	PIK3C3	AGAGGAATAATTCCGGAAACAGCTACACTGTTTAAACTCCCAAATTATAACCAGCCCCCT	514	72	73.2	6.40552	6.37191	75	74	66	81.5	63.5	66	72	70	83	75	6.61558	6.27029	6.56813	6.61337	5.96025	6.25578	6.24018	6.34966	6.40854	6.6054
hsa_circRNA_101643	0.969202	0.998596	1.00916	up	ASCRP3001885	hsa_circ_0036750	circBase	chr15	-	90446447	90454051	exonic	NM_001199058	C15orf38-AP3S2	AGAGGACGAGGAGTGGGGGAAATGGTGTCCTGCTGGAGGGAGAACTGATCGATGTATCTC	580	130.7	136.5	7.08742	7.07427	92	118	108.5	95	240	100	77	167.5	246	92	6.88501	6.81068	7.28894	6.80125	7.65123	6.73624	6.30894	7.57231	7.87276	6.88109
hsa_circRNA_007344	0.298841	0.898382	1.06712	up	ASCRP3001886	hsa_circ_0007344	circBase	chr2	-	10740978	10747437	exonic	NM_024894	NOL10	AGAGGAGAAGCAGAAATCTACATGGAAAAAGAAAGTTAAGGTTTTGGGTCCTGCTCCTCG	396	51.8	48.4	5.99091	5.89718	49	45	47	53	65	46	51	52	49	44	6.05498	5.73759	6.07212	6.09825	5.99162	5.8664	5.89499	6.03676	5.72174	5.96603
hsa_circRNA_104126	0.87918	0.993658	1.00652	up	ASCRP3001888	hsa_circ_0076798	circBase	chr6	-	53365044	53365148	exonic	NM_001498	GCLC	AGAGGAGTACACCCTCATGAGCATAGACACCATCATCAATGGGAAGGTGGCAATGCAGTG	104	34.1	36.2	5.51626	5.50689	35	34	37.5	30	34	36	34	37	38	36	5.59335	5.46348	5.65706	5.46837	5.39907	5.49944	5.41268	5.49625	5.48721	5.63886
hsa_circRNA_007992	0.0876852	0.793731	1.06695	up	ASCRP3001889	hsa_circ_0007992	circBase	chr7	+	66262360	66270383	exonic	NM_014504	RABGEF1	AGAGGATGGCTACTATTTCACCAATCTGTGCCTCCAGAAAGAGTCGAGAAGATAATGGAT	482	59.4	56.8	6.14812	6.05463	55	65	51	51	75	56	56	54	69	49	6.22248	6.13064	6.25484	6.03049	6.10214	6.06621	5.97795	6.03676	6.1365	6.05574
hsa_circRNA_105012	0.590013	0.970507	1.09766	up	ASCRP3001890	hsa_circ_0001934	circBase	chrX	+	77270158	77275895	exonic	NM_000052	ATP7A	AGAGGCACAAACATCAAAGGGCAAAACATCAGAGGCTCTTGCAAAGTTAATTTCACTACA	375	82.1	67.3	6.38942	6.25498	58	101	50.5	43	158	91.5	68.5	48.5	73	55	6.24589	6.62349	6.14132	5.85896	7.07742	6.64264	6.22006	5.93646	6.27216	6.20358
hsa_circRNA_006036	0.885975	0.993658	1.01072	up	ASCRP3001892	hsa_circ_0006036	circBase	chr7	+	128231903	128249633	exonic	TCONS_l2_00026190	TCONS_l2_00026190	AGAGGGAGGGAAGAATAGATGATTTATTAAGATGACGAGTAGCACAGCCCCTCTATGGTT	357	165.4	170.1	7.48793	7.47255	163	199.5	136	156	172.5	164	175	146	207	158.5	7.68666	7.48404	7.6196	7.458	7.19136	7.39484	7.32999	7.41046	7.60694	7.62052
hsa_circRNA_104148	0.855807	0.993658	1.01497	up	ASCRP3001893	hsa_circ_0008236	circBase	chr6	-	83667030	83754378	exonic	NM_198920	UBE2CBP	AGAGTAATGCCAATCTGCCTTCATCCCTTCGCCGTGTGAATTCCTTTCAGGAAGCTCCTC	784	542.7	597	9.15785	9.13641	413.5	752	351	555	642	801	785	444	512	443	9.00635	9.29096	9.03921	9.29096	9.16178	9.40972	9.32048	8.98821	8.91066	9.053
hsa_circRNA_403022	0.945374	0.99682	1.00628	up	ASCRP3001894		25242744	chr3	+	178921331	178922376	exonic	NM_006218	PIK3CA	AGAGTACCTTGTTCCAATCCCAGTATATAAGAAGCTGTATAATGCTTGGGAGGATGCCCA	332	40	42.4	5.70998	5.70095	36.5	40	50.5	39	34	42	43	37	50	40	5.64197	5.6219	6.15526	5.71536	5.41544	5.67878	5.66654	5.59484	5.82159	5.74299
hsa_circRNA_403482	0.834543	0.991585	1.04926	up	ASCRP3001895		25242744	chr5	-	150076352	150078193	exonic	NM_018047	RBM22	AGAGTACTATACACAGAATATGGAGAGAGAGATCTGTGCCAGGCCATTCACAGTGTTTCG	234	67.2	67.5	6.30348	6.23411	75.5	48	103	63	46.5	59.5	68	97.5	56	56.5	6.57117	5.79932	7.21798	6.30118	5.62774	6.09825	6.18246	6.79618	5.90426	6.18939
hsa_circRNA_103619	0.330038	0.911388	1.12849	up	ASCRP3001896	hsa_circ_0001400	circBase	chr4	-	37633006	37640126	exonic	NM_001085399	RELL1	AGAGTAGCAGCGAATGCTGATGTCTTAAAGGCGATGGTAGCAGATAACAGCCTGTATGAT	434	68.2	56.2	6.19374	6.01935	50.5	89.5	49	41	111	50	59	67.5	61.5	43	6.0419	6.47454	6.07212	5.79932	6.58083	5.91348	6.03049	6.33189	5.98366	5.83725
hsa_circRNA_406315	0.428924	0.940404	1.10439	up	ASCRP3001898		25070500	chr3	-	101371339	101384652	exonic	NM_014415	ZBTB11	AGAGTATAGGAGACACATGAACAACCATGAAGGTTTTTGTAAGGCCAGCTTCCTTCCTTT	1866	173.2	164.1	7.55448	7.41123	164.5	162	147	171.5	221	134	145	188	177.5	176	7.68666	7.2041	7.75212	7.59772	7.53182	7.1108	7.09243	7.74493	7.37302	7.735
hsa_circRNA_403631	0.0631217	0.770562	1.09978	up	ASCRP3001900		25242744	chr6	-	70451680	70462248	exonic	NM_018368	LMBRD1	AGAGTGGGAAAAAGTGAAGTCCCTATTTGAAGAACTTGGAAGTAGTCCTTTATATTCTGT	255	33.5	28.9	5.4695	5.33228	31	26	31	33.5	46	28	30	27.5	31	28	5.46756	5.25915	5.50421	5.48881	5.62774	5.3245	5.3227	5.3281	5.27344	5.41268
hsa_circRNA_403179	0.844197	0.992144	1.0149	up	ASCRP3001903		25242744	chr4	+	88977237	88989213	exonic	NM_000297	PKD2	AGAGTTTCAAGTCTCTTCAAATTCATCAATTTTAACAGGACCATGAGCCAGCTCTCGACA	806	50.3	50.6	5.96716	5.94582	54	51	47	54.5	45	49.5	54.5	48	52	49	6.12548	5.86021	6.08269	6.13291	5.63451	5.99579	5.94468	5.92026	5.81264	6.05574
hsa_circRNA_029865	0.989077	0.999394	1.00152	up	ASCRP3001904	hsa_circ_0029865	circBase	chr13	+	28840851	28869475	exonic	NM_175854	PAN3	AGATAAATTTCAGTTCCTACAGAGGTTGACAGCTACCATAGCCTATTCCCTCTAGAACCA	4069	127.1	122.1	7.00074	6.99855	91	136	68.5	124	216	115	132	112	146	105.5	6.85263	6.94802	6.58217	7.13384	7.48705	6.91071	6.9403	6.96681	7.09163	7.08329
hsa_circRNA_062556	0.959991	0.998047	1.00627	up	ASCRP3001905	hsa_circ_0062556	circBase	chr22	-	24108020	24108462	exonic	NM_213720	CHCHD10	AGATAACCCAAGACACAAATGTGCAATTAAAAGTTTATTTTAGACCACAGCCCCCACCCC	341	751.1	882.7	9.69623	9.68721	748	825	555.5	648	979	724	836	974	1114	765.5	9.85137	9.4336	9.81475	9.55288	9.82854	9.26505	9.40601	10.0656	9.91798	9.78137
hsa_circRNA_001094	0.286509	0.890812	1.06772	up	ASCRP3001906	hsa_circ_0001094	circBase	chr2	-	203690417	203693739	exonic	NM_138468	ICA1L	AGATAATCGAGAAATACCAGCTAAGACTCAATGTCACTCCATGGATTCCTTTGGGCAACC	242	41.5	37.4	5.69645	5.60191	39	36	34	38.5	60	33	40	33.5	43	37.5	5.72945	5.49465	5.63596	5.75949	5.86269	5.4856	5.65133	5.47163	5.63886	5.76215
hsa_circRNA_001778	0.317102	0.907338	1.04792	up	ASCRP3001907	hsa_circ_0001778	circBase	chr7	+	158662545	158669382	exonic	NM_018051	WDR60	AGATACCGAGAAAGAAAGAGAAGAACCAAAGATGATACCTGGAAAGCAGATGACCTCAGA	558	30	29.9	5.39143	5.3239	29	29	32	30	30	29	27	32.5	34	27	5.33705	5.34993	5.5283	5.43663	5.30525	5.3245	5.18801	5.47163	5.37622	5.25915
hsa_circRNA_104809	0.731972	0.984102	1.05107	up	ASCRP3001912	hsa_circ_0001867	circBase	chr9	-	86294689	86297981	exonic	NM_013438	UBQLN1	AGATATAATGAGACAAGCCTCAGGATCATTCAGCTCAGCAAACAAATACAGCTGGAAGCA	379	83.4	74.3	6.4178	6.34595	56	97	53	52	159	67.5	102	68	75	59	6.22248	6.56009	6.22344	6.00558	7.07742	6.26493	6.64897	6.32023	6.27216	6.22344
hsa_circRNA_101243	0.149105	0.831098	1.0893	up	ASCRP3001914	hsa_circ_0029855	circBase	chr13	+	28834583	28835595	exonic	NM_175854	PAN3	AGATATGCCAGGTGTTTCCAAACTATCATATTTATCCTCCAACTGCACCTCACGTTGCTT	163	142.5	130.3	7.21749	7.09409	112	160	101.5	120	219	139	144.5	120	140	108	7.12262	7.17737	7.17099	7.10099	7.51548	7.14548	7.07956	7.09163	7.05538	7.09842
hsa_circRNA_104507	0.0558912	0.763009	1.13518	up	ASCRP3001916	hsa_circ_0001756	circBase	chr7	-	139415730	139416814	exonic	NM_001113239	HIPK2	AGATATTACAGGTATGGCCTCACATGTGCAAGTTTTCTCCCCTCACACCCTTCAATCAAG	1084	3560.7	3958.6	11.9963	11.8134	3568.5	4284	2576	3325	4050	4213.5	4579.5	3208	4167	3625	12.143	11.8217	12.1194	11.9107	11.9865	11.7105	11.7472	11.7547	11.8402	12.0141
hsa_circRNA_008304	0.868259	0.993658	1.01263	up	ASCRP3001922	hsa_circ_0008304	circBase	chr3	-	141811902	141820683	exonic	NM_001178138	TFDP2	AGATCAGAATCTCAGTCCAACAAAAGGTTGTTCTTTTAAAGAATTATTGAAGACGAAGGT	174	38.6	36.6	5.57291	5.5548	31	41	35	29	57	35	35	41	45	27	5.46756	5.64558	5.5283	5.39049	5.83261	5.54946	5.5283	5.68018	5.71261	5.30342
hsa_circRNA_405031	0.41484	0.9348	1.0467	up	ASCRP3001924		25070500	chr12	+	83289596	83290425	exonic	NM_152588	TMTC2	AGATCAGGGATAAAAGTAAACCCAGCTAAAGAGGAAGAACTTGTCGCTTTTCCTAAGCAT	829	40.4	36.8	5.64786	5.58202	38	38	35	43	48	37	40	31	38	38	5.66227	5.59634	5.551	5.77406	5.65563	5.65133	5.62774	5.34882	5.5392	5.74299
hsa_circRNA_045989	0.596679	0.970507	1.02421	up	ASCRP3001928	hsa_circ_0045989	circBase	chr17	-	78115117	78115647	exonic	NM_014740	EIF4A3	AGATCCAGAAGGTCTCAGTCCGGCACAGGAAAAACAGCCACCTTCAGTATCTCAGTCCTC	130	102.9	102.7	6.8053	6.77079	79	121.5	74	109	131	117	110	86.5	113	87	6.6899	6.86453	6.72017	6.94948	6.80242	6.89857	6.73961	6.64754	6.76519	6.80307
hsa_circRNA_103000	0.0174365	0.673175	1.30293	up	ASCRP3001932	hsa_circ_0006704	circBase	chr20	-	17933230	17934761	exonic	NM_152227	SNX5	AGATCGCAACTTTCATGTTTTCCTGGAATATGATCAGGATATTCCACCTGCTCCTACGAA	246	86.9	63.6	6.58784	6.20608	64	83	69	110	108.5	59.5	58.5	59	80	61	6.34135	6.39596	6.64718	6.982	6.57269	6.17478	6.03049	6.14845	6.33234	6.34435
hsa_circRNA_003394	0.12566	0.811508	1.06851	up	ASCRP3001933	hsa_circ_0003394	circBase	chr2	-	197777605	197784874	exonic	NM_024989	PGAP1	AGATCGTTTCATTACAGAAAATAGAACTTCCAAAGAAACTGGCAAAACGCTATCCCGCAT	502	33.9	31.8	5.48096	5.38535	33.5	32	34	38	32	32	32	33	33	29	5.44659	5.41098	5.551	5.6463	5.34993	5.40418	5.3227	5.43663	5.38877	5.37448
hsa_circRNA_002919	0.0633666	0.770562	1.58677	up	ASCRP3001934	hsa_circ_0002919	circBase	chr5	+	115202366	115205825	exonic	NM_001284	AP3S1	AGATCTAATTCAAAGTGAAGATACACAACAGCAAATCATCAGGGAGACTTTCCATTTGGT	204	229.8	158.5	7.96631	7.30022	238.5	196	227	261	226.5	105	187.5	249	161	90	8.22165	7.46892	8.39857	8.17276	7.56966	6.8006	7.42886	8.16247	7.2578	6.85138
hsa_circRNA_403140	0.294312	0.895921	1.03393	up	ASCRP3001936		25242744	chr4	+	71816416	71824757	exonic	NM_001244766	MOB1B	AGATCTCAATGAATGGGTTGCAGTTAACAGAGTTCTCAGCCTGAAGTTGACTGGAACTTT	279	29.8	30.2	5.37117	5.32303	31	30	31	29	28	30	28	31	33	29	5.41988	5.34993	5.46184	5.37448	5.24971	5.3245	5.23829	5.37905	5.34882	5.3245
hsa_circRNA_023812	0.248858	0.878116	1.04348	up	ASCRP3001939	hsa_circ_0023812	circBase	chr11	-	78180292	78204241	exonic	NM_024678	NARS2	AGATCTTAAAGCAAGCATCCCAGAACTTCACCTTTACCCCAGAGAGCTTTTACTCAAGTG	337	142.1	138.5	7.21603	7.15462	107	172.5	106	133	192	150	154	121	150	117.5	7.05083	7.28617	7.201	7.23277	7.30936	7.21847	7.1389	7.11132	7.1285	7.17593
hsa_circRNA_403989	0.309087	0.90522	1.08505	up	ASCRP3001940		25242744	chr8	-	10677702	10692285	exonic	NM_017884	PINX1	AGATCTTGACTGCATTTTTGGGAAAAGACAGAGTAAGAAGACTCCCGAGGTCGGCGGAAG	452	48.6	43.7	5.89296	5.7752	47	47	44	58	47	49	34.5	41	53	41	5.88076	5.79932	6.0067	6.12238	5.65563	5.91348	5.51473	5.73894	5.81264	5.8962
hsa_circRNA_104532	0.613337	0.970507	1.08031	up	ASCRP3001941	hsa_circ_0001772	circBase	chr7	+	155465560	155473602	exonic	NM_053043	RBM33	AGATGAATTTACATGAACTTGAAGATGATTTACTTGGAGAAGATTTGCTATCTGGCAAAA	445	63.1	54.7	6.11997	6.00852	47	71	53	30.5	114	42	65.5	62	58	46	6.05498	6.18939	6.3062	5.43663	6.61263	5.73759	6.18939	6.19038	5.93056	5.99466
hsa_circRNA_089471	0.0261749	0.70322	1.13165	up	ASCRP3001942	hsa_circ_0089471	circBase	chr9	+	138392843	138396519	exonic	NM_016034	MRPS2	AGATGACCTGATTCCAGCAAAAATAAAACTCAGATTTGGGCAAAATGAGAGTGCCCGGGC	1388	42.1	35.7	5.74626	5.56783	37	40	40	45	48.5	35.5	36	38	40	29	5.67737	5.65563	5.79932	5.93528	5.6637	5.57736	5.55199	5.6542	5.61896	5.43663
hsa_circRNA_008450	0.449845	0.946935	1.07106	up	ASCRP3001944	hsa_circ_0008450	circBase	chr16	+	66642211	66643906	exonic	NR_037619	CMTM3	AGATGAGACCACAGCCCACAAGACAGAAGGGTCTCTCATTCATCACTTTTATCTGCTATG	497	323.7	320	8.42588	8.32685	268	314	252	315	469.5	326	320	321.5	346.5	286	8.37203	8.07694	8.53977	8.43675	8.70393	8.22768	8.12667	8.50842	8.33141	8.44007
hsa_circRNA_103435	0.785758	0.990108	1.081	up	ASCRP3001949	hsa_circ_0001329	circBase	chr3	+	119219541	119222868	exonic	NM_016589	TIMMDC1	AGATGCCTTAAGCCATTTTGTAATTGCAGGAGTGAACAGCAGAGAATTTCAAAGGACCTT	323	313.6	250.9	8.05248	7.94012	160	465	130	130	683	322	312.5	214	256	150	7.63288	8.60328	7.55562	7.20007	9.27055	8.20513	8.09261	7.93867	7.93043	7.53376
hsa_circRNA_104574	0.506172	0.958241	1.10075	up	ASCRP3001954	hsa_circ_0083756	circBase	chr8	-	27151596	27151827	exonic	NM_171982	TRIM35	AGATGGAGATGAAGGAGGACGACGTTTCTTTTCTCATGGTGGAGGCTGCATGGCTGGAAG	231	142.9	127.9	7.17289	7.0344	99	215	90.5	90	220	152	133	114.5	162	78	6.99069	7.58694	7.03134	6.72829	7.52717	7.24874	6.97076	7.03999	7.2578	6.65471
hsa_circRNA_104753	0.0219664	0.701079	1.10481	up	ASCRP3001960	hsa_circ_0005405	circBase	chr9	+	33351557	33352717	exonic	NM_002504	NFX1	AGATGGTGATTTGCTCTGAAGCATCTAGTACTTATCAAAGTTTCGGAGCAACATCCCCTG	305	37.4	33.2	5.58526	5.44146	35.5	37	31.5	34	49	31	33	37	33	32	5.5688	5.54638	5.48399	5.59634	5.73081	5.36576	5.41268	5.52673	5.40589	5.49625
hsa_circRNA_000441	0.718659	0.982188	1.09215	up	ASCRP3001961	hsa_circ_0001623	circBase	chr6	+	90670648	90670832	antisense	NM_001170794	BACH2	AGATGGTTATATTTCCTAGGTTGATGGGAACAGGAGAAGGTCCCAAAAGCAAACATTCCA	184	162.2	156.5	7.44472	7.31756	191	170	182	166	102	110	143	117	209.5	203	7.89713	7.27059	8.05583	7.51824	6.48182	6.8844	7.07536	7.07107	7.6227	7.93426
hsa_circRNA_074183	0.352907	0.920651	1.09067	up	ASCRP3001964	hsa_circ_0074183	circBase	chr5	+	138611809	138614818	exonic	NM_199189	MATR3	AGATGTCTGACAGCCCTGTGTGACACCAAGATAAGTAACAGAGGCTGGCTGTGGCAGATG	191	42.5	39.3	5.69944	5.57423	32.5	38	43	45	54	34	46	45	34	37.5	5.40418	5.5688	5.94468	5.79932	5.7802	5.38078	5.73353	5.73894	5.36226	5.65563
hsa_circRNA_002905	0.0231268	0.702946	1.10998	up	ASCRP3001965	hsa_circ_0002905	circBase	chr2	+	203834641	203847164	exonic	NM_024744	ALS2CR8	AGATGTGCAGACTATTCCAATACAGATTATAGACAACCACTCAGCTCTTAGATTTACATT	1106	46.2	42	5.84731	5.69678	42	42.5	40	46.5	60	42.5	43	41.5	48	35	5.82414	5.70295	5.87831	5.94468	5.88647	5.75193	5.62774	5.73894	5.76746	5.59783
hsa_circRNA_092573	0.565445	0.968022	1.03062	up	ASCRP3001967	hsa_circ_0002117	circBase	chr7	+	131071878	131073731	exonic	NM_001145354	MKLN1	AGATGTTCCCTTGTCGATTCATTAAAATAGTACTTGATTCTAAAGCTCGAAAGGCCTGCT	232	69.5	69.2	6.31477	6.27125	71	71.5	58	66	81	66	72	66	73	69	6.50249	6.18939	6.36285	6.30118	6.21791	6.22344	6.22006	6.23375	6.22344	6.45554
hsa_circRNA_010048	0.531776	0.960965	1.05566	up	ASCRP3001969	hsa_circ_0010048	circBase	chr1	+	15953163	15970145	exonic	NM_032341	DDI2	AGATTATTGGAAGGGTACATCTAGATCGTCTATGCGGAAAGACCTCTCACAGACAACCAC	751	69.9	67.5	6.34349	6.26534	68.5	59	62	66.5	93.5	68	65	79	62.5	63	6.51063	6.00108	6.48182	6.35649	6.36744	6.24209	6.14132	6.50429	6.07158	6.36744
hsa_circRNA_007832	0.185297	0.846096	1.09607	up	ASCRP3001975	hsa_circ_0007832	circBase	chr17	-	13936868	13937733	intronic	None	None	AGATTCTTCTGCCTGATAAAACAGGAGTGTGAGTATGGCATCAGGATGATTTGACTGCAA	865	42.3	40.4	5.76456	5.63221	46	38.5	41	39	47	37	37	44	40	44	5.94117	5.59634	5.87831	5.71536	5.69161	5.49944	5.57585	5.68018	5.5392	5.8664
hsa_circRNA_404711	0.735457	0.984414	1.02004	up	ASCRP3001981		25070500	chr10	+	4872866	4951798	sense overlapping	NR_073125	AKR1E2	AGCAAAAATTCTGCATCATTTTGGTGGCGTGTACAGGGACATGAGGAAGGGCTTCTCCAG	78932	68.2	67.4	6.30136	6.27273	65	60	60	67	89	65	69	74	68	61	6.41256	6.04955	6.40088	6.32113	6.32269	6.24209	6.20944	6.43462	6.15526	6.32224
hsa_circRNA_000569	0.794022	0.990946	1.02677	up	ASCRP3001982	hsa_circ_0000420	circBase	chr12	-	72050664	72054207	sense overlapping	NM_144982	ZFC3H1	AGCAAAACCACTTTCCCTGAAATCCGACACTACTGATTCTAGTCAAGATGCTGCACTTAA	3543	93.8	94.4	6.70459	6.66648	91	114	74	98	92	90	132.5	97	88	64.5	6.85263	6.77222	6.71222	6.8338	6.35208	6.60947	6.97784	6.85107	6.46272	6.43128
hsa_circRNA_000889	0.56614	0.968426	1.03654	up	ASCRP3001983	hsa_circ_0000889	circBase	chr19	-	10283765	10288043	exonic	NM_001379	DNMT1	AGCAAAATCAGGAACGCGCACTGAAAAGGAAGAAGAAAGAGATGAAAAACTGAACCTTCA	275	36.1	35	5.5025	5.45073	36	39	31.5	25	49	32	36	38	38	31	5.5688	5.58586	5.38705	5.26783	5.70295	5.3245	5.46184	5.54406	5.51056	5.41268
hsa_circRNA_403236	0.812424	0.991585	1.02819	up	ASCRP3001988		25242744	chr4	-	146767107	146824367	exonic	NM_178835	ZNF827	AGCAAAGAGCACAATCATACAAAAGAAAACACCATCCGGACCACGACCAGATGTTAGTAG	2236	87.2	85.3	6.57164	6.53154	80	120	65	50.5	120.5	98	88	88	90.5	62	6.70808	6.84189	6.56813	6.01718	6.72291	6.74353	6.4541	6.65599	6.48182	6.32224
hsa_circRNA_103005	0.59233	0.970507	1.04005	up	ASCRP3001999	hsa_circ_0059577	circBase	chr20	+	21195172	21196286	exonic	NM_018474	PLK1S1	AGCAAGAAAGAAAATGTGGCTGCAGATATCCCAATCACAGGCAACAGCATTATTGAGAAA	232	39.2	38.3	5.64824	5.59159	37	46	35	38	40	44	48	34.5	34	31	5.6951	5.73759	5.63596	5.67313	5.49944	5.81776	5.81264	5.50897	5.40589	5.41268
hsa_circRNA_090183	0.646815	0.976831	1.08155	up	ASCRP3002000	hsa_circ_0090183	circBase	chrX	+	37265461	37285253	exonic	NM_001173489	PRRG1	AGCAAGAGAAGCTTTTGAAAATAATGAAAAAACTGGAATCATCATCCAGGGACGTGCCAG	212	56.7	47.4	5.93123	5.81813	32	77	45	34	95.5	42	44	65	55	31	5.37731	6.27589	5.99466	5.59634	6.41193	5.73759	5.71947	6.2654	5.91228	5.45588
hsa_circRNA_007899	0.531834	0.960965	1.04964	up	ASCRP3002002	hsa_circ_0007899	circBase	chr12	+	6630963	6631203	exonic	NM_014865	NCAPD2	AGCAAGATGATGTATGAAAACACAACTACAGGCCCAGCAGCTTCCACACAAGAAAAGAAT	240	224.2	228.6	7.89164	7.82175	175	288	160	237	261	272	307	189	225	150	7.77709	7.98064	7.87338	8.0523	7.77479	7.98548	8.06542	7.76324	7.74089	7.55372
hsa_circRNA_007229	0.633508	0.976416	1.01739	up	ASCRP3002007	hsa_circ_0007229	circBase	chr10	-	89527429	89536184	exonic	NM_032810	ATAD1	AGCAATCCTGAAACTCATCTTGAAAAATGAAAATACTCCTTTCTACGAAACCGTTCAAGT	248	32.4	31.5	5.44329	5.41842	29	30	31	32	40	29	34	28.5	35	31	5.41988	5.34993	5.41268	5.53453	5.49944	5.3245	5.47163	5.3281	5.47163	5.49625
hsa_circRNA_100465	0.830436	0.991585	1.01342	up	ASCRP3002011	hsa_circ_0016601	circBase	chr1	+	225140371	225195246	exonic	NM_001373	DNAH14	AGCAATTTCAGAGATGAAAAGTACTTTTCTAAAGCCAGTTCCTTTATAGTTTTGTTCAGA	1140	40.6	41.3	5.72902	5.70979	37	43	39	48	36	41	43	35.5	48	39	5.72945	5.70295	5.79932	5.93528	5.47811	5.76746	5.71947	5.54406	5.71261	5.80535
hsa_circRNA_007232	0.873086	0.993658	1.00868	up	ASCRP3002013	hsa_circ_0007232	circBase	chr13	-	50279756	50280508	exonic	NM_002267	KPNA3	AGCACAATAGCTGAAATAATAGAGGAATGTGGAGGAAGCAGTGTGGTTCCTTTCCAACAT	340	39.7	37.8	5.60375	5.59128	37	35.5	32	36	58	38	37	37	43	34	5.54946	5.50421	5.46184	5.63066	5.87257	5.57736	5.55199	5.59484	5.66796	5.56424
hsa_circRNA_405340	0.850505	0.993366	1.01014	up	ASCRP3002021		25070500	chr15	+	50724534	50731374	exonic	uc001zym.4	USP8	AGCACTAAGAGGCAACAACAATACTCAACATAAATATCTGTTCTTGAACTCCTGGGCTCA	331	32.7	32.2	5.45032	5.43575	29	31	31	34	38.5	29	32	30.5	39.5	30	5.2402	5.43663	5.41268	5.63066	5.53142	5.40418	5.47163	5.36576	5.56271	5.37448
hsa_circRNA_092508	0.958066	0.998047	1.00432	up	ASCRP3002029	hsa_circ_0001175	circBase	chr20	-	61826924	61827836	sense overlapping	NM_017798	YTHDF1	AGCAGACGCTTTCTGAAAACTACTTGCTCCAAAAGACCCTCTGACTTATCAATCAGACTG	912	67.8	69.7	6.30485	6.29863	69.5	67	62	62.5	78	60	65	78.5	80	65	6.53422	6.09899	6.46108	6.24304	6.18692	6.10372	6.12755	6.51063	6.34612	6.40514
hsa_circRNA_102625	0.0902678	0.79637	1.3093	up	ASCRP3002030	hsa_circ_0052760	circBase	chr2	-	15564438	15567918	exonic	NM_015909	NBAS	AGCAGAGGAAATAGAGCATTATGCTCGGCAGTTTTAACGGTGACTCCCTGATGATCATTC	238	159.6	127.2	7.42807	7.03928	155	139	135	169	200	113	131.5	81	155	155.5	7.59011	7.00736	7.58992	7.55601	7.39698	6.87296	6.95289	6.58367	7.20032	7.58656
hsa_circRNA_030953	0.674293	0.97956	1.02151	up	ASCRP3002033	hsa_circ_0030953	circBase	chr13	-	113219424	113223573	exonic	NM_006322	TUBGCP3	AGCAGATGCTGCATTATTTTCAGAACTCCACAGAAAACTTCATTCACAGCTGATGTAGCC	176	31.4	29.7	5.39519	5.36449	31	33	30	26	37	33.5	29	32	31	23	5.37731	5.41881	5.36401	5.30525	5.51056	5.53142	5.34061	5.47163	5.28758	5.19121
hsa_circRNA_004745	0.934922	0.995011	1.00587	up	ASCRP3002034	hsa_circ_0004745	circBase	chr17	+	33932723	33935406	exonic	NM_001030006	AP2B1	AGCAGATTCAAATCCAATGTTCTCTCTTTCCAGACGTAGTGAACTGTATGCAGACTGACA	382	116.3	120.5	6.99567	6.98722	113	113	97	114	144.5	140	134.5	101	114	113	7.12262	6.77222	7.12159	7.02515	6.93677	7.1545	6.97784	6.85844	6.78576	7.15955
hsa_circRNA_101957	0.020092	0.692302	1.11669	up	ASCRP3002040	hsa_circ_0003239	circBase	chr17	-	4186092	4200109	exonic	NM_003342	UBE2G1	AGCAGCTAGTAACTTCACTTATTTCAGGTGAAGGTGGTGTTTTTAAGGCTCATCTTACTT	401	32.6	30.4	5.49038	5.33116	31	34.5	31	28	38.5	30	32	31	34	25	5.46756	5.50421	5.50421	5.42492	5.551	5.28573	5.41268	5.41713	5.38877	5.15149
hsa_circRNA_001267	0.23288	0.8705	1.09498	up	ASCRP3002046	hsa_circ_0001267	circBase	chr3	+	10094070	10103895	exonic	NM_001018115	FANCD2	AGCAGTGCACACAGGGCATTTTAGATTATCTGGATAACATATCCCCTCAGCAAATACGAA	282	60	54.3	6.14683	6.01592	53	56	45	74	72	52.5	52	61	56	50	6.12548	6.00108	6.02496	6.48647	6.09614	5.99579	5.91826	6.19038	5.91945	6.05574
hsa_circRNA_013187	0.685716	0.980008	1.01841	up	ASCRP3002048	hsa_circ_0013187	circBase	chr1	+	93306107	93306565	exonic	NM_000969	RPL5	AGCATAAAGTGATGTGATGGCCCACAAATACAATGTATAGTAATTAAATCATGGAGGAGA	458	33.5	34	5.48507	5.45876	36	32.5	36	28	35	34	33	33	35	35	5.59335	5.41881	5.63596	5.34061	5.43663	5.40418	5.47163	5.41713	5.43663	5.56424
hsa_circRNA_018380	0.970683	0.998596	1.00249	up	ASCRP3002049	hsa_circ_0018380	circBase	chr10	+	51749067	51767836	exonic	NM_001077665	AGAP6	AGCATACCTGATGAACAGTTACACTCATTTGCGCTTTGGAGTTTAACCTTTCTGCCAATC	362	32.1	32.2	5.45472	5.45113	30	33	29	39	29.5	31	32	30	38.5	29.5	5.41988	5.43663	5.31253	5.79932	5.30525	5.43663	5.47163	5.40418	5.551	5.39221
hsa_circRNA_100874	0.913281	0.993658	1.01569	up	ASCRP3002051	hsa_circ_0003376	circBase	chr11	+	70251370	70253697	exonic	NM_005231	CTTN	AGCATATCAAACGGAATCAGTCCCCAATGCCTGGAAATTCCTCATTGGATTACTGTGTTT	258	87.3	90.1	6.63524	6.61278	87.5	87	71.5	90.5	100	64.5	73	134	98	81	6.86329	6.48142	6.68178	6.70946	6.44024	6.25085	6.25484	7.24922	6.58367	6.7253
hsa_circRNA_004804	0.412377	0.932768	1.06693	up	ASCRP3002054	hsa_circ_0004804	circBase	chr9	+	128691933	128697886	exonic	NM_006195	PBX3	AGCATCACAGTGTCACAGGCATGTAATGAATTTACTACACATGTGATGAACCTTCTCCGA	327	39.2	37.4	5.70098	5.60751	40	32.5	40	47.5	36	37	39	39	37	35	5.82414	5.45094	5.79932	5.97028	5.4602	5.60325	5.59783	5.6542	5.51056	5.67172
hsa_circRNA_103611	0.646076	0.976831	1.02816	up	ASCRP3002055	hsa_circ_0069323	circBase	chr4	-	22403053	22440043	exonic	NM_145290	GPR125	AGCATCTGCCAAGCATGCCCTAACCATTTCTAATATTCAGGCTGGATCTACTGGAAATTG	1561	46.8	45.1	5.81348	5.77342	37	45.5	37.5	54	60	45	47	40	52	41.5	5.62482	5.75949	5.70295	6.07587	5.90426	5.84228	5.76613	5.71261	5.82159	5.72447
hsa_circRNA_406023	0.25977	0.880249	1.14141	up	ASCRP3002059		25070500	chr2	-	202400743	202446940	exonic	NM_152525	ALS2CR11	AGCATTTTAAAAGCAGACTCATCTCTATCAGAGGTTCCCAGACGTTATGATGATAAGCGG	990	138.4	123.6	7.22904	7.03822	130	115	115.5	145	186.5	101	120.5	129.5	140	127	7.36063	6.7813	7.37496	7.32889	7.29943	6.73624	6.85781	7.20456	7.05538	7.33711
hsa_circRNA_102620	0.758296	0.987209	1.01778	up	ASCRP3002060	hsa_circ_0002229	circBase	chr2	+	11905658	11907984	exonic	NM_145693	LPIN1	AGCATTTTTTGTTCAAGAAACAGATAATGATCAGGTGCAGACCATGAATTACGTGGGGCA	297	48.1	47.4	5.88181	5.85639	46	48	45.5	37	64	40.5	50	47	53.5	46	6.03049	5.79152	5.96025	5.67313	5.95365	5.72447	5.83261	5.82542	5.89499	6.00445
hsa_circRNA_101147	0.331287	0.911388	1.11197	up	ASCRP3002063	hsa_circ_0028255	circBase	chr12	-	111923074	111948386	exonic	NM_002973	ATXN2	AGCCAAGACATATAGAGCAGTTCCAAGATTATCCCCTAAAACTCATAGACCCAGGTCTCC	960	150.8	138.5	7.3437	7.19058	148	148.5	119.5	127	211	102	142.5	146	162	140	7.55943	7.09559	7.42407	7.17249	7.46691	6.8006	7.05937	7.38202	7.2578	7.45309
hsa_circRNA_100637	0.976824	0.998596	1.00499	up	ASCRP3002069	hsa_circ_0006956	circBase	chr10	+	86177526	86185649	exonic	NM_018999	FAM190B	AGCCACCCTGACCACTATCATCACCATGGAAAAAGTGACTTGAGCAGGATATTTTGAATA	254	670.4	748.9	9.43304	9.42585	425	1150	607	424	746	1010.5	928.5	552	798.5	455	9.04892	9.89823	9.92646	8.90059	9.39099	9.73489	9.53597	9.27881	9.50195	9.07764
hsa_circRNA_103274	0.802897	0.990946	1.02471	up	ASCRP3002070	hsa_circ_0001261	circBase	chr3	+	4558159	4562778	exonic	NM_001168272	ITPR1	AGCCAGAAACCGGGGACCTTAACAATCCACCTAAGAAATTCAGAGGATTTTCAAGAAAGA	179	41.2	37.7	5.60998	5.57477	32	41.5	34	32.5	66	44	38	32	47.5	27	5.41988	5.65563	5.50421	5.48881	5.98138	5.76746	5.57585	5.41713	5.78892	5.3245
hsa_circRNA_406752	0.947691	0.997707	1.01207	up	ASCRP3002072		25070500	chr6	+	31592304	31592917	intronic	ENST00000376007	PRRC2A	AGCCAGAGTCTTCCACTTTTATAGCATGTCCTCAGGAAATGTCTTCTTGCAGCACTTAAT	613	280.6	299.5	8.1941	8.17679	213.5	312	183	403.5	291	407	326	335.5	188	241	8.06622	8.06837	8.06097	8.81932	7.9556	8.53394	8.14143	8.58208	7.458	8.1685
hsa_circRNA_006023	0.855202	0.993658	1.01823	up	ASCRP3002074	hsa_circ_0006023	circBase	chr2	+	27900161	27900791	exonic	NM_018158	SLC4A1AP	AGCCAGCAGAGATTCCAGAACTAAAAAAGTTGCAAAATTAAATGATGCTGAAAGGGAACT	257	48.4	46.1	5.82297	5.79691	36	67	41	37.5	60.5	59	48	36	47	40.5	5.59335	6.16001	5.79932	5.61749	5.94468	6.09825	5.8519	5.55966	5.71261	5.76215
hsa_circRNA_003658	0.719508	0.982188	1.01751	up	ASCRP3002079	hsa_circ_0003658	circBase	chr10	+	64148154	64159552	sense overlapping	NM_014951	ZNF365	AGCCATTGTGAACATCATCTAAAAGGAGAAGTTGTCACATTCAACCATTTCCTGGAAGCG	485	32.9	32.2	5.43532	5.41028	30	29.5	29	33	43	36	31	32	34	28	5.31547	5.36926	5.36401	5.53453	5.59335	5.56119	5.38078	5.37905	5.40589	5.3245
hsa_circRNA_402563	0.823849	0.991585	1.05149	up	ASCRP3002081		25242744	chr20	-	32681480	32686439	exonic	NM_003908	EIF2S2	AGCCCAAACATCTCCTTGCATTTTTGTTGGCTGAATTGGGTACAAGGATCTTAAGATTGA	443	1022	1243.4	10.0737	10.0013	761	1831	579	891	1048	2247	1798	658	703	811	9.8988	10.5893	9.87334	10.058	9.94896	10.8529	10.4398	9.51088	9.32504	9.87768
hsa_circRNA_060102	0.567895	0.969085	1.09813	up	ASCRP3002085	hsa_circ_0060102	circBase	chr20	+	34143977	34145405	exonic	NM_198398	ERGIC3	AGCCCCAGCCCCAGGTTGATAAATCTATTGATTGATTGTGATAGTACCTCCATGATGTTC	468	13367.3	16863.9	13.9119	13.7768	12816	23682.5	5922	8432	15984	22814	15273	13376.5	15976	16880	14.0038	14.3176	13.7042	13.4652	14.0686	14.2291	13.3379	13.6711	13.5271	14.1191
hsa_circRNA_006230	0.822097	0.991585	1.00516	up	ASCRP3002089	hsa_circ_0006230	circBase	chr7	+	157013382	157047004	exonic	NM_014671	UBE3C	AGCCTAGAGGACCTAAAATCCTTTACAAACTATTCAGGTCACTCAGCTCTATGTGCCAGC	1036	34	34.4	5.50285	5.49542	31	35	31	34	39	30.5	36	34	39.5	32	5.46756	5.54638	5.43663	5.56424	5.49944	5.41713	5.5283	5.49625	5.5392	5.49625
hsa_circRNA_403788	0.14167	0.82817	1.11396	up	ASCRP3002090		25242744	chr7	-	26883648	26894509	exonic	NM_003930	SKAP2	AGCCTCAGAACGATATGATAAAGACGATGAAGCCCCCTCTGATGATGTTGAAACATTTGT	240	1321.7	1426.4	10.5264	10.3707	1277	1795	1002	1132	1402.5	1768	1664	1174.5	1303.5	1222	10.6426	10.5604	10.6644	10.4205	10.344	10.5579	10.2997	10.3475	10.152	10.4962
hsa_circRNA_406338	0.984865	0.999394	1.00313	up	ASCRP3002095		25070500	chr3	+	122928045	122978436	exonic	NM_012430	SEC22A	AGCCTGCCTTTACCAGGTCTTCTCTGTTGGTTGAAATGTCTATGATTTTATCTGCCTCAG	742	238.9	261.2	7.93768	7.93316	164	369	153	243	265.5	402	362.5	163	198	180.5	7.67686	8.30554	7.79761	8.08864	7.81973	8.52065	8.28267	7.52795	7.54129	7.79324
hsa_circRNA_050715	0.999474	0.999972	1.00014	up	ASCRP3002096	hsa_circ_0050715	circBase	chr19	+	36584932	36590519	exonic	NM_001083961	WDR62	AGCCTGCTGAGTGAGGCAGGATACGTATGTGTCCACACCTAGTGAGATTCACTCCCTGAG	406	113.2	118.5	6.96018	6.95997	146	116	108	121	75	79	110	107	155	141.5	7.51765	6.78968	7.29557	7.08747	6.11052	6.4794	6.72359	6.93765	7.18867	7.47055
hsa_circRNA_005054	0.805219	0.990986	1.08109	up	ASCRP3002100	hsa_circ_0005054	circBase	chr15	-	33149215	33194241	exonic	NM_001103184	FMN1	AGCCTTTCAAGGACAAACTAGAGGAGTTCTTCCAAAAAGATTTTTACATGAGTTAGCCCA	551	111	97.2	6.75669	6.6442	69.5	67	55.5	225	138	70	67	197	78	74	6.51063	6.16001	6.29547	7.96659	6.85075	6.33234	6.18246	7.81527	6.31978	6.57117
hsa_circRNA_100358	0.289573	0.894661	1.15223	up	ASCRP3002103	hsa_circ_0000139	circBase	chr1	-	155823066	155823597	exonic	NM_001037533	GON4L	AGCCTTTTTCAGGAGAGCCTAGTGAAGAAGTCAAGGAAGAAGGAGAATGGAACAAAAGTG	531	81.5	65	6.42536	6.22093	57	102.5	63	49	136	69	73	74	62	47	6.19503	6.64826	6.48182	5.95677	6.84492	6.27216	6.30164	6.46905	6.08269	5.97909
hsa_circRNA_400220	0.679082	0.97956	1.03614	up	ASCRP3002107		25242744	chr1	-	44713610	44785416	exonic	NM_024066	ERI3	AGCGGCATTGGAAATCATCGAGTTCCCCATCCTAAAGCTAAATGGCCGGACCATGGAGAT	442	121.2	121.8	7.0569	7.00568	115.5	155	105	113	117.5	137	126.5	100.5	130	115	7.16403	7.15779	7.26366	7.01725	6.68178	7.12314	6.88617	6.87234	6.96595	7.18079
hsa_circRNA_401949	0.164743	0.83509	1.09653	up	ASCRP3002109		25242744	chr18	-	29218606	29246335	exonic	NM_004775	B4GALT6	AGCGGCTGGAATTTGCGTTTTATGTCATTGAACAGCCAACACATATCTCTTTATGGTACA	473	40.2	36.4	5.66648	5.53353	39	40	33.5	40	48.5	42	39	32	36	33	5.72945	5.59634	5.551	5.74299	5.71261	5.79672	5.55199	5.34882	5.40589	5.56424
hsa_circRNA_067735	0.0537523	0.75462	1.09175	up	ASCRP3002111	hsa_circ_0067735	circBase	chr3	+	150834124	150845771	exonic	NM_053002	MED12L	AGCTAAAATTAAGAAACGTCAGGCTCCTGATCCGAATTTGGGATGAACTTACTGCTGTGA	457	64	59.5	6.22435	6.09771	56	72	54	55	83	63	63	60	58	53.5	6.17378	6.25132	6.29547	6.1454	6.25578	6.21597	6.12755	6.10424	5.91945	6.12134
hsa_circRNA_025554	0.410485	0.932768	1.05283	up	ASCRP3002114	hsa_circ_0025554	circBase	chr12	+	19615443	19667718	exonic	NM_153207	AEBP2	AGCTACCCAAAGATACTGCCTTGCTTTTGGACCCAAACATATACAGCATAAGCAGTACTA	810	34.7	32.2	5.4835	5.40923	30	32	30.5	36	45	28	36.5	27	41.5	28	5.40418	5.41098	5.38705	5.59634	5.61896	5.3245	5.48881	5.23062	5.62774	5.37448
hsa_circRNA_404383	0.302572	0.900838	1.03457	up	ASCRP3002115		25242744	chrX	-	74670636	74698820	exonic	NM_144969	ZDHHC15	AGCTACCGGTTTACACAAGAACTGGAAGTGGAGTTATTTACCTCATACTCTACCATGCCA	216	32.6	31.5	5.45804	5.409	28.5	31.5	29	34	40	33.5	33	31	31	29	5.44659	5.33168	5.43663	5.53453	5.54075	5.4856	5.38078	5.41713	5.34882	5.41268
hsa_circRNA_012964	0.379019	0.923899	1.0419	up	ASCRP3002117	hsa_circ_0012964	circBase	chr1	+	76211490	76216231	exonic	NM_001127328	ACADM	AGCTACTTGTAGAGGTATTTTTTATTGGCACGTTCTGATCCAGATCCTAAAGCTCCTGCT	346	34.7	32.3	5.49409	5.43487	30	39	32.5	34	38	32	37.5	35	33	24	5.33705	5.64558	5.46184	5.53453	5.49144	5.43663	5.54075	5.49625	5.37622	5.3245
hsa_circRNA_406707	0.386352	0.926422	1.10416	up	ASCRP3002118		25070500	chr5	+	162890861	162891808	exonic	NM_012484	HMMR	AGCTAGAAAAGTTAAGTCTTCGGAATCAAAGGTTGTGCACCATCTCCAGGTGCTTATGAT	179	98.3	88.8	6.7672	6.62425	86.5	83	72	137	113	93.5	93.5	91	85	81	6.80565	6.41193	6.70214	7.28074	6.63556	6.68514	6.55012	6.74609	6.42164	6.71826
hsa_circRNA_101579	0.254962	0.879761	1.05474	up	ASCRP3002119	hsa_circ_0036113	circBase	chr15	+	71229099	71256271	exonic	NM_001199017	LRRC49	AGCTAGATATGAAGAGAATCACGAGAGATGTGGATAATTTGCCCTGCCTCCAACATCTCT	210	210.2	207.6	7.80407	7.72718	179	241.5	158	229.5	243	207	226	195	231	179	7.78787	7.73349	7.84109	7.99144	7.66647	7.64891	7.6624	7.79729	7.75728	7.77002
hsa_circRNA_101463	0.103906	0.798773	1.20408	up	ASCRP3002122	hsa_circ_0000586	circBase	chr15	-	25650607	25657118	exonic	NM_000462	UBE3A	AGCTAGCCGAATGTTAAAAATCTGTAAGAGCCTGATTTTAGAATTCACCAGCTCCTCAGA	291	128.4	103.5	7.05747	6.78954	99	156	79	91	217	102.5	106	108	123.5	77.5	6.99069	7.17737	6.8603	6.74353	7.51548	6.77102	6.70006	6.95861	6.86329	6.65471
hsa_circRNA_101612	0.086096	0.793361	1.16766	up	ASCRP3002124	hsa_circ_0000641	circBase	chr15	-	77344726	77348597	exonic	NM_005724	TSPAN3	AGCTATTCAGGGGGCAGCTGGCATTTTATGCTATGTGGGAGCCTATGTCTTCATCACTTA	606	48.3	40.6	5.89735	5.67373	45	41.5	42	63	50	39	45	37	47	35	5.9262	5.65563	5.91108	6.28121	5.71261	5.65133	5.74299	5.6219	5.7546	5.59783
hsa_circRNA_005338	0.858906	0.993658	1.0239	up	ASCRP3002126	hsa_circ_0005338	circBase	chr2	+	61389976	61391675	sense overlapping	NM_001143959	C2orf74	AGCTCAAAAAAGGTTTCCAAGGCAGGAAAGGTAAAGAGACAAAGAAAGTGCCTTGTACAG	482	49.1	44.7	5.82823	5.79416	47	49.5	29	35	85	46.5	59	47	41	30	6.00108	5.8494	5.41268	5.59634	6.28167	5.90306	6.0579	5.92026	5.59335	5.49625
hsa_circRNA_050374	0.700826	0.980735	1.02306	up	ASCRP3002129	hsa_circ_0050374	circBase	chr19	-	33106563	33117733	exonic	NM_032139	ANKRD27	AGCTCAGAAGGGCAGGCATCCCTCATCGACCTCCTGGTTTCCAAGGGCGCCATGGTAAAT	755	432.7	471.5	8.84328	8.81039	356	585.5	314.5	414	493.5	620	575.5	353	441	368	8.79574	8.90902	8.8608	8.87193	8.77892	9.0747	8.88816	8.65421	8.65842	8.77646
hsa_circRNA_100280	0.0120336	0.601222	1.10849	up	ASCRP3002131	hsa_circ_0013204	circBase	chr1	-	93790191	93791452	exonic	NR_034089	LOC100131564	AGCTCATATTCAAGCTGGGGAGACAAACAACATACAAATAACTGATACCGTGCTTCCAGA	222	37.1	33.8	5.60894	5.46035	36	37	34.5	36	42	34	37	34	36	28	5.62482	5.50421	5.65706	5.66227	5.59634	5.53142	5.49944	5.45916	5.48721	5.3245
hsa_circRNA_402483	0.961845	0.998206	1.0015	up	ASCRP3002134		25242744	chr2	-	225422375	225422573	exonic	NM_003590	CUL3	AGCTCTACACTGGACTAAGAGAAGTTGTTACCGAACATCTCATAAATAAGATGACCATGG	198	30.9	30.7	5.36245	5.36028	30.5	34	32	27	31	33	32	28	31	29.5	5.35523	5.41098	5.41268	5.30525	5.3281	5.40418	5.41268	5.23062	5.31728	5.43663
hsa_circRNA_032731	0.0833132	0.793361	1.07113	up	ASCRP3002135	hsa_circ_0032731	circBase	chr14	+	76349027	76368567	exonic	NM_015072	TTLL5	AGCTCTACAGGCAATCTTTGGCAGCCAGACACTACCTAACTCCAATTTATGGACAATGAA	301	41.6	39.4	5.6848	5.58566	40	40	35	42	51	39	38	36	48	36	5.6951	5.58586	5.67737	5.77406	5.69161	5.56119	5.46184	5.59484	5.71261	5.59783
hsa_circRNA_029987	0.934994	0.995011	1.00526	up	ASCRP3002138	hsa_circ_0029987	circBase	chr13	+	35644044	36220485	exonic	NM_015678	NBEA	AGCTCTGCCATGCACCTGAGTACCTTCAAGTTTAAATCTGAGAGTGATATTCATTTGGCA	6468	45.8	46.1	5.82469	5.81712	40	47	44	52	46	44.5	52	41	54	39	5.6951	5.77757	5.97795	6.0539	5.61896	5.83261	5.89499	5.76878	5.88076	5.70848
hsa_circRNA_101995	0.900874	0.993658	1.00727	up	ASCRP3002139	hsa_circ_0042415	circBase	chr17	-	19835117	19866335	exonic	NM_007202	AKAP10	AGCTCTGCGTCTCAGCTTCAATATCCGTACATTCCCCACAAAAAAGCACTAAAAATCATG	1505	153.5	159.1	7.36158	7.35113	140.5	170.5	115.5	153	188	192	182	143	145.5	133	7.47699	7.2606	7.38094	7.39908	7.29028	7.54359	7.38866	7.36345	7.09997	7.35998
hsa_circRNA_100039	0.250954	0.879761	1.07324	up	ASCRP3002142	hsa_circ_0009590	circBase	chr1	-	8616533	8674745	exonic	NM_012102	RERE	AGCTCTTCATTTCTGATTACGTTGACACTTACCATGCTGCTGCCCTTAGGTCCACAACTC	329	101	94.3	6.78889	6.68691	87.5	94.5	75	97	151	91	97	90.5	110	83	6.8338	6.55128	6.76187	6.78903	7.00848	6.59175	6.6091	6.70981	6.73488	6.78903
hsa_circRNA_100047	0.117587	0.806671	1.10183	up	ASCRP3002143	hsa_circ_0005199	circBase	chr1	+	10155518	10165802	exonic	NM_001105562	UBE4B	AGCTCTTTGTCTAGGAGTAGCCCATCGAAGCCAGAGCAGTGAAGGAGTCAGTTCTCTCAG	598	80.4	74.1	6.5143	6.37441	64	96	66	88	88	77	86	62.5	84	61	6.41256	6.5645	6.56813	6.68752	6.3388	6.43337	6.4668	6.19038	6.43712	6.34435
hsa_circRNA_103533	0.290885	0.894661	1.04966	up	ASCRP3002144	hsa_circ_0068245	circBase	chr3	-	183551279	183551613	exonic	NM_018622	PARL	AGCTCTTTTTGGAATTCTGGTGCCATCATGACAGTCCTCGCAGCTGTCTGCACTAAGATC	200	65.4	62.3	6.21366	6.14374	60.5	79	47	57.5	83	58.5	75.5	55	71	51.5	6.25767	6.30894	6.03676	6.19369	6.27123	6.13445	6.26118	6.03049	6.18939	6.10319
hsa_circRNA_400296	0.254796	0.879761	1.1578	up	ASCRP3002146		25242744	chr1	-	109952549	109964548	exonic	NM_002790	PSMA5	AGCTGAATGCAACAAACATTGAGGGGCGTGAATACTTTTTCTCCCGAAGGAAGATTATTT	619	352.9	322.4	8.55033	8.33895	325	316	234	400.5	489	301	329	331	319.5	331.5	8.65466	8.09049	8.4286	8.81316	8.76473	8.11072	8.15692	8.54692	8.22479	8.65538
hsa_circRNA_001555	0.721438	0.982188	1.06628	up	ASCRP3002148	hsa_circ_0001555	circBase	chr5	-	171482591	171484477	exonic	NM_005990	STK10	AGCTGAGCAGCGTGAGAAGATCAAGCAGACCGGGAAGCAGCCCTGTGGGAGATGGAAGAG	314	167.2	148.4	7.33911	7.24653	108	234	99	92	303	178	184	129	153	98	7.08488	7.70037	7.15146	6.72829	8.03055	7.48023	7.41423	7.21847	7.16403	6.9557
hsa_circRNA_006440	0.490723	0.957743	1.0574	up	ASCRP3002149	hsa_circ_0006440	circBase	chr17	-	13442383	13445247	intronic	NM_006042	HS3ST3A1	AGCTGAGGACCCAGATATGTATCAATGAAGTCAAGGCATCCATTCCTTCAACATGCTTTA	2864	70.8	68.7	6.35201	6.27148	67	58	71	62	96	59.5	82	67	73	62	6.43337	6.02496	6.63701	6.25955	6.40514	6.09825	6.36744	6.29731	6.27216	6.32224
hsa_circRNA_016114	0.677524	0.97956	1.0192	up	ASCRP3002151	hsa_circ_0016114	circBase	chr1	+	203807093	203809502	exonic	NM_014827	ZC3H11A	AGCTGATCCAGATAATGAGGATGCAACAGGCGGTGACAGTGATCCTCCATTAAAGCGTAG	168	52.3	50.8	5.98084	5.9534	46.5	56	42	52	65	44	54.5	50	54	51.5	5.95677	6.00108	5.91108	6.0539	5.98138	5.77757	5.96913	5.97372	5.90426	6.14234
hsa_circRNA_406135	0.267398	0.883162	1.1014	up	ASCRP3002152		25070500	chr21	+	30693541	30724134	exonic	NR_027655	BACH1	AGCTGCTAAGATAAGGTTGATGATAATTAGAAGCATGCTTTCCACTGAACTTCCCGACAA	2016	40.4	36	5.6856	5.54626	36.5	37	36.5	53	39	33	39	35	40	33	5.59335	5.51788	5.70295	6.12238	5.49144	5.49944	5.59783	5.50897	5.5392	5.58586
hsa_circRNA_403705	0.42101	0.936482	1.05534	up	ASCRP3002156		25242744	chr6	+	131466424	131490413	exonic	NM_016377	AKAP7	AGCTGGCAGAAGGAGATCATGTAAACTCACTTTTGGAGATAGCAGGAGGAATTAATTCCA	570	46.1	44.6	5.82145	5.74375	47	45	46.5	44	48	46	45	38	49	45	5.94117	5.73759	5.99466	5.79932	5.63451	5.79672	5.67596	5.54406	5.77757	5.92442
hsa_circRNA_033572	0.416578	0.935004	1.11541	up	ASCRP3002158	hsa_circ_0033572	circBase	chr14	-	105403590	105444694	exonic	NM_138420	AHNAK2	AGCTGGCTTGGCTGTTCCCTGGATGGGCAATAAAGAAAGTGCTGCATCCCCCGCGGCAGC	18317	426	412.7	8.82146	8.66389	283	402	356	440	649	358	510	398	418.5	379	8.46988	8.4181	9.09357	8.94707	9.17868	8.33342	8.72726	8.83521	8.59808	8.82546
hsa_circRNA_405054	0.46661	0.950702	1.06762	up	ASCRP3002159		25070500	chr12	-	104200099	104208899	exonic	NM_001031701	NT5DC3	AGCTGGGAACTGTCTACAGAATTGGTTCCTTCCATTATGAGCAACTTGTTGAATCCAGAT	316	72.4	69.7	6.37767	6.28327	69.5	58.5	62	75	97	56	68.5	72.5	84	67.5	6.49109	6.0067	6.43629	6.50429	6.44998	6.00221	6.20358	6.38652	6.39275	6.43128
hsa_circRNA_103182	0.746534	0.985062	1.04492	up	ASCRP3002165	hsa_circ_0003720	circBase	chr22	+	24730377	24734445	exonic	NM_015330	SPECC1L	AGCTGTGTCCCCTATGCAGGCAAGAGGAGGAGCGAGGCCGGGTATACAATTACATGAATG	256	140	141.3	7.25413	7.19074	158	149	136	123	134	117	159	110.5	167	153	7.60971	7.09163	7.61356	7.11698	6.83874	6.93096	7.21031	6.98509	7.28163	7.5457
hsa_circRNA_005843	0.899778	0.993658	1.0075	up	ASCRP3002168	hsa_circ_0005843	circBase	chr2	-	186946056	186951097	sense overlapping	TCONS_l2_00015025	TCONS_l2_00015025	AGCTTCCAAATCAGCACAGTTTTTAAAGTATCTAGTGTATATAAGGACAAGCCATTCTCA	3304	35.2	35.4	5.45966	5.44887	30	44	28	30	44	40	37	33	34	33	5.33705	5.64558	5.28573	5.41098	5.61896	5.56119	5.49944	5.37905	5.34882	5.45588
hsa_circRNA_104123	0.659477	0.976936	1.08505	up	ASCRP3002171	hsa_circ_0076780	circBase	chr6	+	52941283	52945896	exonic	NM_033480	FBXO9	AGCTTGAGAGCAGTCAGATTCACATATCAGGCTCGAGAACTCTTCCTAAAAGCAGTAGAA	289	190.8	182.9	7.67444	7.55667	206	216.5	173	228	130.5	151	181	164	221.5	197	7.9999	7.59029	7.98249	7.99709	6.80242	7.26107	7.37816	7.55601	7.69205	7.89607
hsa_circRNA_000585	0.00359458	0.520934	1.96846	up	ASCRP3002176	hsa_circ_0000515	circBase	chr14	-	20811305	20811534	sense overlapping	NR_002312	RPPH1	AGCTTGGAACAGACTCACGGCCAGCGAACTGAGTGCGTCCTGTCACTCCACTCCCATGTC	229	21749.4	15360.6	14.5999	13.6229	12672	36807	9004.5	18822	31441.5	16470.5	18266.5	12493	20751	8822	13.9972	15.0099	14.2508	14.6476	15.0942	13.652	13.5972	13.6124	13.9816	13.2711
hsa_circRNA_008068	0.422888	0.936482	1.07536	up	ASCRP3002179	hsa_circ_0008068	circBase	chr13	-	30801548	30857928	exonic	NM_032116	KATNAL1	AGCTTTGCGAAGAAGGTTAGAAAAAAGGATATATATACCTCTCCCAACAGGTCTCTGAAA	1161	1537.8	1741.3	10.7641	10.6593	1504	1874	1095	1717	1499	1910.5	2049	1395	1715	1637	10.9122	10.6297	10.8051	11.0312	10.4423	10.6718	10.6546	10.571	10.4991	10.8999
hsa_circRNA_102097	0.945683	0.99682	1.00781	up	ASCRP3002180	hsa_circ_0044195	circBase	chr17	+	44380003	44383675	exonic	None	None	AGCTTTGGAACATTTCAGGCCTGGCACGGAATGCAGTTTTTACATAAGTTAATTCTCAGA	3672	63.4	61.2	6.1613	6.15008	65	81	49	34	88	53	63	60	74	56	6.38112	6.35978	6.15526	5.56424	6.34612	6.02496	6.11052	6.14845	6.24304	6.22344
hsa_circRNA_092427	0.840837	0.991585	1.01347	up	ASCRP3002181	hsa_circ_0000629	circBase	chr15	+	72810407	72853890	exonic	NM_005744	ARIH1	AGCTTTGTAGAGAATCCAGCAACTATCACAAGAATACTCCTTAGCCACTTCAATTGGGAT	429	41	39.7	5.64666	5.62736	32	40	34	44	55	38	43	41.5	45.5	30.5	5.41988	5.60473	5.63596	5.77406	5.79867	5.67878	5.70042	5.68018	5.70295	5.37448
hsa_circRNA_104548	0.63109	0.975846	1.05699	up	ASCRP3002182	hsa_circ_0001777	circBase	chr7	-	158580694	158591763	exonic	NM_020728	ESYT2	AGCTTTGTCTATCTTCTTCCTTAGGAAACCAGTTCATTTTCCAGACACTGAAAGAGCAGA	417	230.6	230.4	7.90747	7.82751	181	343	198	202	229	259.5	313	196	186.5	197	7.78282	8.19101	8.17824	7.80697	7.57832	7.91857	8.07827	7.81894	7.43878	7.88301
hsa_circRNA_103427	0.888421	0.993658	1.01792	up	ASCRP3002184	hsa_circ_0001324	circBase	chr3	+	107429298	107435696	exonic	NM_020235	BBX	AGGAAAAGCAGAAATACACAGACATGGCCAAGGAGGTCACAGTAATGAAAGGCAGTAATA	414	56.4	50.5	5.94907	5.92345	39	63	38	36	106	42	57	53	58	42.5	5.72945	6.09899	5.79932	5.58339	6.53422	5.73759	6.02052	6.02052	5.95909	5.87954
hsa_circRNA_014784	0.352143	0.920395	1.04222	up	ASCRP3002185	hsa_circ_0014784	circBase	chr1	-	156711898	156713247	exonic	NM_004494	HDGF	AGGAAAATAAAACCCGTTGATTACTATACCTGTAGCCACCAATGTTTCAAGAGGAGCCCC	1349	45.3	43.4	5.80356	5.7439	38	45	41	44	58.5	40	44	39	55	39	5.6951	5.72584	5.91108	5.79932	5.88647	5.67878	5.70042	5.6542	5.88076	5.80535
hsa_circRNA_000587	0.713969	0.982188	1.02469	up	ASCRP3002191	hsa_circ_0000587	circBase	chr15	-	28491026	28518150	exonic	NM_004667	HERC2	AGGAAAGGAACGGGATGATCATGAAGAGTTAGCCTGGCCTGGCATAATGGGGATGTTCAC	2777	38.2	38.4	5.63975	5.60456	34	42	42	31	42	31	41	41	45	34	5.59335	5.64558	5.87831	5.50262	5.57887	5.34794	5.62774	5.71261	5.71261	5.6219
hsa_circRNA_104570	0.131323	0.816251	1.07356	up	ASCRP3002192	hsa_circ_0004219	circBase	chr8	+	25156459	25158173	exonic	NM_024940	DOCK5	AGGAAATAGAGAAGCTCAATAACCTCCAAGCAGTGTTTACATCAATCCTGCAGAACCTCG	240	35.1	33.2	5.53017	5.42776	34	36	38	28	39.5	34	34	32	37	29	5.50897	5.49465	5.72174	5.37448	5.551	5.46511	5.47163	5.36576	5.46184	5.37448
hsa_circRNA_104700	0.611289	0.970507	1.09246	up	ASCRP3002195	hsa_circ_0005273	circBase	chr8	-	141710989	141716304	exonic	NM_001199649	PTK2	AGGAAATGGAAGAAGATCAGCGCTGGCTGGAAAAAGAGGAAAGATTTCTGCCCAGCAGAC	357	81.2	69.6	6.37479	6.24721	52	78	41	66	169	55	93.5	55	93	51.5	6.10214	6.35978	5.91108	6.35649	7.14446	6.02496	6.53422	6.02052	6.535	6.12134
hsa_circRNA_030670	0.956915	0.998047	1.00181	up	ASCRP3002197	hsa_circ_0030670	circBase	chr13	+	98645145	98652899	exonic	NM_002271	IPO5	AGGAACACATTATGCAAATGCTTCAAAATCGCGGTAAATGACTCGTGCTACCAGAATGAT	439	28.5	28.6	5.33568	5.33308	31	24.5	29	28	30	28	26	29	31	29	5.33705	5.23829	5.36401	5.41098	5.3281	5.3245	5.22365	5.31253	5.34882	5.45588
hsa_circRNA_406811	0.76895	0.988266	1.01054	up	ASCRP3002198		25070500	chr6	+	88081310	88093478	sense overlapping	uc021zck.1	SMIM8	AGGAACAGTTTGGTGTTACAGCTCTAAAAATCTCCAGCAAACTCTATTAGGAACTTTCCA	12168	32.8	32.8	5.41093	5.39581	33.5	30	34	30.5	36	36	34	31	32	31	5.44659	5.31909	5.46184	5.39049	5.43663	5.53142	5.41268	5.27344	5.34882	5.41268
hsa_circRNA_007286	0.902738	0.993658	1.01408	up	ASCRP3002203	hsa_circ_0007286	circBase	chr11	-	38891626	38900910	intergenic	None	None	AGGAAGAAAGCGAGGGTTCAAAACGGAGAGTTAACTTTTCTTGGGAAGAAATGAAGTGGA	9284	37.4	35	5.53172	5.51156	28	33	28	50	48	38	39	35	39	24	5.28758	5.46348	5.23829	6.00558	5.6637	5.59484	5.65133	5.55966	5.5392	5.21277
hsa_circRNA_406690	0.0291103	0.705017	1.20994	up	ASCRP3002205		25070500	chr5	+	143586380	143586631	sense overlapping	NM_020768	KCTD16	AGGAAGACTGAAAAGGGAAGCTGAATACTTCCAGCTCCCAGACTTGTTTATTTTACTCGC	251	129.1	110.9	7.14024	6.8653	119	134	105	134	153.5	108	128.5	80	131	107	7.24033	6.98898	7.21798	7.2285	7.02542	6.84	6.91605	6.54644	6.95318	7.07084
hsa_circRNA_101168	0.920262	0.993658	1.00571	up	ASCRP3002209	hsa_circ_0006150	circBase	chr12	+	117423010	117426674	exonic	NM_153348	FBXW8	AGGAAGCAAGGGTTTCTTAATATTTGGGATTTAAGGACCGGAAAGTACCCTGTTCATCGT	404	35.7	35.8	5.50296	5.49474	31	31	28	35	53.5	36	39	36	36	32	5.37731	5.41098	5.36401	5.59634	5.76613	5.53142	5.5283	5.49625	5.46184	5.45588
hsa_circRNA_102140	0.617223	0.973117	1.04713	up	ASCRP3002210	hsa_circ_0044927	circBase	chr17	-	58275620	58292135	exonic	NM_032582	USP32	AGGAAGCTAGTAATCATGCCCAGGATTGGAAATGTACCTTCTCCGAATGCACCTTTAAAG	1567	141.4	143.3	7.27129	7.20485	132	166.5	110	148.5	150	174	180	104	134	124.5	7.40666	7.25433	7.3175	7.37773	7.00021	7.44536	7.37816	6.91928	6.99344	7.28802
hsa_circRNA_013338	0.964238	0.998596	1.00286	up	ASCRP3002216	hsa_circ_0013338	circBase	chr1	+	101372407	101377794	exonic	NM_133496	SLC30A7	AGGAATATTTGTTTTCAAACATGGAGGTCATGGACATTCTCATGGCTCTGCTTAGGCTTG	329	36.4	34.2	5.50678	5.50265	31.5	37.5	31	35	47	30	35	34	35	37	5.31547	5.58586	5.41268	5.56424	5.65563	5.36576	5.47163	5.49625	5.43663	5.74299
hsa_circRNA_001468	0.0247843	0.70322	1.14774	up	ASCRP3002220	hsa_circ_0000444	circBase	chr12	-	116668337	116678267	sense overlapping	NM_015335	MED13L	AGGAATTGTATTTGCAGTATTTGGATTTATTTATTTTTCAGATTGATGTCAGGGTTTCTG	9930	38.4	32.4	5.60226	5.40347	37	38	33	32	52	31	37	33	35	26	5.6951	5.6219	5.50421	5.46837	5.72174	5.43663	5.55199	5.37905	5.41713	5.23254
hsa_circRNA_103008	0.5017	0.957762	1.06375	up	ASCRP3002222	hsa_circ_0003298	circBase	chr20	+	21346058	21349228	exonic	NM_012255	XRN2	AGGACAAGCCCAGATTCCAAAACTTATGTCAATATTAATTTTAAAGACCCACAGTTTGCT	329	88.8	84.1	6.57597	6.48681	67.5	110	61	65	140.5	84	110	69.5	92	65	6.46823	6.72291	6.48182	6.30118	6.90571	6.4919	6.73556	6.34966	6.48949	6.36744
hsa_circRNA_103734	0.515816	0.960041	1.03672	up	ASCRP3002224	hsa_circ_0009133	circBase	chr4	-	128842678	128861152	exonic	NM_152778	MFSD8	AGGACCAAAACCTCAGTTTTTCAGACTTGTTTTACATTCCTTGGAGAAAAAGGTGTGACA	797	32.8	31.2	5.42234	5.37032	34	36	34	25	35	33	30	28	33	32	5.46756	5.50421	5.50421	5.19909	5.43663	5.40418	5.27646	5.27344	5.34882	5.54869
hsa_circRNA_042372	0.0207323	0.692302	1.08828	up	ASCRP3002225	hsa_circ_0042372	circBase	chr17	+	19445705	19451446	exonic	NM_018242	SLC47A1	AGGACCCAGATGTGTCCAGTTCTTGGTTCAGCTGATGGTGTTCCTGATCAGCTTCATAAG	320	41.8	38.3	5.71658	5.59452	38	44	39	35.5	52.5	39	40.5	36.5	39	36.5	5.6951	5.71399	5.7648	5.61749	5.79152	5.65133	5.61749	5.50897	5.5392	5.65563
hsa_circRNA_103454	0.714855	0.982188	1.01338	up	ASCRP3002227	hsa_circ_0067103	circBase	chr3	-	125032151	125032500	exonic	NM_021964	ZNF148	AGGACTACAGTATGCACTTAATGTCCCTGCAGTTATACTTAAGCATGAACATTGACGACA	349	32.6	32.4	5.46116	5.44198	34	33	33	27	36	30	33	34	35	30	5.54946	5.46348	5.551	5.30525	5.43663	5.36576	5.47163	5.45916	5.41713	5.49625
hsa_circRNA_403848	0.757286	0.986715	1.01486	up	ASCRP3002230		25242744	chr7	-	77885259	77885898	exonic	NM_012301	MAGI2	AGGACTGTCCCATTGGAAGTGAAACTTCTTTGATTATCCATCGAGGAGGTGATGTCATTG	639	36.6	37.6	5.58417	5.56289	38	36	37.5	34.5	37	34.5	41	41	40.5	31	5.66227	5.51788	5.74299	5.54946	5.44824	5.4856	5.62774	5.66938	5.57585	5.45588
hsa_circRNA_033196	0.194714	0.850065	1.06262	up	ASCRP3002231	hsa_circ_0033196	circBase	chr14	+	101361106	101373305	exonic	NR_024149	MEG8	AGGACTTGGAGAGGTTAGTGACTTGCTCGGTCTGAAAAATGATATTCATTGTCCTAATGT	498	30.5	31.5	5.39094	5.30332	31	29	31	29	32.5	30	33	31.5	35	28	5.41988	5.31909	5.46184	5.43663	5.31728	5.28573	5.41268	5.36576	5.34882	5.10361
hsa_circRNA_101192	0.270828	0.884279	1.1136	up	ASCRP3002233	hsa_circ_0005465	circBase	chr12	-	122861935	122865105	exonic	NM_001247997	CLIP1	AGGAGAAAGAGAGCTCAAAATCGGAGACAGAGTATTGATTTAATCCAGAGACTGACTTCA	763	46.6	41.4	5.8032	5.64796	38.5	52	41	29	72.5	43	51	36	42	35	5.71399	5.90426	5.85896	5.43663	6.10214	5.67878	5.90426	5.49625	5.56271	5.59783
hsa_circRNA_085692	0.763006	0.987941	1.03099	up	ASCRP3002238	hsa_circ_0085692	circBase	chr8	-	141262875	141310713	exonic	NM_031466	TRAPPC9	AGGAGAATCTCCTGCAGGATCTCAGTGATGGCATGTGAAACTATTGAACCTTCCTGCTAG	809	67.7	66.6	6.30534	6.26131	71	58	57.5	64	88	52	60.5	76.5	73	71	6.5449	6.00108	6.37679	6.28121	6.32269	5.98138	6.07661	6.48021	6.22344	6.5449
hsa_circRNA_102850	0.313044	0.907338	1.16013	up	ASCRP3002241	hsa_circ_0001081	circBase	chr2	+	172305190	172314987	exonic	NM_025000	DCAF17	AGGAGAGGCTCCTTTTGGCATTCCTTGTAATATTAAAATCACAGGGAGATATACTTCCCA	517	96.8	87.6	6.80062	6.58633	96	97	111.5	100.5	79	82	92	88	105	71	6.96965	6.59682	7.36345	6.8706	6.2026	6.4919	6.51951	6.7011	6.69707	6.52208
hsa_circRNA_001992	0.315216	0.907338	1.05912	up	ASCRP3002242	hsa_circ_0001944	circBase	chrX	-	130883333	130928494	exonic	TCONS_l2_00030860	TCONS_l2_00030860	AGGAGATACTTTATGAGGAGACTAAGGTGTCAGTATGTTCTTCAAGCTGCTCTGCTCCTG	1096	36.7	32.9	5.5195	5.43663	34.5	30	33	37	49	34.5	32	34	32	32	5.44659	5.30342	5.50421	5.63066	5.71261	5.4856	5.35346	5.47163	5.37622	5.49625
hsa_circRNA_405038	0.400725	0.931112	1.08119	up	ASCRP3002243		25070500	chr12	-	90069894	90071593	intronic	ENST00000428670	ATP2B1	AGGAGCACCTACAATGGGAGAGAGGAGATTGGGAGGTTCTCTAAGATTGGTTTTTGATTA	1699	51.2	48.4	5.97712	5.8645	51	43	55	51	56	49	48	55	48	42	6.03049	5.69091	6.33502	6.03049	5.79867	5.88891	5.74299	6.08588	5.76746	5.83725
hsa_circRNA_104911	0.626769	0.975761	1.02315	up	ASCRP3002245	hsa_circ_0088474	circBase	chr9	-	126519981	126531842	exonic	NM_020946	DENND1A	AGGAGCGAAGAGCTGCTTCTGTATCTTAAGGAAGTTCTACAGACTTTGACCAAGTTTTGT	170	33.3	32.3	5.41735	5.38434	32	34	31.5	28	41	33	35	32.5	30	31	5.46756	5.43663	5.43663	5.26783	5.47811	5.43663	5.42828	5.28943	5.23829	5.52908
hsa_circRNA_104913	0.201023	0.852044	1.18285	up	ASCRP3002246	hsa_circ_0002544	circBase	chr9	-	126519981	126641300	exonic	NM_020946	DENND1A	AGGAGCGAAGAGCTGCTTCTGTATCTTAAGGCAGAATCCAGAGACCACATTTGAAGTATA	285	75.3	56.4	6.27902	6.03675	58.5	96	50	43	129	53.5	64	52	58	54.5	6.20749	6.53422	6.11052	5.79932	6.74353	5.92442	6.11052	5.97372	5.95909	6.21597
hsa_circRNA_079804	0.123311	0.811508	1.04881	up	ASCRP3002247	hsa_circ_0079804	circBase	chr7	-	33066428	33075600	exonic	NM_001166118	NT5C3	AGGAGCTGCCAAACTTCAGAAGATTGGATAACCAAGAAATGACTAATCAAGAGTCTGCCG	240	33.3	31.5	5.46149	5.39274	32	38	31	29	36.5	28	33	30.5	32	34	5.50897	5.46348	5.46184	5.42492	5.44824	5.3245	5.41268	5.36576	5.33168	5.52908
hsa_circRNA_006752	0.569425	0.96972	1.03482	up	ASCRP3002249	hsa_circ_0006752	circBase	chr22	+	30032739	30035201	exonic	NM_181832	NF2	AGGAGCTGGTTCAGGAGATCACACAACATTTATTCTTCTTACAGATGAAGTGGAAAGGGA	249	40.2	39.6	5.69895	5.64957	37.5	46	39	30	48.5	36	40	34	51	37	5.74299	5.75949	5.83977	5.48881	5.6637	5.59484	5.65133	5.47163	5.82159	5.70848
hsa_circRNA_103389	0.608651	0.970507	1.04994	up	ASCRP3002253	hsa_circ_0001309	circBase	chr3	-	52771601	52775515	exonic	NM_001193533	NEK4	AGGAGGAGGATGAATTTGATAGAGAGGAAAGGAAACAGATTCATTGTCTGTCTGAGGATG	429	49.1	45	5.84749	5.77717	36	66	37.5	33	73	37	50.5	49	52	36.5	5.62482	6.13064	5.82159	5.56424	6.09614	5.60325	5.88281	5.90064	5.84354	5.65563
hsa_circRNA_405153	0.733827	0.984102	1.01212	up	ASCRP3002254		25070500	chr13	-	52971366	52976829	intronic	ENST00000544466	THSD1	AGGAGGAGTGCATGCTAATTCAGAGAAATACAGGTTCTAATTTCAGGTGTTTTTGGGGAA	5463	31.8	31.2	5.39456	5.37718	33.5	35	32	26	32.5	30	31	34	31	30	5.49144	5.41098	5.36401	5.34061	5.36576	5.24591	5.38078	5.47163	5.33168	5.45588
hsa_circRNA_101691	0.613798	0.970507	1.0315	up	ASCRP3002255	hsa_circ_0007637	circBase	chr16	-	3900297	3901010	exonic	NM_004380	CREBBP	AGGAGGCATGGCCAAGATTTTGGATCATTGTTTGACTTGGAAAATGATCTTCCTGATGAG	713	46.9	42.2	5.76167	5.71692	40	50.5	37	40	67	43.5	45	42	41	39.5	5.6951	5.87257	5.551	5.6886	6.00108	5.77757	5.71261	5.73894	5.59335	5.76215
hsa_circRNA_402369	0.221198	0.86376	1.15437	up	ASCRP3002258		25242744	chr2	+	135887564	135888291	exonic	NM_012233	RAB3GAP1	AGGAGTCACCGCTAAATAATGATGTTCTTAATACTATTCTCCTGGTGATTTTGTCACTGA	263	80.6	66.4	6.46401	6.25691	64	62.5	56	97.5	123	56	69	66	71	70	6.36918	6.07661	6.33502	6.8338	6.70546	6.02496	6.20944	6.34103	6.22344	6.48566
hsa_circRNA_103639	0.144821	0.828377	1.13828	up	ASCRP3002260	hsa_circ_0007646	circBase	chr4	+	52729602	52758017	exonic	NM_001040402	DCUN1D4	AGGAGTGGTTAAAAGGAATGACTTCTCTCCAATTTTCAGCTGAACTCTCATCTCTCAACA	481	244.7	230.7	8.05115	7.8643	224.5	239	203.5	249	307.5	239.5	260	230	209	215	8.14602	7.72027	8.22912	8.11541	8.04495	7.82609	7.82799	8.03551	7.62052	8.0114
hsa_circRNA_404413	0.705443	0.980735	1.03247	up	ASCRP3002261		25242744	chrX	-	130498722	130533678	exonic	uc004ewf.2	IGSF1	AGGAGTTTGCTGTTTTCTCAGTCTCCTGAGAAATTCCAGGATACAAGTGATGCCTTCAAA	624	44.4	42.6	5.78529	5.73918	48	48	38	49	39	53	42.5	43.5	40	34	6.00108	5.75949	5.72174	5.94468	5.49944	6.00221	5.6886	5.81392	5.59335	5.59783
hsa_circRNA_001263	0.32557	0.908916	1.1443	up	ASCRP3002263	hsa_circ_0001263	circBase	chr3	+	5215701	5216099	exonic	NM_018184	ARL8B	AGGATAATATAGGTGCTAGTGCTTGGAAACAAGAGAGATCTTCCTAATGCCTTGGATGAG	139	110.2	99.2	6.93303	6.73857	111	92	93	109	146	65	92	104	126	109	7.10923	6.53422	7.08169	6.982	6.95803	6.25578	6.51951	6.90741	6.89857	7.11158
hsa_circRNA_103792	0.519132	0.960661	1.07804	up	ASCRP3002267	hsa_circ_0003037	circBase	chr5	+	14270933	14280545	exonic	NM_007118	TRIO	AGGATCTCAGGAGACTCATTTCCTATCTAGCCTGTATTCCCAGGGTTTCGAAAAAACGAT	190	78	73.7	6.48181	6.3734	68.5	72.5	72	105	72	75.5	83	67	75	68	6.50249	6.22799	6.68178	6.93382	6.06298	6.42605	6.39103	6.27496	6.28928	6.48566
hsa_circRNA_078244	0.954272	0.998047	1.00907	up	ASCRP3002269	hsa_circ_0078244	circBase	chr6	+	150092297	150111194	exonic	NM_005389	PCMT1	AGGATCTGGAAGTGGAATCCTTACTGCATGTTTTGCACGTATGAAAATGGAATCATCAAG	242	45.7	43.4	5.71035	5.69732	27.5	72	38	30	61	38	42	58	53	26	5.26408	6.22248	5.67737	5.46837	5.91945	5.65133	5.65133	6.09825	5.85314	5.23254
hsa_circRNA_103349	0.704142	0.980735	1.02471	up	ASCRP3002273	hsa_circ_0065217	circBase	chr3	-	47468646	47470160	exonic	NM_012235	SCAP	AGGATGGTCTCCTACACCATCACCCTGGTCTTCCAGCACTACCATGCCAATATGTGGGTG	485	778.6	892.4	9.75297	9.71776	709	873	624	733	954	934.5	1012	816	928	771.5	9.77026	9.48554	9.97607	9.75448	9.7785	9.61132	9.63931	9.83338	9.70461	9.80018
hsa_circRNA_101823	0.103271	0.797742	1.18143	up	ASCRP3002277	hsa_circ_0039697	circBase	chr16	-	58616696	58617086	exonic	NM_016284	CNOT1	AGGCACACACATGGAATGTAGAAGTCTTGATTGACGTTCTTAAAGAACTGTATTGAAGAA	238	44.1	33.9	5.72213	5.4816	31	51	42	34	62.5	28.5	31	37	45	28	5.37731	5.86021	5.87831	5.56424	5.93056	5.30707	5.38078	5.59484	5.71261	5.41268
hsa_circRNA_406237	0.168703	0.835709	1.15828	up	ASCRP3002278		25070500	chr3	+	16336362	16345099	exonic	uc003cax.3	OXNAD1	AGGCAGAAAAAATAAAGAGGGTTGATTTCTTTATTCCAGGAGTCTCTGTGGTTGGTGGGT	679	51.8	45.8	6.00883	5.79684	48	45	63	48	55	40	50	43	53	43	5.98252	5.75949	6.52208	5.98138	5.79867	5.67878	5.79152	5.79932	5.86269	5.8519
hsa_circRNA_406088	0.607714	0.970507	1.03304	up	ASCRP3002279		25070500	chr20	+	18722796	18724915	sense overlapping	NM_080820	DTD1	AGGCAGAATTCAGGTTTTTGCAAATACAAATGACACTACAGTCCATGTTCTCAGAAGCCC	2119	37.8	36.1	5.5953	5.5484	30	36	32	42	49	38	36.5	34	38	34	5.35523	5.55966	5.50421	5.8448	5.71261	5.6219	5.51473	5.50897	5.51056	5.58586
hsa_circRNA_406377	0.956577	0.998047	1.0027	up	ASCRP3002281		25070500	chr3	+	148857790	148863333	exonic	NM_032383	HPS3	AGGCAGTACTCACGCCACAATTTTTGCACGTCATTACAAGGAGATTATTTGGTAGCAATT	946	30.8	32.1	5.42376	5.41987	35	31	33	26	29	31	32	34.5	33	30	5.59335	5.34993	5.551	5.34061	5.28388	5.43663	5.41268	5.52673	5.34882	5.37448
hsa_circRNA_101019	0.361275	0.923656	1.20419	up	ASCRP3002284	hsa_circ_0006420	circBase	chr12	+	19615443	19626289	exonic	NM_153207	AEBP2	AGGCATATGCTGACACACAGTGGAGACAAACCTTTCAAGCATAAGCAGTACTATAATGGA	316	139.9	107.8	7.06773	6.79966	93	171	76	71.5	288	115	149.5	89.5	117	68	6.91401	7.26366	6.78458	6.43712	7.93926	6.91928	7.10923	6.69199	6.81223	6.46558
hsa_circRNA_104000	0.381026	0.924081	1.04559	up	ASCRP3002286	hsa_circ_0009145	circBase	chr5	+	167915606	167919852	exonic	NM_002887	RARS	AGGCCAAGTTTGGGGACTATCAGTGTAATAGTGCTATGGGTATTTCTCAGGAAGAAGAGA	324	37.2	33.2	5.54155	5.47723	30	38	33	31.5	53.5	30	36	34	36	30	5.35523	5.6219	5.50421	5.48881	5.73759	5.40418	5.55199	5.45916	5.46184	5.50897
hsa_circRNA_102126	0.336715	0.915006	1.07092	up	ASCRP3002287	hsa_circ_0044638	circBase	chr17	-	49059884	49063139	exonic	NM_001130528	SPAG9	AGGCCATGAAAATAGAGTTTGTATGTCCATTCATCTGTAGCCCAGTGGAGGAAATGTCTC	298	35.2	30.6	5.50117	5.40231	25	36.5	32.5	36	46	32.5	30	30.5	34	26	5.15476	5.58586	5.48399	5.66227	5.61896	5.45506	5.34061	5.40418	5.48721	5.3245
hsa_circRNA_001357	0.339549	0.916387	2.35774	up	ASCRP3002288	hsa_circ_0001357	circBase	chr3	-	167217940	167254788	exonic	NM_178824	WDR49	AGGCCCCGTCACTTTTTAAAAGGCTATTACTGTGTTTCGACCCCAAAACTTCAATCAATT	1208	1083.3	1391.3	10.2139	8.97645	989.5	1673	702.5	972.5	1079	1959.5	1841	971	1097.5	1087.5	10.2953	10.4487	10.1394	10.2042	9.98172	4.12968	10.4772	10.0633	9.89126	10.3208
hsa_circRNA_081379	0.785555	0.990108	1.04378	up	ASCRP3002289	hsa_circ_0081379	circBase	chr7	+	99621041	99621555	exonic	NM_003439	ZKSCAN1	AGGCCGTGACCCTTCTAGAAGACTTGGAGCTTGATTTATCAGGACAACAGGAATAGTAAA	514	137.4	125.4	7.07868	7.01687	88	210	80	87	222	146.5	168	107	127	78.5	6.81377	7.53221	6.80274	6.68752	7.55716	7.23325	7.27428	6.96681	6.91869	6.69129
hsa_circRNA_103046	0.65358	0.976831	1.02587	up	ASCRP3002294	hsa_circ_0007632	circBase	chr20	-	34312491	34313077	exonic	NR_040722	RBM39	AGGCGTGCCAATCATAGTACAGGCATCACAGAGAACCTATTGATAATTTAACTCCTGAGG	271	39.5	38.7	5.66881	5.63196	36	47	37	35.5	42	37.5	46	44	35	31	5.59335	5.75949	5.72174	5.67313	5.59634	5.60325	5.79152	5.79932	5.43663	5.52908
hsa_circRNA_406673	0.32207	0.908916	1.16224	up	ASCRP3002295		25070500	chr5	-	136770511	136771563	intronic	ENST00000282223	SPOCK1	AGGCTACTGATATTTACCACTAAAATTAGTGTTTTAATAAGTAAAAAAACTCCCCCAAGA	1052	188.4	171.4	7.67596	7.45905	166	213	202.5	206	154.5	143	213.5	165	199	136.5	7.69725	7.57981	8.21657	7.85125	7.03492	7.20505	7.58694	7.5638	7.53722	7.40225
hsa_circRNA_405450	0.947213	0.997516	1.00349	up	ASCRP3002297		25070500	chr16	+	19576172	19592975	exonic	NM_020314	C16orf62	AGGCTCTAAAAATAGTCATCCAGGCACTCCAGGAATAGGAACTACAAAGCTGAATTTGCA	622	81.5	82.5	6.52692	6.5219	68	91	76.5	71	101	90.5	82	72	95	73	6.48182	6.4919	6.75306	6.41193	6.4959	6.61337	6.39489	6.43462	6.58367	6.58292
hsa_circRNA_063681	0.0123541	0.601222	1.3156	up	ASCRP3002301	hsa_circ_0063681	circBase	chr22	-	43455389	43460330	exonic	NR_027779	TTLL1	AGGCTGTGGCGGTTTGTGTCTCAATCTAATAAGGAAGCCTACGTGATCTCTCTCTATATT	388	357.1	290.4	8.56859	8.17288	260	367	272.5	395	491	296	348	237	290	281	8.32445	8.30861	8.64982	8.78891	8.77118	8.09129	8.22479	8.06837	8.08094	8.39899
hsa_circRNA_100755	0.1145	0.806671	1.11409	up	ASCRP3002307	hsa_circ_0021102	circBase	chr11	-	8728631	8734282	exonic	NM_005418	ST5	AGGGAAGACCATCAAAGTGAAGACATTCCTGCCAGGTGCTGGCAATGAGCCCACACACAG	584	36.2	33	5.58108	5.42522	34	34.5	36	43	33.5	29.5	35	38	35	27.5	5.5688	5.53142	5.59634	5.83261	5.37622	5.26596	5.47163	5.55966	5.43663	5.39221
hsa_circRNA_102937	0.535435	0.960965	1.02448	up	ASCRP3002314	hsa_circ_0004554	circBase	chr2	-	230666967	230668943	exonic	NM_004238	TRIP12	AGGGATGATTCTTTAGATCTCAGCCCTCAAGGGTGGATATTCAGAGTCAAAGAAGGATGA	556	29.2	30.3	5.38549	5.35059	32	29	32	26	27	30	29	31.5	31	30	5.49144	5.34993	5.50421	5.3227	5.25915	5.38078	5.27646	5.36576	5.31728	5.41268
hsa_circRNA_405338	0.72051	0.982188	1.01365	up	ASCRP3002318		25070500	chr15	+	49528047	49600974	sense overlapping	NM_002044	GALK2	AGGGCATACACAGACTAAAGTGTATTTGGAAGAATAAACAGGGACTTCAGTACTAGTGCT	72927	30	32	5.39976	5.38021	32.5	31	32	25.5	29	32	34	30	34	30	5.52908	5.39221	5.46184	5.28758	5.3281	5.36576	5.44328	5.27344	5.40589	5.41268
hsa_circRNA_004912	0.532648	0.960965	1.09011	up	ASCRP3002321	hsa_circ_0004912	circBase	chr3	+	52446826	52448603	exonic	NM_016483	PHF7	AGGGGAATTTCTTCAGAAAGACAATATCAGCGTGCATTATTTCTGTCTTCTGGAAGAGCC	255	94.1	82.2	6.60786	6.48339	73	130	52	60.5	155	96	93	78	91	53	6.58217	6.93382	6.23922	6.23327	7.05083	6.67756	6.53422	6.52669	6.52051	6.158
hsa_circRNA_000827	0.922557	0.993658	1.00439	up	ASCRP3002322	hsa_circ_0000827	circBase	chr18	+	9204473	9211782	exonic	NM_015208	ANKRD12	AGGGGCAAATGTGAATGTGAAAGATTTTGCAGATTCAGATCCAGGACATACAAGTGAAAA	417	32.7	32.7	5.4744	5.46808	29	36	35.5	26	37	30	35	35.5	36	27	5.33705	5.54638	5.63596	5.37448	5.47811	5.40418	5.5283	5.54406	5.47163	5.39221
hsa_circRNA_100651	0.259184	0.880249	1.1231	up	ASCRP3002323	hsa_circ_0005691	circBase	chr10	+	96267023	96271411	exonic	NM_015188	TBC1D12	AGGGGCATACACATGCTACAGGCCTGATGTTGGTTATAACTTTATGAAATCTTCCTCTCA	242	44.5	37.9	5.75015	5.58266	38	35.5	32	51	66	35	39	43.5	34	38	5.66227	5.55966	5.46184	6.0539	6.01307	5.46511	5.55199	5.7546	5.41713	5.72447
hsa_circRNA_102010	0.503844	0.957762	1.05372	up	ASCRP3002324	hsa_circ_0003638	circBase	chr17	+	26490568	26499644	exonic	NM_016231	NLK	AGGGGTCCTCATAAACAGGTTTGAAATATCTCCATTCAGCTGGCATTTTACATCGAGACA	398	123.9	122.4	7.06371	6.98822	109	141	98	105	166.5	162	136	103	109	102	7.10923	7.02708	7.15146	6.91251	7.11828	7.33733	6.98822	6.88968	6.73488	6.99097
hsa_circRNA_101795	0.122256	0.811508	1.0834	up	ASCRP3002326	hsa_circ_0000688	circBase	chr16	+	29845053	29845387	exonic	NM_005115	MVP	AGGGTGACAGGACATCACACCCCTGCAGGTGGTTCTGCCCAACACTGCCCTCCATCTAAA	256	316.1	311.4	8.39142	8.27585	253.5	388.5	222.5	342	374	297	359	301	343	257	8.29777	8.37963	8.36352	8.55749	8.35869	8.09788	8.27128	8.40985	8.31225	8.28799
hsa_circRNA_016413	0.8394	0.991585	1.00893	up	ASCRP3002327	hsa_circ_0016413	circBase	chr1	+	213046019	213061936	exonic	NM_014053	FLVCR1	AGGTACTTCATCTGGTCTTCTTAATGCTTCTGCACAGCCTTCAAAGAAAAACCTCGGTAT	530	54.8	53.5	6.0133	6.00048	52	53.5	46	54	68.5	49.5	57.5	46.5	60.5	53.5	6.03049	5.93292	6.0067	6.07587	6.02052	5.90306	6.01307	5.8664	6.03049	6.18939
hsa_circRNA_406809	0.686361	0.980008	1.01192	up	ASCRP3002329		25070500	chr6	+	88046726	88085428	exonic	uc021zck.1	SMIM8	AGGTATATTCTGATAATAAATCATCATTGATCAAGATGTCTTCAGCACCTGAGCCTCCAA	527	42	41.2	5.71448	5.69738	42	39	37	42	50	39	42	45	44	36	5.79672	5.60473	5.74299	5.71536	5.71261	5.65133	5.67596	5.79932	5.6886	5.67172
hsa_circRNA_104040	0.708477	0.980735	1.05035	up	ASCRP3002336	hsa_circ_0075410	circBase	chr6	+	304627	311962	exonic	NM_020185	DUSP22	AGGTGACACATATTCTGTCTGTCCACGATAGTGCCAGGCCTATGTTGGAGATCCTGCCCG	117	60.3	59.3	6.17557	6.1047	64	53	51.5	67	66	39	52.5	83	71	51	6.39275	5.92026	6.23922	6.35649	5.96913	5.71261	5.88281	6.61836	6.20652	6.10319
hsa_circRNA_103879	0.649158	0.976831	1.09488	up	ASCRP3002337	hsa_circ_0072857	circBase	chr5	-	70294550	70297970	exonic	NM_004536	NAIP	AGGTGATGACCCATTAGACGATCACACCAGATGTTTTCCCAAGGAGAACATTTTGTGAAT	272	182.2	158.1	7.44175	7.31098	90	236	98	127	360	163	225.5	127	178	97	6.88501	7.70674	7.15146	7.17249	8.29306	7.38116	7.65477	7.18446	7.37881	6.9557
hsa_circRNA_101069	0.122775	0.811508	1.25921	up	ASCRP3002338	hsa_circ_0026497	circBase	chr12	+	53410256	53416411	exonic	NM_001417	EIF4B	AGGTGATGATAGCTTTGGAGACACAAAAAAGAAGAATAAGAAGGGGAAGACTATCTCCCT	654	90.1	66.8	6.59405	6.26154	65.5	63	62	117	143	61	66	64	72	71	6.41256	6.07661	6.46108	7.07375	6.94627	6.16304	6.16304	6.29731	6.20652	6.47778
hsa_circRNA_103636	0.164253	0.83509	1.1018	up	ASCRP3002343	hsa_circ_0001410	circBase	chr4	+	52729602	52744020	exonic	NM_015115	DCUN1D4	AGGTGCTTGGAATGGTTCTATGAATATGCAGATTTTCAGCTGAACTCTCATCTCTCAACA	318	107.2	102.2	6.88969	6.74982	101	102	93.5	91.5	148	95	112	105	113	86	7.00463	6.65599	7.08169	6.73624	6.96989	6.63701	6.73556	6.88317	6.71949	6.77386
hsa_circRNA_000490	0.64953	0.976831	1.01229	up	ASCRP3002349	hsa_circ_0000490	circBase	chr13	+	51693168	51693304	antisense	None	None	AGGTGTACAGTATGCCTGGGTGTACAGTATGCCCAGGTCTACAGTGTGCTCAGGCATATG	136	34.7	35.6	5.4818	5.46417	33	36	36	31.5	37	36	38.5	35	33.5	35	5.46756	5.49465	5.551	5.45916	5.43663	5.46511	5.56271	5.45916	5.36226	5.47163
hsa_circRNA_103570	0.265501	0.882601	1.11838	up	ASCRP3002350	hsa_circ_0008439	circBase	chr3	+	197592293	197593090	exonic	NM_032773	LRCH3	AGGTGTCAGGGCAGAAACCAACAAAGAGTGATGACAGACCTAATGCTCTATTAAGTTCAC	157	74.5	65.9	6.39814	6.23673	70	92.5	69.5	45	95.5	70	64.5	68	73	54	6.52208	6.52051	6.6299	5.90628	6.41193	6.32023	6.12134	6.34103	6.24304	6.158
hsa_circRNA_400094	0.412109	0.932768	1.04597	up	ASCRP3002356	hsa_circ_0092347	circBase	chr9	-	86588374	86588774	intronic	NM_002140	HNRNPK	AGGTTGCTCACTGCAACAGTATATTATTGTTATGCTTATAGCAGAGGCCCATAGGATCGA	400	37.2	34.5	5.57358	5.50873	33	40	30	32	51	33.5	37	31	41	30	5.50897	5.64558	5.41268	5.53453	5.76613	5.51788	5.55199	5.37905	5.63886	5.45588
hsa_circRNA_400102	0.726238	0.982682	1.02139	up	ASCRP3002358	hsa_circ_0092354	circBase	chr9	-	139270332	139270572	intronic	NM_003086	SNAPC4	AGGTTTACCAAGCAGACTGGGCGTGGCCGGCGCTGGGGTGGTCTTGGCATAGGCTCATTC	240	46.4	46.4	5.85842	5.82789	38	44	44	55	51	44	51	45	49	43	5.76215	5.69091	5.96025	6.13291	5.74589	5.76746	5.81264	5.8494	5.84354	5.8664
hsa_circRNA_103230	0.289785	0.894661	1.05959	up	ASCRP3002359	hsa_circ_0063419	circBase	chr22	+	40749076	40750331	exonic	NM_000026	ADSL	AGGTTTCACACATTTCCAGACTTGATTATTCTTAGAAATGCACTTGACCTGCTTTTGCCA	125	46	43.3	5.84594	5.76244	45	47	45	36	57	45	41	46	47	37.5	5.91228	5.79932	6.0067	5.63066	5.88076	5.84228	5.62774	5.82542	5.7546	5.76215
hsa_circRNA_023690	0.1721	0.836487	1.05709	up	ASCRP3002361	hsa_circ_0023690	circBase	chr11	-	77327195	77340944	exonic	NM_001293	CLNS1A	AGGTTTTCTATATTACCGCCTGTCTTGGTTAGATGGCTCTGGATTAGGATTCTCACTGGA	1156	74.4	71.6	6.40164	6.32153	62	89	58	73	90	77.5	84	69	71.5	56	6.32113	6.4668	6.39103	6.4668	6.36241	6.42605	6.41108	6.33189	6.23506	6.20358
hsa_circRNA_407305	0.100558	0.797169	1.07059	up	ASCRP3002365		25070500	chrX	-	83588766	83616620	exonic	NM_144657	HDX	AGTAAACTCTTTCTTGGATTATAAGCTACAGGACCGCACTCAGTTCAGTGACCGAGACTT	519	60.6	57.9	6.15913	6.06072	55	64	54	55	75	59.5	60.5	58	60.5	51	6.1365	6.06621	6.3062	6.1454	6.14132	6.13445	6.04955	6.08588	5.93056	6.10319
hsa_circRNA_084956	0.151618	0.833212	1.15742	up	ASCRP3002367	hsa_circ_0084956	circBase	chr8	-	95938199	95944335	exonic	NM_001135733	TP53INP1	AGTAAATAAAGTGTCCTTTAACTTCAGGCCAGGAAAAGCTGCTTATAAGACTCACGGGCA	4795	51.8	43.2	5.94117	5.73025	50	39.5	39	61.5	69	38.5	47	42	41	47.5	6.03049	5.60473	5.7648	6.25955	6.04628	5.60325	5.76613	5.71261	5.60325	5.96603
hsa_circRNA_061007	0.899992	0.993658	1.00404	up	ASCRP3002368	hsa_circ_0061007	circBase	chr20	+	57569164	57570188	exonic	NM_198976	TH1L	AGTAAATTTTTAAAAAGCCTTTCTGCTGGGTTGGATTAAGTGCTGGACGTCATTGCTCCT	622	27.8	29	5.2874	5.28158	25	27	27	28	32	26	29	30	33	27	5.18084	5.28758	5.2622	5.34061	5.36576	5.20301	5.3227	5.27344	5.37622	5.23254
hsa_circRNA_407302	0.00580183	0.533473	1.083	up	ASCRP3002369		25070500	chrX	-	76776418	76776879	intronic	ENST00000373344	ATRX	AGTAATAAGGATAAGCTAATTGGCAATTGTCTTATTCCAACCTCCAATTTGTACCCTCCA	461	38	33.2	5.58921	5.47418	34	40	35	35	46	34	35	32	35	30	5.52908	5.6219	5.59634	5.56424	5.63451	5.4856	5.49944	5.37905	5.51056	5.49625
hsa_circRNA_025501	0.224267	0.865665	1.17327	up	ASCRP3002370	hsa_circ_0025501	circBase	chr12	+	12870301	12875305	exonic	NM_004064	CDKN1B	AGTAATCAATAAAGAAAACTTCCATAGCTATTCTTCTTCGTCAGCCTCCCTTCCACCGCC	2413	1999.4	2073.2	11.1413	10.9108	1857	2001	1585	2021	2533	1802	1983	2242	2451	1888	11.1826	10.7289	11.3399	11.252	11.2031	10.5879	10.5907	11.2857	11.0112	11.0784
hsa_circRNA_102656	0.352941	0.920651	1.04984	up	ASCRP3002371	hsa_circ_0003001	circBase	chr2	-	32117060	32157204	exonic	NM_015955	MEMO1	AGTAATCTCTTTGTGGTTTCTTCTGATTTCTGCCATTGGGCCATGCAGGATATACGTACT	437	36.4	34.7	5.56641	5.49625	33.5	39.5	34	42	33	34	35	34	37	33.5	5.52908	5.60473	5.48399	5.8152	5.39907	5.49944	5.51473	5.49625	5.46184	5.50897
hsa_circRNA_103242	0.162347	0.83509	1.05258	up	ASCRP3002375	hsa_circ_0063604	circBase	chr22	+	42204878	42206004	exonic	NM_024821	CCDC134	AGTACAAGATCCTTGATGTCATGCTCAAGGGGCTCTTTAAGCTCAAGAGGTTTGGATATG	241	31.5	30.1	5.4353	5.36137	31	32	33	27.5	34	28	30	31	32.5	29	5.37731	5.41098	5.59634	5.35523	5.43663	5.28573	5.34061	5.37905	5.38877	5.41268
hsa_circRNA_082275	0.775828	0.98896	1.04581	up	ASCRP3002377	hsa_circ_0082275	circBase	chr7	-	128655032	128657110	exonic	NR_034053	TNPO3	AGTACAGTAGTATCTCTATTGCTGGCTTTAGCAATAGCAGATCTTGCCCTACAGATGCCT	231	88.4	86.1	6.61456	6.54995	96	77	66.5	85.5	117	52	77	110.5	100	91	6.92632	6.28466	6.55703	6.65727	6.64754	5.93882	6.30894	7.00736	6.62166	6.87296
hsa_circRNA_100950	0.82871	0.991585	1.0407	up	ASCRP3002378	hsa_circ_0007694	circBase	chr11	+	108137897	108138069	exonic	NM_000051	ATM	AGTACCATAGGCATCCTTCATCAAAAAGCCATTTGACCGTGGAGAAGTAGAATCAATGGA	172	201.3	182	7.5985	7.54095	129	285	135.5	97	360	194	193	174	208	141	7.34859	7.96385	7.5832	6.80887	8.28799	7.5638	7.44169	7.62836	7.61411	7.45678
hsa_circRNA_104944	0.592817	0.970507	1.03311	up	ASCRP3002381	hsa_circ_0089183	circBase	chr9	+	134072602	134077104	exonic	NM_005085	NUP214	AGTACTGGTGGAATAGTCTTTGGCCAGGGGCAACACCCTCCACTAAAGAGTCAAGCCAGC	1871	99.8	99.8	6.79244	6.74544	90	107	87.5	98	116.5	88	101	104	115	91	6.87634	6.67826	6.93382	6.81505	6.6587	6.57041	6.61909	6.90741	6.78837	6.84189
hsa_circRNA_035208	0.168876	0.835709	1.15997	up	ASCRP3002383	hsa_circ_0035208	circBase	chr15	-	50596162	50596330	exonic	NM_005254	GABPB1	AGTAGAGGTTTTACTTAAGCTGGGAACTTCTCCACTTCATCTAGCAGCACAGTATGGTCA	168	160	144.2	7.42505	7.21096	142	163	126	176	193	177	176	95	142	131	7.48144	7.21512	7.51178	7.59401	7.32288	7.47459	7.33778	6.78805	7.08222	7.37215
hsa_circRNA_401374	0.808536	0.991585	1.01106	up	ASCRP3002384		25242744	chr15	-	35219235	35231014	exonic	NM_014691	AQR	AGTAGATACTCGGGAGTCCTTGGTCAAGTTTTTTGGACCTCTTAGGGCATATCAAGAGAG	477	28.4	29.1	5.35463	5.33877	32	26	32	24	28	28	31	30	30.5	26	5.49144	5.25915	5.50421	5.23446	5.28388	5.36576	5.41268	5.3281	5.30342	5.28388
hsa_circRNA_007273	0.868878	0.993658	1.03066	up	ASCRP3002385	hsa_circ_0007273	circBase	chr2	-	73315177	73316443	exonic	NM_015470	RAB11FIP5	AGTAGCTGGTTTGGCTTGAGAGAAGCCAAGGACCCGACTCAGAAACCCAGGTGGTACAAG	1137	83.6	83.2	6.56735	6.52377	84	68	120	63	83	78	84.5	82.5	83	88	6.76943	6.11802	7.42886	6.28121	6.23922	6.40769	6.41108	6.59325	6.39275	6.81409
hsa_circRNA_077753	0.135519	0.825602	1.07	up	ASCRP3002387	hsa_circ_0077753	circBase	chr6	+	121756744	121770873	exonic	NM_000165	GJA1	AGTATAAACATAGAGTCAGTGGCTTGAAACTTTTAAAAGCTCTGTGCTCCAAGTTACAAA	3130	30.3	30	5.40967	5.31206	32	30	31.5	29	29	27	32	30	32	29	5.46756	5.34993	5.5283	5.37448	5.3281	5.1588	5.40418	5.27344	5.33168	5.39221
hsa_circRNA_008891	0.222557	0.864605	1.05166	up	ASCRP3002389	hsa_circ_0008891	circBase	chr17	+	74554455	74554682	exonic	NR_038108	LOC100507246	AGTATGAGAATACGTGTTGACATACAAGCCAGCTATGAGGCCTTTCTTTGTTTGGCATCT	227	29.4	29.5	5.42476	5.35209	27	29	31	32	28	30	29	30	34	24.5	5.37731	5.34993	5.50421	5.56424	5.3281	5.43663	5.3227	5.36576	5.37622	5.25915
hsa_circRNA_092398	0.513315	0.959224	1.02182	up	ASCRP3002390	hsa_circ_0000441	circBase	chr12	-	116534473	116549317	exonic	NM_015335	MED13L	AGTCAACAAAAGTTGTGGAAGAAGGACTCTGGGAAAATGGCCTTTCCTATGAATGTAGGA	169	53.4	52	5.98439	5.95325	50.5	57	45	46	68.5	49	56	51	55	49	6.06513	6.01642	5.94468	5.85896	6.03676	5.91348	6.00221	5.90064	5.91945	6.03049
hsa_circRNA_037911	0.841653	0.99178	1.0088	up	ASCRP3002391	hsa_circ_0037911	circBase	chr16	-	11988810	11991892	exonic	NM_001130007	GSPT1	AGTCAACCATTGGAGGACAAATAATCACCTGTGGAATCCTCTCAAGAGGAACAGTCATTG	346	36	36.8	5.51779	5.50515	34	37	30	32	47	34	40	34	44	32	5.50897	5.51788	5.38705	5.50262	5.67243	5.4856	5.55199	5.43663	5.63886	5.41268
hsa_circRNA_406604	0.19735	0.850065	1.04662	up	ASCRP3002392		25070500	chr5	-	54915227	54915954	sense overlapping	TCONS_00010338	XLOC_004827	AGTCAACCCATTAAATCAAGAACCTACCGACGGAGAACCTTTAGGATAGGCATCAACAAC	727	29.7	29.9	5.39717	5.33143	29	30	33.5	28	28	28	30	31	30.5	30	5.33705	5.37731	5.551	5.43663	5.28388	5.36576	5.3227	5.31253	5.33168	5.3245
hsa_circRNA_008069	0.455897	0.948436	1.17004	up	ASCRP3002399	hsa_circ_0008069	circBase	chr3	-	133341934	133343019	exonic	NM_007027	TOPBP1	AGTCAGCACCATCAAATGGAAGTGGAAAGAATGACTCTAAAGGAGGTGGAGTTTTGATGA	374	76.4	59	6.28013	6.05357	35	116	59	50	122	47.5	51	89	71.5	36	5.54946	6.76187	6.41193	5.98138	6.69603	5.92442	5.83261	6.65599	6.21597	5.63886
hsa_circRNA_401253	0.962351	0.998206	1.00483	up	ASCRP3002400		25242744	chr14	-	55457930	55467710	exonic	NM_007086	WDHD1	AGTCAGGTTCTACACCGTTGCATCTCACTCACAGATTCATGACCCTCAATATAGTAACCT	648	222.4	238.4	7.90659	7.89965	243	245	193	180	251	272	265	222	210	223	8.25532	7.75728	8.13683	7.66753	7.71601	7.97162	7.8553	7.98064	7.62526	8.06542
hsa_circRNA_092589	0.0486778	0.750314	1.17675	up	ASCRP3002401	hsa_circ_0001915	circBase	chrX	-	40988349	40990765	antisense	NM_001039590	USP9X	AGTCAGTATGTGGAAATGCAGCTTCTAAAAGCACTTCTAATTCCCCTTTCGGCAAAACTG	2416	68.9	55.9	6.28639	6.05158	53	60	55	81	95.5	56	56.5	54	61	52	6.10214	6.06621	6.25484	6.59682	6.41193	6.08588	5.99162	6.06082	6.01642	6.10319
hsa_circRNA_101436	0.633665	0.976416	1.10269	up	ASCRP3002403	hsa_circ_0000567	circBase	chr14	-	99924615	99932150	exonic	NM_199123	SETD3	AGTCATCCAGTCAGAAAAATGGGTAAGAAGAGTCGAGTAAAAACTCAGAAATCTGGCACT	683	96.2	79.1	6.59271	6.45169	53	104	93.5	44	186.5	63	83	74.5	99	76	6.10214	6.63484	7.08169	5.85896	7.28594	6.18741	6.41108	6.44398	6.61058	6.6054
hsa_circRNA_006270	0.615903	0.972338	1.0372	up	ASCRP3002404	hsa_circ_0006270	circBase	chr5	+	148590288	148612863	exonic	NM_014945	ABLIM3	AGTCATCTGCGGATGGTGTTCCATACTGTGAGTCCGACTACCATGCCCAGTTTGGCATTA	313	39.4	37	5.6315	5.5788	30	38	37	44	48	33	35	43	42.5	31.5	5.35523	5.59634	5.63596	5.90628	5.6637	5.46511	5.48881	5.71261	5.67878	5.54869
hsa_circRNA_103946	0.0992572	0.797169	1.10552	up	ASCRP3002405	hsa_circ_0073992	circBase	chr5	+	134032815	134033747	exonic	NM_021982	SEC24A	AGTCATGAGGATTCGGTGCACCAAAGGATATACACATGACACCATCCACTGACTTCTATA	280	39.3	35	5.64481	5.50008	40.5	33	37	38	48	33	34	31	43	34	5.80535	5.43663	5.59634	5.67313	5.71261	5.43663	5.47163	5.41713	5.67878	5.49625
hsa_circRNA_406949	0.650898	0.976831	1.07573	up	ASCRP3002406		25070500	chr7	-	56170365	56170905	intronic	uc003trj.3	PSPH	AGTCATTTTTATGAGTAATTTTCTGAATTTTCTTCCTTTAGAAGCCACCATGTTTGGCCT	540	51.6	47.1	5.93844	5.83312	54	47	38	81	38	44	55.5	53	34	49	6.12548	5.73759	5.72174	6.59682	5.51056	5.77757	5.97795	5.97372	5.40589	6.03049
hsa_circRNA_100513	0.830394	0.991585	1.03152	up	ASCRP3002407	hsa_circ_0017310	circBase	chr1	+	246754813	246755243	exonic	NM_152609	CNST	AGTCCAAGAAGCAAAAAAGGGACTGCTAAGAAGATACCACCAGACATGGAAGGTCTTTAA	430	71.5	71.2	6.29993	6.25515	57	67	54	53.5	126	88	67.5	46.5	103.5	50.5	6.19503	6.16001	6.3062	6.07587	6.76253	6.58367	6.14132	5.81392	6.67064	6.06621
hsa_circRNA_103905	0.883528	0.993658	1.02203	up	ASCRP3002408	hsa_circ_0008226	circBase	chr5	+	80388619	80422982	exonic	NM_006909	RASGRF2	AGTCCACCAGGTTCTCTTATTCAAGTACCTTCCGTTGAGAGGGGGAAACTTAGTAAAGTT	1296	665	758.4	9.43674	9.40531	489	1092.5	423	590	730.5	1144	1090	486	544	528	9.2564	9.83338	9.34924	9.37874	9.36596	9.9172	9.73421	9.09963	8.97766	9.29785
hsa_circRNA_100375	0.542976	0.961292	1.03698	up	ASCRP3002410	hsa_circ_0006758	circBase	chr1	+	165859440	165860559	exonic	NM_012474	UCK2	AGTCCAGATCCCCGTGTATGACTTTGTCTCCCATTCCCGTCTTCCGTGTGTGCTAAGATC	257	5356.1	7010.6	12.6106	12.5582	4730	7310	3087	5584.5	6069	7552	9174	6298	6414.5	5614.5	12.5734	12.5998	12.4805	12.8362	12.5633	12.5633	12.6551	12.6331	12.3399	12.5998
hsa_circRNA_104590	0.770718	0.988443	1.02947	up	ASCRP3002416	hsa_circ_0083952	circBase	chr8	+	37967896	37968351	exonic	NM_001105214	ASH2L	AGTCCCGAACACAGGATGAACATCCGAAGACAATGTTCTCCAAAGATAAGATCCTGTCTA	184	59.7	59.2	6.15116	6.10925	56	61	51.5	80	50	60	64	55	61	56	6.19503	6.06621	6.20554	6.55818	5.73081	6.14642	6.09419	6.10424	5.97795	6.22344
hsa_circRNA_101317	0.489957	0.957743	1.11216	up	ASCRP3002419	hsa_circ_0004137	circBase	chr14	-	23375403	23378804	exonic	NM_001077351	RBM23	AGTCCTCCACTTGCCACTGGGATGAGCAACAAAGGAAAGAAGTTAAAAAGGATTATCCTA	335	264	238.8	8.03203	7.87867	184	347	171.5	160	457.5	261.5	300	174	280	178.5	7.82419	8.21122	7.97707	7.48605	8.66163	7.95037	8.02184	7.62052	8.02779	7.77282
hsa_circRNA_405870	0.620226	0.973297	1.03043	up	ASCRP3002426		25070500	chr2	+	44683706	44776867	intronic	ENST00000378494	CAMKMT	AGTCTCAGACTTCAGGGAAGCAACCAGGGGAAAATGAAGATATCACCATCAGTAGTAACT	93161	38.6	37	5.59336	5.55011	40	39	31	30	53	34	42.5	36.5	41	31	5.72945	5.6219	5.41268	5.43663	5.76613	5.46511	5.66654	5.54406	5.61896	5.45588
hsa_circRNA_002032	0.18013	0.842924	1.20598	up	ASCRP3002427	hsa_circ_0002032	circBase	chr1	-	63042932	63052295	exonic	NM_033407	DOCK7	AGTCTCATTGGAAAAACCACCACAGGCTTATTCTGTACTGTCTCCTGAGAAATCTTCTCT	430	204.5	177	7.7645	7.4943	169	191	160.5	287	215	201.5	221	156.5	150	156	7.72588	7.40751	7.86706	8.31327	7.50881	7.61558	7.63831	7.48824	7.1389	7.59048
hsa_circRNA_009677	0.450102	0.946935	1.05388	up	ASCRP3002428	hsa_circ_0009677	circBase	chr1	-	9991948	9992956	exonic	NM_032368	LZIC	AGTCTCTACAGACCTTGATGGATAGAGATCTGATGGTAGGAAAGCTGGAAAGAGACCTGT	178	46.2	42.2	5.77776	5.70205	42	52	34	35	68	45	44.5	40.5	46	35	5.79672	5.92026	5.5688	5.59634	6.0067	5.80535	5.73353	5.7546	5.61896	5.59783
hsa_circRNA_006518	0.832737	0.991585	1.01808	up	ASCRP3002430	hsa_circ_0006518	circBase	chrX	+	30683627	30695569	exonic	NM_001205019	GK	AGTCTGGGACAAGATAACTGGAGAGCCTCTCTACAATGCTGTGGGTTTTCAATTCAAAAA	259	69.5	70.5	6.35361	6.32775	72	70.5	64	64.5	76.5	61	64	79.5	77	71	6.58217	6.24304	6.4919	6.27216	6.17877	6.16304	6.09419	6.50429	6.33234	6.5449
hsa_circRNA_104691	0.375415	0.923656	1.01643	up	ASCRP3002431	hsa_circ_0085613	circBase	chr8	-	131249167	131249240	exonic	NM_001247996	ASAP1	AGTCTGTAAAAGCAATATATAATTCTGGTCAAGGCTCTAGACCAAGATAGAACAGCCCTT	73	31	30.6	5.39374	5.37023	29	32	31	26	37	29	29	31	33	31	5.41988	5.41098	5.33705	5.34061	5.4602	5.38078	5.34061	5.37905	5.37622	5.37448
hsa_circRNA_102205	0.537235	0.960965	1.06155	up	ASCRP3002433	hsa_circ_0045862	circBase	chr17	+	76082583	76083174	exonic	NM_001142640	TNRC6C	AGTCTTCACCCAACACCTTTGCTCCTTACCCTCTCGGCATACCAACGTTTACAAATCCAG	325	612.4	634.7	9.31401	9.22785	406	849	355	629	823	788.5	771.5	542	635	436.5	8.98444	9.46364	9.069	9.49627	9.55671	9.39384	9.29004	9.2389	9.19213	9.02433
hsa_circRNA_403250	0.510474	0.959039	1.06865	up	ASCRP3002434		25242744	chr4	+	152487289	152510078	exonic	NM_001109977	FAM160A1	AGTCTTGGCTCCTGCTCTCCATAAGGTTTTGGAAGGTGACAATGAAATGTGAAGAAGTTA	1100	1148.3	1317.9	10.3362	10.2404	1142	1403.5	913	1152	1131	1684.5	1588	1102	1072	1143	10.4772	10.1954	10.5194	10.4487	10.0404	10.4423	10.2387	10.2647	9.85721	10.3991
hsa_circRNA_009107	0.649803	0.976831	1.02678	up	ASCRP3002435	hsa_circ_0009107	circBase	chr19	+	4944143	4947223	exonic	NM_013282	UHRF1	AGTCTTGTGATCAGAAACTCACCAACACCAACAGGTACTGCCCTGAGTGCCGGAATGATG	444	50	49	5.90857	5.87045	39	55.5	44.5	49	62	44	51	45	65	40	5.6951	5.93292	5.99466	5.98138	5.93882	5.76746	5.8519	5.82542	6.10214	5.80535
hsa_circRNA_007255	0.391107	0.927359	1.0284	up	ASCRP3002436	hsa_circ_0007255	circBase	chrX	+	69549254	69553539	exonic	NM_012310	KIF4A	AGTCTTGTTGCTACAGGCCCATGGAGGTACCCTGCCTGGATCTATAACGTATTAATATTA	355	52.6	51.8	5.97851	5.93811	49	56	45	51	62	53	59	44	57	46	6.0153	5.97909	5.97795	5.98138	5.93882	5.98138	6.00221	5.76878	5.95909	5.97909
hsa_circRNA_103760	0.654465	0.976831	1.01364	up	ASCRP3002439	hsa_circ_0071236	circBase	chr4	-	151791676	151814301	exonic	NM_001199282	LRBA	AGTGAAGATACAAAACCCTCGATGACAATCTAATGGATGTCCTACAGCTGCTTGTTGCAT	382	36.2	35.6	5.53919	5.51964	34	43	34	33	37	39	36	34	36	33	5.52908	5.66938	5.551	5.46837	5.47811	5.56119	5.5283	5.49625	5.44824	5.56424
hsa_circRNA_101092	0.206441	0.852877	1.03782	up	ASCRP3002440	hsa_circ_0008594	circBase	chr12	+	64456696	64509673	exonic	NM_020762	SRGAP1	AGTGAAGATGTGCTGTGATCTTGGCTACCATGCAAGTCTGAACAGAGCCCTAAGAACATA	1423	35.2	33.1	5.50173	5.44817	35	32	34	36	39	32	32	35.5	36	30	5.5688	5.46348	5.41268	5.56424	5.49944	5.40418	5.44328	5.54406	5.43663	5.41268
hsa_circRNA_102874	0.884776	0.993658	1.0054	up	ASCRP3002441	hsa_circ_0057462	circBase	chr2	+	190315628	190316621	exonic	NM_032168	WDR75	AGTGAATAAAGAAAAACCAGCTGTATTCTTGTTCCCTTGATGGCACAATTAAACTGTGGG	157	32.2	33	5.46712	5.45935	30	31	30	35	35	32	33	35	36	29	5.44659	5.37731	5.41268	5.63066	5.46837	5.43663	5.47163	5.55966	5.43663	5.39221
hsa_circRNA_017969	0.0658618	0.772013	1.23102	up	ASCRP3002443	hsa_circ_0017969	circBase	chr10	-	22856779	22862386	exonic	NM_005028	PIP4K2A	AGTGACAAAGAAAAGTACATAGTGGAATGTCATGGGATCACCCTTCTTCCCCAGTTCTTG	186	1205.2	1162.4	10.4017	10.1018	1166	1232	993	1132	1503	1181.5	1200	1024	1279.5	1127	10.5227	9.96875	10.6426	10.4255	10.4487	9.97607	9.89126	10.1474	10.1263	10.3681
hsa_circRNA_017695	0.893252	0.993658	1.00361	up	ASCRP3002457	hsa_circ_0017695	circBase	chr10	+	11789347	11797607	exonic	NM_024693	ECHDC3	AGTGCCTAGAAAGGAACATCGTCTTGAGCAATCCCAAGAAGAGGAACGCGTTGTCACTTG	421	35.2	36.3	5.53155	5.52634	37	34	33	31	41	33	40	38.5	35	35	5.62482	5.49465	5.50421	5.50262	5.53142	5.4856	5.55199	5.55966	5.43663	5.59783
hsa_circRNA_104402	0.539549	0.960965	1.03912	up	ASCRP3002472	hsa_circ_0005811	circBase	chr7	-	74239461	74248066	exonic	NM_173537	GTF2IRD2	AGTGGAGGACTATTTCTGCTTTTGTTATGTGTAAAGAACTGGCCAAGTCCAAGGCAGAAG	259	42.5	40.2	5.69539	5.64002	41	54	33	31.5	53	38	42.5	44.5	43	33	5.79672	5.86021	5.551	5.48881	5.7802	5.56119	5.6886	5.78238	5.63886	5.52908
hsa_circRNA_407205	0.920801	0.993658	1.01949	up	ASCRP3002476		25070500	chr9	+	99481790	99483412	sense overlapping	ENST00000423924	RP11-535M15.1	AGTGGGAGATTTGGAACAGCTTTGAGAAGAGCAAGGTGGTGGTTATTTAATGGGTATTTG	1622	70	71	6.27936	6.25151	44	82.5	65	53	105.5	43	48	92.5	124	47.5	5.82414	6.36416	6.5449	6.12238	6.54121	5.79672	5.83261	6.75333	6.88022	5.99466
hsa_circRNA_103516	0.56552	0.968022	1.06606	up	ASCRP3002477	hsa_circ_0003692	circBase	chr3	+	171969049	172028671	exonic	NM_022763	FNDC3B	AGTGGGATGAGAAATTATACCATTTTATGGAATGTCAACCTACATCACCCGAGAAGACCA	746	66.2	62	6.2614	6.16911	59.5	66	66	45	94.5	45	64	72	80	49	6.28374	6.15323	6.56813	5.90628	6.39564	5.8664	6.14845	6.4541	6.34612	6.03049
hsa_circRNA_002106	0.38633	0.926422	1.09292	up	ASCRP3002478	hsa_circ_0000053	circBase	chr1	-	36826821	36828257	exonic	NM_032017	STK40	AGTGGGATTTCTGGAAATAATGCAAAGAGAGCTGGACCATTCATCCTTGAGAACATCAGT	1436	136	122.3	7.12423	6.99604	102	184	81.5	103	209.5	130.5	142	119.5	140	79.5	7.01725	7.38159	6.87961	6.88673	7.45597	7.05937	7.06604	7.07635	7.04628	6.73217
hsa_circRNA_102800	0.411242	0.932768	1.06698	up	ASCRP3002479	hsa_circ_0008953	circBase	chr2	-	110342702	110350696	exonic	NM_144710	SEPT10	AGTGGGATTTGGTGACCAAATAAATAAAGAAGAGAGCTCTTTCAGTCTCACATGGCAACG	383	54	50	5.99035	5.89682	49	63	43	57	58	65	55	41	44	45	6.03049	6.0579	5.87831	6.12238	5.86269	6.24209	5.91826	5.76878	5.6886	5.8664
hsa_circRNA_062610	0.655829	0.976831	1.02174	up	ASCRP3002483	hsa_circ_0062610	circBase	chr22	+	24761443	24765288	exonic	NM_015330	SPECC1L	AGTGGTGTCAGAAGAAAACAGAAGGCTATCAGTGTCTCGACGAAGTAGTGAAGAAGTGAA	260	34.9	34.6	5.53757	5.50654	35.5	39	32	33	35	39	38	32	31	33	5.5688	5.60473	5.551	5.56424	5.39907	5.65133	5.57585	5.45916	5.31728	5.52908
hsa_circRNA_105053	0.0480249	0.750314	1.43695	up	ASCRP3002484	hsa_circ_0092235	circBase	chrY	+	14832521	14834120	exonic	NM_004654	USP9Y	AGTGTAAAAGACTTCATCACCTGATTCTTCCAATGAGAATTCCGTAGCAACTCCTCCTCC	229	158	114.4	7.39393	6.87092	141	158	110.5	237	143.5	105.5	171	83	133	79.5	7.47699	7.17737	7.32689	8.04645	6.94197	6.8006	7.3035	6.58367	6.97555	6.69129
hsa_circRNA_102827	0.970201	0.998596	1.00279	up	ASCRP3002485	hsa_circ_0056586	circBase	chr2	+	136467002	136467801	exonic	NM_015361	R3HDM1	AGTGTAGACAATATTGTCCAGCTCTTCAGTAGGTTACCTGCAACATCCAGGATCAGAACA	277	39.6	39.6	5.62987	5.62585	34	47	32	37	48	43	48	40	41	26	5.50897	5.79932	5.50421	5.67313	5.6637	5.73759	5.8519	5.6219	5.59335	5.3245
hsa_circRNA_005020	0.32267	0.908916	1.09207	up	ASCRP3002487	hsa_circ_0005020	circBase	chr1	+	78338685	78340796	sense overlapping	NM_198549	FAM73A	AGTGTGCTATGAAATATTTTAAGCAGATCCCAGATGGATTTTTTGCCCATTTTTATGCCA	386	44.6	38.8	5.72921	5.60215	36	38	33	42	74	34	40	37	45	38	5.62482	5.59634	5.50421	5.79932	6.12134	5.43663	5.59335	5.55966	5.71261	5.70848
hsa_circRNA_101784	0.676861	0.97956	1.05235	up	ASCRP3002491	hsa_circ_0008223	circBase	chr16	-	28177828	28181230	exonic	NM_015171	XPO6	AGTGTTACTGCTGCCACTCCACCACCATCCCCGACCTCAGGAGAAAGTGTTGATCCAGTC	238	1168.2	1338.4	10.3296	10.2559	896	1566.5	1064	870.5	1444	1290.5	1329.5	1165	1901	1006	10.1534	10.3271	10.7646	10.0075	10.3952	10.0672	10.0206	10.3338	10.6462	10.2119
hsa_circRNA_406695	0.727267	0.982682	1.04587	up	ASCRP3002495		25070500	chr5	+	145379620	145383716	exonic	NM_152550	SH3RF2	AGTTAGGAGATAAAGTAGGCATCTTCCCTATCTTGTTTGTAGAGGTGCCTCGAGCAAAGG	366	218.6	222.6	7.8749	7.81019	224.5	213	165.5	258	232	224	239	270	194	186	8.14602	7.5674	7.8997	8.16071	7.60068	7.74828	7.73366	8.26391	7.49302	7.81209
hsa_circRNA_043259	0.784498	0.990108	1.00672	up	ASCRP3002498	hsa_circ_0043259	circBase	chr17	-	35604934	35716059	exonic	NM_198836	ACACA	AGTTATACTACGTATATGAAAGAGGAAGTGGATAGCGGCCTGGTGCTGCACGCCTGTCAG	2389	31	31.5	5.41737	5.40771	29	31	30	32	33	30	33	32	32	30.5	5.41988	5.39221	5.36401	5.53453	5.37622	5.40418	5.44328	5.43663	5.36226	5.39221
hsa_circRNA_100105	0.555739	0.965896	1.02727	up	ASCRP3002503	hsa_circ_0011000	circBase	chr1	+	26772806	26786635	exonic	NM_024887	DHDDS	AGTTCCAGATGAACCATAGCGTGCTTCAGGGAGAAACTGCAGAAGCATGGGGTGTGTATC	442	45.7	45	5.83979	5.80098	44	52	42.5	35	55	46	48	44	48	39	5.91228	5.90426	5.96025	5.63066	5.79152	5.81776	5.87257	5.7546	5.7546	5.80535
hsa_circRNA_024081	0.510814	0.959039	1.0921	up	ASCRP3002507	hsa_circ_0024081	circBase	chr11	-	95620775	95621425	exonic	NM_001243571	MTMR2	AGTTCCTACACATCTCATTATAGTTTTGCCTCCACTTCTCATTCAGAGAATTCAGTGCAT	179	357.7	370	8.56742	8.44031	275	470.5	264	404	375	561	478	274	267.5	269.5	8.42084	8.62052	8.60291	8.8303	8.36253	8.94598	8.63882	8.29087	7.97004	8.35583
hsa_circRNA_051825	0.406452	0.931112	1.12239	up	ASCRP3002509	hsa_circ_0051825	circBase	chr19	+	49506535	49519182	exonic	NM_006666	RUVBL2	AGTTCTGACACTGTGACTCTGTATAAAATGGTTGGGAAGCTGCGTGCCCACTCCCACATC	1408	491.3	488.8	9.07579	8.90922	490.5	482	431	494.5	558.5	423	469	540.5	515	496.5	9.26364	8.64982	9.39099	9.09436	8.98016	8.5879	8.60291	9.24272	8.90518	9.2074
hsa_circRNA_406319	0.86298	0.993658	1.00886	up	ASCRP3002511		25070500	chr3	-	107099431	107101023	sense overlapping	NR_126332	LOC101929579	AGTTCTGGCTGTTCCTTACGGACATCTCTGGTGACACACAAGTGGAGAAGATAAATAGTA	1592	45.2	44.5	5.78877	5.77604	37	47	37	47	58	49	50	39	46	38.5	5.62482	5.79932	5.72174	5.93528	5.86269	5.93882	5.79152	5.6542	5.73353	5.76215
hsa_circRNA_092372	0.0771242	0.784332	1.32429	up	ASCRP3002516	hsa_circ_0000166	circBase	chr1	+	186375214	186388209	sense overlapping	NM_001164245	C1orf27	AGTTGCAGTCCTTGCTGCGGGTATCTCCTTTCATTACTTCAGTGATTAGGATTCTGAAAA	366	482.3	413.4	9.03954	8.63432	462.5	533	425	512	479	385.5	562	500	350	269.5	9.17955	8.77892	9.3557	9.15522	8.72829	8.44722	8.86699	9.14264	8.35891	8.35583
hsa_circRNA_402348	0.72187	0.982188	1.01376	up	ASCRP3002517		25242744	chr2	+	113405229	113410375	exonic	NM_005415	SLC20A1	AGTTGGAATAAACCTCTTTTCCATCATGTATACTGGAGCACCGTTGATGTCTTGGTTCGT	183	38.5	38	5.6088	5.58909	37	35	35	35	50.5	37	43	33	42	35	5.64197	5.46348	5.59634	5.59634	5.74589	5.56119	5.65133	5.49625	5.63886	5.59783
hsa_circRNA_008952	0.120122	0.810158	1.0733	up	ASCRP3002518	hsa_circ_0008952	circBase	chr9	-	14639893	14680160	exonic	NM_178566	ZDHHC21	AGTTGGAATAACTGGACTCTTTTACACTCAACTAATTGGCATCATCACAGTTCTCATGGA	796	39.9	35.6	5.6633	5.56125	38	36.5	33	39	53	37	33	36	38	34	5.67737	5.55966	5.59634	5.70295	5.7802	5.57736	5.40418	5.55966	5.59335	5.67172
hsa_circRNA_101408	0.0853358	0.793361	1.13462	up	ASCRP3002520	hsa_circ_0032704	circBase	chr14	+	76173360	76187046	exonic	NM_015072	TTLL5	AGTTGTTTTGCCAAACCAGATCTCCCTGGAAGAGAACATTTTGGTCTCCCGTTACATTAA	457	4456.6	5382.9	12.3869	12.2047	4271	5657	3399	4085	4871	5994.5	6834	4950	4679	4457	12.455	12.2042	12.6331	12.3462	12.2962	12.1906	12.209	12.3252	12.0027	12.2962
hsa_circRNA_004182	0.205136	0.852877	1.06349	up	ASCRP3002522	hsa_circ_0004182	circBase	chr2	+	36596250	36623930	intronic	NM_016441	CRIM1	AGTTTCCAAGTCAGGATATGTGCCTTTCAGCTTTAAAGAGAATTGAAGGTTGGTTGGTGC	27680	34.9	32.5	5.50608	5.41727	33	32.5	27	36	46	33	34.5	33	33	29	5.54946	5.41881	5.31253	5.63066	5.61896	5.46511	5.46184	5.37905	5.40589	5.37448
hsa_circRNA_007249	0.861825	0.993658	1.01247	up	ASCRP3002525	hsa_circ_0007249	circBase	chr1	+	31810021	31821821	exonic	NM_016505	ZCCHC17	AGTTTGAGAAGCCTGACCCTACAAGGAATCCTTCTAGAAAAAGAAAGAAGGTCTGGTCCA	440	74.5	73.4	6.3598	6.34192	67	80	65	55.5	105	77.5	68.5	68	86	67	6.43337	6.28466	6.52208	6.06298	6.4959	6.39682	6.14845	6.32023	6.42164	6.42248
hsa_circRNA_101525	0.808729	0.991585	1.02802	up	ASCRP3002530	hsa_circ_0035381	circBase	chr15	+	55621921	55634000	exonic	NM_004855	PIGB	AGTTTTACCATTCTGTATGGTGTTCTGTGTTTTTTTGCCAGTTGTGCTCCTGGTTCACAT	601	76.1	77.8	6.45294	6.41308	72.5	87	71	88	62	78	96	59	85.5	70.5	6.5449	6.41995	6.68178	6.68752	5.93056	6.42605	6.57193	6.12548	6.43128	6.51063
hsa_circRNA_104354	0.109939	0.803945	1.14201	up	ASCRP3002531	hsa_circ_0001700	circBase	chr7	-	43679047	43680248	exonic	NM_018224	C7orf44	AGTTTTCCAGCCACCAGTGGGATGATGTTGAAGATTCCTGTCTCTGGATCCAAATCAGAG	310	65.5	55.8	6.23224	6.04066	47	72	51.5	72	85	62	59.5	47.5	70	40	5.97258	6.22248	6.25484	6.42961	6.28167	6.16304	6.03049	5.96141	6.24304	5.80535
hsa_circRNA_006505	0.784606	0.990108	1.01667	up	ASCRP3002533	hsa_circ_0006505	circBase	chr17	-	15443746	15457143	exonic	NM_001135036	FAM18B2	AGTTTTTAAGACAAACATCCAGTAGCATCGTTTTTCCACTTATTCTTTCGAGTCAGTGCA	496	61.7	58.9	6.119	6.09515	49	64	43.5	61	91	62.5	64	50	68	50	6.00108	6.08269	5.92938	6.24304	6.3388	6.197	6.09419	5.99883	6.15526	6.03049
hsa_circRNA_067550	0.137809	0.825602	1.13625	up	ASCRP3002536	hsa_circ_0067550	circBase	chr3	-	139076432	139094456	exonic	NR_023350	COPB2	ATAAAACCTTTTGAATTAAGTGTGGCAGTTGGGCTCTTCGTCACCAAACTTCACTTTGGA	2489	96.2	87.6	6.74635	6.56206	75	106	81	104	115	107	102	67.5	84.5	77	6.63411	6.69603	6.8338	6.91251	6.65528	6.85232	6.65528	6.29731	6.40002	6.6054
hsa_circRNA_407048	0.148044	0.830831	1.10079	up	ASCRP3002537		25070500	chr8	+	24131569	24157590	sense overlapping	NM_014265	ADAM28	ATAAAAGAGAGGCCAAAGAGCCAGAGCAACAGATCCCAGTAAAGAACCCAACTAACAAAG	26021	53.4	46.5	5.96686	5.82832	43	50	42.5	51.5	80	42	46	45	53.5	46	5.82414	5.8152	5.92938	6.06298	6.2026	5.72447	5.76613	5.79932	5.87257	5.97909
hsa_circRNA_066465	0.157555	0.834968	1.11886	up	ASCRP3002538	hsa_circ_0066465	circBase	chr3	+	66312474	66313803	exonic	NM_173471	SLC25A26	ATAAAAGCACAGTTTTAAGAGAGGTTGCCTGCCTGATTCGAGTTCCATCTGAAGTGGTTA	153	125.2	113.6	7.09666	6.93463	117	141.5	111	104.5	152	100	121	99	133	115	7.18817	7.06523	7.3175	6.9039	7.00848	6.77485	6.84674	6.86639	6.98061	7.20456
hsa_circRNA_060325	0.395177	0.927699	1.02643	up	ASCRP3002541	hsa_circ_0060325	circBase	chr20	-	36756863	36766787	exonic	NM_004613	TGM2	ATAAAATAGTTTATTTTTCACACTCAAGGTCCTCAGAGGAGAGGGAGGCCTTCACAAGGG	2479	34.4	35.6	5.55342	5.51579	34	34	35	33	36	32	37	37	38	34	5.59335	5.50421	5.65706	5.56424	5.44824	5.46511	5.49944	5.59484	5.51056	5.50897
hsa_circRNA_015635	0.639317	0.97673	1.04071	up	ASCRP3002543	hsa_circ_0015635	circBase	chr1	-	183595331	183602298	sense overlapping	NM_005717	ARPC5	ATAAAATGTCAGTGTTGAATAATTCCATCACAGGAAACATGACAGCTGCCCTACAGGCAG	1657	46.4	47.2	5.87688	5.81931	53.5	43	43.5	41	51	39	42	55	55.5	44.5	6.16153	5.71399	5.92938	5.79932	5.7802	5.59484	5.65133	6.07587	5.89499	5.87954
hsa_circRNA_078543	0.152009	0.833212	1.11188	up	ASCRP3002553	hsa_circ_0078543	circBase	chr6	+	160148151	160177351	sense overlapping	NM_004906	WTAP	ATAAAGATTTTTATTGTAACTCCTTAATTCCCTTACTGAGCTTGCTGAGCTCCGGGGCCC	2121	40.3	36.5	5.71561	5.56261	38	40	37	44	42.5	29	44	42	39.5	28	5.71399	5.6219	5.7648	5.88403	5.59335	5.38078	5.74299	5.73894	5.57585	5.37448
hsa_circRNA_010988	0.0537051	0.75462	1.10349	up	ASCRP3002557	hsa_circ_0010988	circBase	chr1	+	26644410	26647014	exonic	NM_001803	CD52	ATAAAGTTACCCTTGTACTTGCACTCCTGGTTCAAAAGCAGCTAAACCAAAAGAAGCCTC	505	49.3	44.9	5.91659	5.77451	46	47	46.5	49	58	43	51	37.5	51	42	5.95677	5.79932	6.0579	5.97028	5.79867	5.71261	5.87257	5.66938	5.81264	5.80535
hsa_circRNA_051907	0.322943	0.908916	1.26385	up	ASCRP3002558	hsa_circ_0051907	circBase	chr19	+	49999633	50002944	sense overlapping	NM_001015	RPS11	ATAAAGTTATTTTCTCATTCCACTTCCTCTCCAGCCCCTGCGTAATCGATAAGGAAACCC	609	2168.2	2021.2	11.1464	10.8086	1038	2359.5	1474	1983.5	3986	1757.5	1897	1623	3439.5	1389	10.367	10.9423	11.2269	11.232	11.964	10.5468	10.5053	10.7974	11.5434	10.6501
hsa_circRNA_077755	0.393212	0.927359	1.05169	up	ASCRP3002559	hsa_circ_0077755	circBase	chr6	+	121767977	121770873	exonic	NM_000165	GJA1	ATAAAGTTTTAATTTAGTATAAACATAGTGGTGCCCAGGCAACATGGGTGACTGGAGCGC	2896	31.4	30.5	5.4435	5.37079	36	32	32	29	28	32	31.5	28	32	29	5.66227	5.43663	5.50421	5.35523	5.25915	5.46511	5.42828	5.23062	5.31728	5.41268
hsa_circRNA_101397	0.0455539	0.750314	1.22068	up	ASCRP3002562	hsa_circ_0032506	circBase	chr14	+	73637504	73640415	exonic	NM_000021	PSEN1	ATAAATACAGGTGCTATAAGAATGACAATAGAGAACGGCAGGAGCACAACGACAGACGGA	393	54.6	40.6	6.00174	5.71406	46	67	46	33	81	39	37	42	45	40	5.97258	6.16001	6.03676	5.59634	6.24304	5.67878	5.55199	5.76878	5.73353	5.83725
hsa_circRNA_100422	0.632804	0.976378	1.03045	up	ASCRP3002567	hsa_circ_0015796	circBase	chr1	-	197621364	197627499	exonic	NM_001195215	DENND1B	ATAACCACCCAGTACCAAAGGCAAATACTCCTGTAAATTTGAGTGTGTTACCTTCCCTGG	151	66.4	63.5	6.23781	6.19453	50.5	69.5	49	75	88	58	72	61	71	55.5	6.06513	6.18345	6.09825	6.51951	6.32269	6.12548	6.28121	6.17007	6.20652	6.18939
hsa_circRNA_000950	0.878601	0.993658	1.02057	up	ASCRP3002568	hsa_circ_0001525	circBase	chr5	+	131761180	131761386	intronic	NR_045116	C5orf56	ATAACCTGTTTGAACTGCTTAACATGGGAGATGTCCACACACAGTCATACCTGTGTTTGA	206	96.9	98.9	6.78322	6.75385	98	99	106.5	75	106	80	93	108.5	115	98	7.00463	6.61263	7.27246	6.50429	6.52208	6.46435	6.5449	6.98509	6.805	6.96989
hsa_circRNA_401920	0.25471	0.879761	1.069	up	ASCRP3002569		25242744	chr18	-	12366963	12367381	exonic	NM_006796	AFG3L2	ATAACTATCTTTCAAAAGGAGTAAATCAAAGCCAGCTGCTACCACACGCTCTTCTGGAGG	260	79.4	73.8	6.46485	6.36859	61	83	59	79.5	114.5	74	83	64	80	68	6.29731	6.37766	6.42395	6.57781	6.64754	6.39189	6.40429	6.215	6.34612	6.48566
hsa_circRNA_407029	0.611964	0.970507	1.0333	up	ASCRP3002571		25070500	chr7	+	153555574	153562137	intergenic			ATAACTTGTCTCCAATATTTGACAGTGGTGATGTGAAGATTCTCAGCCCAGTGATGACGC	6563	78.2	75.6	6.45879	6.41154	74	74	65.5	77	100.5	72	81	66	81	78	6.56221	6.22248	6.53422	6.51951	6.45554	6.33234	6.38199	6.32023	6.35517	6.66795
hsa_circRNA_100357	0.232879	0.8705	1.21801	up	ASCRP3002573	hsa_circ_0014628	circBase	chr1	-	155742856	155753880	exonic	NM_001037533	GON4L	ATAAGATCGTCTTCACCAAGGCTGAGGACAATTCCAAGATGAGATGGGATTCTCCAACAT	707	208.8	161.3	7.66904	7.38452	128	248	106	163	399	162	182.5	168	167	127	7.32734	7.78282	7.28163	7.50722	8.44619	7.33733	7.38202	7.59938	7.29988	7.30396
hsa_circRNA_400200	0.985027	0.999394	1.00172	up	ASCRP3002574		25242744	chr1	-	38341277	38351497	exonic	NM_005540	INPP5B	ATAAGATGGAAAATGCCAACATTCCTTCTGTGTCCCTGTCCAAGCGAGAGGGCAACAAGG	657	90.5	93.4	6.63476	6.63227	68	107.5	60	79.5	137.5	98	120	65	112	72	6.49109	6.71826	6.48182	6.58988	6.89271	6.72959	6.84674	6.27496	6.76519	6.5449
hsa_circRNA_000480	0.143867	0.828212	1.11935	up	ASCRP3002575	hsa_circ_0000480	circBase	chr13	+	46559797	46563115	antisense	NM_015070	ZC3H13	ATAAGATGGTGAAGGAGTTCTCTGTCATCTCTGTGGTCTCTAGAAGAGCTCTGATCCTGT	3318	73.1	65.2	6.37282	6.21016	53	81	60.5	78	93	76	69	52	73	56	6.10214	6.37766	6.44915	6.54413	6.39103	6.39189	6.20944	5.97372	6.27216	6.20358
hsa_circRNA_405669	0.962223	0.998206	1.0026	up	ASCRP3002576		25070500	chr18	-	22895575	22902151	sense overlapping	NM_015461	ZNF521	ATAAGATTATGTGCCAGACCCCAACTGTAAACTTGAAGACAAGACTGAAGATGGAGAGGC	6576	63.5	66.3	6.21898	6.21524	62	72	51	61.5	71	74.5	69	55	70	63	6.34135	6.2354	6.18741	6.252	6.07875	6.38609	6.14845	6.06082	6.1365	6.34435
hsa_circRNA_002545	0.222267	0.864605	1.14386	up	ASCRP3002577	hsa_circ_0002545	circBase	chr10	-	126727565	126811437	sense overlapping	NM_001083914	CTBP2	ATAAGCACAAAGTCAAGAGACAGCGATTGGACAGAATTTGTGAAGCCTTAGACCAGAACA	12038	49.2	40.1	5.83579	5.64189	33	70	37	35	71	46	40	37	49.5	28	5.59335	6.20456	5.72174	5.59634	6.06298	5.79672	5.62774	5.55966	5.81264	5.41268
hsa_circRNA_401413	0.286589	0.890812	1.0301	up	ASCRP3002578		25242744	chr15	-	51040309	51041943	exonic	NM_032802	SPPL2A	ATAAGCTACAAAGACTTTAGAGATATGAACCAGACAGCCGCTCAGGAAGCAATCTTGCAT	384	60.7	58.5	6.12067	6.07788	52.5	70	50	51	80	59.5	65	54	66	48	6.06513	6.18345	6.09825	6.0539	6.2026	6.11438	6.10214	6.02052	6.12186	6.03049
hsa_circRNA_005987	0.576908	0.970507	1.06196	up	ASCRP3002579	hsa_circ_0005987	circBase	chr14	-	89878277	89878834	exonic	NM_005197	FOXN3	ATAAGTGTTTTAAGAAAGTGGACAAAGAGAGGAGTCAGGAGCCTTCACGTAAATGGGTCC	557	80.4	74.2	6.46071	6.37398	58	90	79	56	119	77	90.5	64	72.5	67	6.14845	6.48142	6.85107	6.1454	6.6772	6.39189	6.50984	6.27496	6.25132	6.44191
hsa_circRNA_020964	0.268182	0.88395	1.0741	up	ASCRP3002581	hsa_circ_0020964	circBase	chr11	-	5274420	5275744	exonic	NM_000184	HBG2	ATAATAAATCTATTCTGCTAAGAGATCACGCTCCTGGTTGTCTACCCATGGACCCAGAGG	438	603.6	641	9.3698	9.26668	557	716	456	610	679	760	776	560	553	556	9.43829	9.23016	9.49056	9.4336	9.2564	9.34553	9.30739	9.29464	8.99932	9.38653
hsa_circRNA_020959	0.623064	0.974508	1.079	up	ASCRP3002582	hsa_circ_0020959	circBase	chr11	-	5269501	5269717	exonic	NM_000559	HBG1	ATAATAAATCTATTCTGCTGAGAGATCACCTCCTGGGAAATGTGCTGGTGACCGTTTTGG	216	93	89.5	6.73049	6.6208	80	107	105	98	75	62	89	83.5	130	83	6.727	6.67826	7.25038	6.84157	6.15526	6.23039	6.50429	6.62714	6.95318	6.78903
hsa_circRNA_060928	0.878354	0.993658	1.01203	up	ASCRP3002586	hsa_circ_0060928	circBase	chr20	-	52773707	52788492	exonic	NM_000782	CYP24A1	ATAATACGCCTCAGGGACACCTCAAAATCCCTGAACCCAAATTATCTGGACTTCAACTTT	1389	45.3	46.5	5.82927	5.81201	35	43	45	48.5	55	47	47	39.5	61	38	5.54946	5.73759	6.03676	6.01718	5.80535	5.8519	5.83261	5.63451	5.99805	5.74299
hsa_circRNA_407100	0.00625251	0.533473	1.26351	up	ASCRP3002588		25070500	chr8	+	94767247	94828743	sense overlapping	NM_153704	TMEM67	ATAATCATGGCCAAAAAAAAGTCATGATATCAGGCCCAGACCTTCTCTTTCCCTTTCCAG	61496	1395	1345.6	10.6137	10.2763	1190.5	1712.5	1003	1543	1526	1638	1563	1051	1338	1138	10.5499	10.4915	10.6718	10.8905	10.4651	10.4088	10.2159	10.1908	10.1861	10.3799
hsa_circRNA_008974	0.0701659	0.784332	1.05954	up	ASCRP3002591	hsa_circ_0008974	circBase	chr8	+	9562172	9567730	exonic	NM_003747	TNKS	ATAATGATGTCATGGAAGTTCTGCATAAGCATGGCGCCAAGTCGACTCCTTTACATCTAG	642	33.4	32.4	5.45473	5.3713	35	31	31	34	36	32	32	35	32	31	5.50897	5.33168	5.46184	5.53453	5.43663	5.36576	5.38078	5.43663	5.34882	5.3245
hsa_circRNA_102272	0.42491	0.937039	1.04107	up	ASCRP3002601	hsa_circ_0046599	circBase	chr17	-	80962990	80972395	exonic	NM_001009905	B3GNTL1	ATACACACGTTGGATCAACCAGCTGACGCCGGAGCAGCTCCTAACCCAGGATGACGTCAT	162	51	51.8	5.97408	5.91601	48	47.5	46	54.5	59	47	51	52	63	46	6.03049	5.79152	6.03676	6.10738	5.90426	5.84228	5.81264	5.9484	6.03676	5.93999
hsa_circRNA_078353	0.652474	0.976831	1.06189	up	ASCRP3002604	hsa_circ_0078353	circBase	chr6	+	155054511	155116273	exonic	NM_014892	SCAF8	ATACACTTGCGGCTGTAGCTCAGATCTTGCAAAGTCCTCAAGGCCAGCAGGCGGATCCCC	1129	66.1	57.4	6.12331	6.03668	40.5	76	47	45	122	52	70	54	68	43	5.77757	6.28466	6.03676	5.79932	6.71826	5.98138	6.22344	5.99883	6.11334	5.8664
hsa_circRNA_400710	0.993195	0.999394	1.00092	up	ASCRP3002605		25242744	chr11	-	11348632	11362551	exonic	NM_198516	GALNT18	ATACAGAGAATGTCCCCATCATGTACATCTGCCATGGGATGACGCCTCAGGTGTGGCAGT	420	125.2	131.2	7.12103	7.11971	118	131	117	140	120	121	132	135	141	127	7.25527	6.94802	7.39015	7.31569	6.69603	6.98509	6.95289	7.26666	7.06658	7.32734
hsa_circRNA_071228	0.25631	0.879761	1.03537	up	ASCRP3002606	hsa_circ_0071228	circBase	chr4	-	151771875	151837890	exonic	NM_001199282	LRBA	ATACAGATGTGGAGAAGGCTATTGCATTACCTCCTATAGCCAAATGGCCATACCAGAATG	3359	33.5	30.9	5.4904	5.44025	34.5	30	31	35	37	32	31	27.5	34	30	5.52908	5.43663	5.46184	5.56424	5.4602	5.46511	5.46184	5.3281	5.41713	5.52908
hsa_circRNA_012722	0.951494	0.998008	1.00468	up	ASCRP3002608	hsa_circ_0012722	circBase	chr1	-	58996272	58996401	exonic	NM_145243	OMA1	ATACAGTCTAAATTGCAGGAGGCAGAAAAGGCTGGCATGGTTCATTTGTTGGATTTCCTA	129	48.8	48.6	5.89519	5.88845	37	47	48	44	68	39	64	48	48	44	5.67737	5.8152	6.09825	5.88403	6.00108	5.67878	6.14132	5.9484	5.77757	5.8962
hsa_circRNA_103430	0.697159	0.980735	1.01789	up	ASCRP3002609	hsa_circ_0066803	circBase	chr3	-	112267379	112269109	exonic	NM_022488	ATG3	ATACATATCACAACACAGGGCTACAGGGGAAGAATTGAAAGTGAAGGCATACCTACCAAC	179	32.3	31.4	5.4174	5.39182	30	33	28	28	42.5	31	28	32	35	31	5.37731	5.50421	5.2622	5.37448	5.5688	5.3245	5.3227	5.37905	5.43663	5.49625
hsa_circRNA_403576	0.52001	0.960661	1.05831	up	ASCRP3002617		25242744	chr6	+	36437828	36442839	exonic	NM_173562	KCTD20	ATACCATGCTGGGAAGGATTTCTCTCTGATCAAACGGACAGTTCAGGACTCAGAATCTAA	480	66.8	62.3	6.23211	6.15034	59	55	46	68	106	62.5	63	65	63	58	6.29731	5.90426	6.02496	6.41193	6.52208	6.13445	6.11052	6.23375	6.04955	6.22344
hsa_circRNA_101775	0.164685	0.83509	1.10322	up	ASCRP3002619	hsa_circ_0038702	circBase	chr16	-	25264266	25266713	exonic	NM_001012981	ZKSCAN2	ATACCCTAGATCAGGAAGTGACAACCACACGGCTTCCTGCTGGGTCCCAGGTCAGCAGTC	279	64.1	56.4	6.19699	6.05527	53	59.5	49	69	90	51	59	50	70	52	6.07715	6.03159	6.12548	6.41193	6.3388	5.91348	6.01307	5.99883	6.22344	6.12755
hsa_circRNA_100430	0.236987	0.87246	1.07991	up	ASCRP3002621	hsa_circ_0007167	circBase	chr1	+	203676136	203677232	exonic	NM_001001396	ATP2B4	ATACCTCCAAGATTCTGGTCTGCTCATGTCTGCTCTCACGGTTTTCATCCTGATTCTATA	458	199.6	194.6	7.72402	7.6131	145.5	234.5	158	218	242	221	237	162	202	151	7.48824	7.69725	7.85125	7.90841	7.67493	7.73198	7.71241	7.50802	7.5674	7.5457
hsa_circRNA_002103	0.838348	0.991585	1.01266	up	ASCRP3002626	hsa_circ_0002103	circBase	chr17	+	26449628	26499644	exonic	NM_016231	NLK	ATACTCAGGGGTCCTCATAAACAGGTCAGTAACAGATCCAAGAGATGGAAAGAGAGTAGC	691	81.8	82.2	6.52681	6.50866	72	82	73	69	113	82	83	78	88	80	6.58668	6.34612	6.72017	6.3835	6.59756	6.4919	6.38199	6.53422	6.45554	6.67967
hsa_circRNA_402188	0.189247	0.848212	1.13049	up	ASCRP3002629		25242744	chr2	+	27862909	27870810	exonic	NM_007266	GPN1	ATACTGATGACATTGACCACAGAGGTGGTGGGTGTCTCTGCTGTTCTGGGTACTGGATTA	322	115.1	105.6	6.9995	6.82256	99	123	116	111.5	126	112	116	84	121	95	6.99796	6.8603	7.40246	7.00021	6.73657	6.91071	6.80242	6.63774	6.83558	6.92632
hsa_circRNA_008178	0.297804	0.898284	1.09197	up	ASCRP3002631	hsa_circ_0008178	circBase	chr10	-	15863654	15885271	exonic	NM_024948	FAM188A	ATACTGTAAGGCATTTCTTTTGAAGAAGCTCCTGTTTTCTTCGGAGAAGTCTTCTTGGCG	627	81.3	71.3	6.45835	6.33141	57	105.5	59	69	116	64	94	72	68	58.5	6.19503	6.68584	6.39103	6.39103	6.62881	6.24209	6.55012	6.43462	6.15526	6.27496
hsa_circRNA_100560	0.984264	0.999394	1.001	up	ASCRP3002632	hsa_circ_0000220	circBase	chr10	-	15863654	15889942	exonic	NM_024948	FAM188A	ATACTGTAAGGGTTTGTGTTTAGTGAATCAGAGGGATCTGCATTAGAACAGTTTGAAGGT	707	34.3	33.2	5.48679	5.48534	31	35.5	37	26	42	31	34	36	33	32	5.41988	5.53142	5.63596	5.26783	5.57887	5.43663	5.5283	5.55966	5.40589	5.49625
hsa_circRNA_000801	0.0847009	0.793361	1.06896	up	ASCRP3002634	hsa_circ_0000801	circBase	chr17	+	71229358	71239142	exonic	NM_001100622	C17orf80	ATACTTCGTCCTGTGTTGTAGCTGGAGTTTCAGACGTCTGAGCTGACATTCACGTTTCAT	1842	33.2	32.4	5.49737	5.40116	33	31	31.5	34.5	36	32	31	31	37	31	5.50897	5.41098	5.48399	5.6463	5.43663	5.40418	5.3227	5.37905	5.48721	5.41268
hsa_circRNA_101283	0.176977	0.840443	1.07554	up	ASCRP3002636	hsa_circ_0030586	circBase	chr13	-	95813442	95840796	exonic	NM_005845	ABCC4	ATAGAAATCCAATAGGCATCAGAGACCCCAACTCTACAAGGCCTTTCCTTTACTGTCAGA	1192	126.7	121	7.09933	6.99427	101.5	128	92	130	182	116	128	118	142	101	7.03162	6.91461	7.07107	7.21202	7.26734	6.93647	6.9027	7.03245	7.07107	7.02866
hsa_circRNA_101746	0.0450782	0.750314	1.06652	up	ASCRP3002637	hsa_circ_0038349	circBase	chr16	+	19627435	19693712	exonic	NM_020314	C16orf62	ATAGACAAAGGTGGGAATGGAAGTGGCCCCACATCTCAAAGAAACCCTAAATAAGAACTT	1504	230.3	227.7	7.9388	7.84589	194	292.5	175	217	273	239.5	264	218	239	178	7.91111	7.99115	8.00103	7.92303	7.86768	7.82609	7.85995	7.95445	7.80728	7.78168
hsa_circRNA_400570	0.627997	0.975761	1.0264	up	ASCRP3002638		25242744	chr10	-	70152894	70156638	exonic	NM_017987	RUFY2	ATAGACAACTGAAGACCCCTCTGGGTCGAGCAAGAGCGTGGCTTCGATTAGCCCTCATGC	354	50	48.7	5.89359	5.85599	50	49	37	54	60	50.5	52	50	50	41	5.98252	5.83725	5.67737	6.09825	5.87257	5.92442	5.87257	5.87831	5.79932	5.80535
hsa_circRNA_405159	0.194896	0.850065	1.08923	up	ASCRP3002639		25070500	chr13	+	61013821	61068709	exonic	NM_030794	TDRD3	ATAGAGAACTGGTATCTTTCAGATGAAGGCATTGAAGCTTGCACAAGCTCTCCAGACAAA	813	75.4	70.5	6.4381	6.31479	66	76	65	86	84	67	78.5	64	79.5	63.5	6.44398	6.28466	6.52208	6.69673	6.24304	6.27216	6.31842	6.23375	6.35517	6.39447
hsa_circRNA_104645	0.258646	0.880249	1.18323	up	ASCRP3002640	hsa_circ_0001811	circBase	chr8	-	74585341	74601048	exonic	NM_014393	STAU2	ATAGAGCTAATTACAACTTTCGGGGCATGTACAATCAGAGATGTTCTCAGTGCAGCTGAG	296	106	82.2	6.74099	6.49826	82.5	115	56	67	209.5	79	89	78	92	73	6.71826	6.79931	6.36285	6.37592	7.44861	6.40769	6.49069	6.52051	6.48949	6.58292
hsa_circRNA_100183	0.959803	0.998047	1.00591	up	ASCRP3002641	hsa_circ_0011938	circBase	chr1	-	41512078	41541123	exonic	NM_001172218	SCMH1	ATAGAGTACAGCCACAGCCACGACAGGTACCTACCAGTTGTGATTCCAAAGAATCCCTAT	753	62.4	61.2	6.11825	6.10975	45	62	49	52	104	64	52.5	52	92	45.5	5.8519	6.06621	6.15526	5.99579	6.52208	6.18741	5.84354	6.03676	6.52738	5.95365
hsa_circRNA_008042	0.442982	0.944768	1.0504	up	ASCRP3002642	hsa_circ_0008042	circBase	chr5	+	173371969	173380275	exonic	NM_030627	CPEB4	ATAGATAAACGGGTCAGTCTTCACTGTTTCCAATGGAAGATGGATTCTTGGATGATGGCC	680	56.1	53.6	6.06245	5.99151	47.5	63	46	53	71	64	65	43	50	46	6.0153	6.09899	6.03676	6.09825	6.06298	6.20652	6.14845	5.7546	5.84354	6.00445
hsa_circRNA_001300	0.936711	0.995301	1.01227	up	ASCRP3002643	hsa_circ_0001393	circBase	chr4	-	4452322	4452402	intronic	NM_016930	STX18	ATAGATCAAATAATAAATACAGAAGGAGGCTGGATAGGGATGGAGAGGGGTGGTAGAGGC	80	77.9	76.7	6.42805	6.41045	52	67	69	79.5	122	57	55	103	107	61.5	6.07715	6.16001	6.63701	6.54781	6.71826	6.10372	6.00221	6.90741	6.68374	6.35517
hsa_circRNA_031526	0.250393	0.878735	1.10389	up	ASCRP3002644	hsa_circ_0031526	circBase	chr14	-	31778139	31787498	exonic	NM_015473	HEATR5A	ATAGATTCCATCTTATTTTAGGTAGGAGCAGCGCTTAGACCAGCCTTCACTTCAGAGACA	721	85.1	77	6.54631	6.40371	75	81	71	81	117.5	67	67	87	91	73	6.59682	6.30164	6.65727	6.55818	6.61762	6.22344	6.12755	6.61836	6.50429	6.5449
hsa_circRNA_102298	0.256637	0.879761	1.0615	up	ASCRP3002646	hsa_circ_0046881	circBase	chr18	-	9588086	9588851	exonic	NM_001042388	PPP4R1	ATAGCAATGATGATGTGAAAACAGAAGCTGTGGCTAACCAACTGTGAGAGCGGAGCTGAT	290	32.1	29	5.41637	5.33027	30	35	31	24	40.5	26.5	29	30	33.5	26	5.37731	5.51788	5.46184	5.18405	5.54075	5.28573	5.25821	5.36576	5.41713	5.3245
hsa_circRNA_100787	0.541091	0.961292	1.18974	up	ASCRP3002647	hsa_circ_0021647	circBase	chr11	+	34107610	34112225	exonic	NM_005898	CAPRIN1	ATAGCAGTGGAATCAATGTAAATGCAGCTCCATTCCAATCCATGCAAACGGTGGTAAATT	588	196.2	161.8	7.62482	7.37417	153	175	266	80	307	111	139	203	192	164	7.57626	7.32331	8.61474	6.55818	8.05162	6.87296	7.01836	7.84938	7.48124	7.64891
hsa_circRNA_104747	0.242601	0.873537	1.0856	up	ASCRP3002649	hsa_circ_0086563	circBase	chr9	+	20907148	20926416	exonic	NM_017794	KIAA1797	ATAGCCATTACCAACCCAGAGGGCAACTTCTCTCCTGGTTTTATTATGTTCATATCCAGC	453	580.8	601.4	9.27999	9.16149	470	713	378	615	728	784	711	496	509	507	9.19723	9.22245	9.187	9.4336	9.35966	9.38448	9.17781	9.11376	8.89681	9.2346
hsa_circRNA_102879	0.959619	0.998047	1.01147	up	ASCRP3002650	hsa_circ_0057552	circBase	chr2	+	196544755	196583056	exonic	NM_001127257	SLC39A10	ATAGCCGTCTTCTGTCATGAACTGCCACATGAATTAGGAAAAATAGAAATGAAGGTACAT	2157	153.2	170.6	7.3254	7.30895	128	246.5	97.5	153	141	265	277	115.5	90	105.5	7.36063	7.77117	7.15905	7.41341	6.92276	7.95966	7.93765	7.06685	6.49731	7.08329
hsa_circRNA_101664	0.478997	0.954208	1.04509	up	ASCRP3002651	hsa_circ_0037104	circBase	chr15	-	101968096	101972305	exonic	NM_002570	PCSK6	ATAGCGTACAATGCCAAAATAGGAGGTGAAATGGCTCCAGCAACAGGAAGTGAAACGAAG	421	29.9	30.1	5.43315	5.36951	28.5	26	35	28	32	28	29	32.5	33	28	5.31547	5.27646	5.72174	5.43663	5.41544	5.28573	5.29311	5.43663	5.37622	5.45588
hsa_circRNA_104820	0.732735	0.984102	1.04135	up	ASCRP3002652	hsa_circ_0005218	circBase	chr9	+	96233422	96259881	exonic	NM_014612	FAM120A	ATAGCTAAAGATGTTTTCCAGCATTCACAGGTTGCACAGAGCATTGAGGATCACCATCAG	459	76.1	68.5	6.33631	6.27785	61	78	51	51	139.5	60	77	67	83.5	55	6.30985	6.32179	6.18741	5.95677	6.90571	6.12548	6.32269	6.3062	6.43128	6.20358
hsa_circRNA_001208	0.534847	0.960965	1.06508	up	ASCRP3002653	hsa_circ_0001208	circBase	chr22	-	22055264	22065197	sense overlapping	NM_013313	YPEL1	ATAGCTCTTGACACTCTCGGCCATCTCTGTGGGTTACGTTTTTCTCTCGTCCCAGCTGTG	677	338	339.7	8.49559	8.40463	282.5	353	243	429	382.5	403	380	330.5	294	291	8.46213	8.23188	8.47759	8.92869	8.37768	8.52477	8.35561	8.54904	8.12344	8.47028
hsa_circRNA_016414	0.30648	0.90352	1.08267	up	ASCRP3002659	hsa_circ_0016414	circBase	chr1	+	213046019	213062599	exonic	NM_014053	FLVCR1	ATAGGCATCATATTAACAGCCTTCAAAGAAAAACCTCGGTATCCACCAAGTCAGGCTCAA	642	59	52.6	6.06856	5.95396	46	73	54	43	79	58	52	49	60	44	5.8664	6.25132	6.20554	5.83261	6.18692	6.13445	5.8519	5.90064	6.01642	5.8664
hsa_circRNA_406125	0.215211	0.857722	1.07217	up	ASCRP3002660		25070500	chr20	-	50516660	50530353	antisense	ENST00000516658	RNU6-347P	ATAGGGATGGAGAAGGAAGCAGATGCCCTACAAAGCCCATGTATAGTCACCCAACAAAAT	13693	101.8	97.4	6.81276	6.71223	88	107	82	105	127	108	104	94	91.5	89.5	6.8338	6.67826	6.86998	6.92454	6.75721	6.78968	6.65528	6.76054	6.50429	6.85138
hsa_circRNA_001229	0.0422785	0.738829	1.21583	up	ASCRP3002664	hsa_circ_0001229	circBase	chr22	+	38089338	38089486	sense overlapping	NM_024313	NOL12	ATAGTGTTTACCAGTATTAAATTCTCAGCCACTCCTTTCCATGTGTGCCTACCGCATGTT	148	243.7	210.3	8.01392	7.73198	163	298.5	212	267	278	243	236.5	187	230	155	7.67686	8.02586	8.28337	8.19138	7.89213	7.84704	7.71652	7.75628	7.76623	7.57382
hsa_circRNA_101804	0.796527	0.990946	1.01346	up	ASCRP3002669	hsa_circ_0005385	circBase	chr16	+	47497809	47581459	exonic	NM_001031835	PHKB	ATATAATAATGGCAGCACAGAGCTACATTCGAGCTTAGCCTGCGACGCTTATGATTAGAG	729	31.9	30.8	5.38162	5.36233	33.5	32	27	26	41	34	33	31	30	26	5.49144	5.43663	5.21277	5.26783	5.49944	5.49944	5.41268	5.3281	5.28758	5.28388
hsa_circRNA_100420	0.175419	0.837918	1.11907	up	ASCRP3002672	hsa_circ_0015787	circBase	chr1	-	197586788	197614873	exonic	NM_001195215	DENND1B	ATATACATCCCAGTGCTTCCTCCACACCTGCTGGACTACTGCTGCATTCCTACTTCATTG	266	891.6	941.9	9.91883	9.75652	696	1267	616	835	1044	1297	1205.5	702.5	836.5	668	9.74148	10.0274	9.94362	9.94362	9.93805	10.0753	9.89706	9.62106	9.56816	9.62106
hsa_circRNA_404849	0.835423	0.991585	1.01193	up	ASCRP3002679		25070500	chr11	+	12462922	12465283	intronic	ENST00000334956	PARVA	ATATCAGATGGGAACATGAGGTGCTTGGATGGAAACAGATCACTCTCCAAGTGAGATCAT	2361	63.9	64.6	6.24353	6.22642	62	65	53	65	74.5	58	69	68	66	62	6.38112	6.14029	6.25484	6.33924	6.10214	6.07661	6.197	6.37766	6.1365	6.34435
hsa_circRNA_404725	0.618506	0.973117	1.02386	up	ASCRP3002681		25070500	chr10	+	17747023	17747548	intronic	uc009xjw.2	STAM	ATATCATTTTAGTAAAAGAACATGGGTGCATTTATGTTGTGTACCTTCTTTCCTGAAGCT	525	53.6	52.5	5.98206	5.94804	50	48	44	58	68	49	52	51	62	48.5	6.05498	5.79932	5.94468	6.09825	6.01307	5.8664	5.8519	5.9484	6.03049	6.043
hsa_circRNA_100796	0.66904	0.97956	1.04023	up	ASCRP3002685	hsa_circ_0021727	circBase	chr11	+	35222628	35226187	exonic	NM_000610	CD44	ATATCGCCAAACACCCAAAGAAGACTCCCATTCGACAACAGGGACAGCTGTTTCAACCAC	360	213.1	216.2	7.83755	7.78064	175	240	201	183.5	266	198	217	192	289	185	7.77084	7.72605	8.20635	7.67721	7.80728	7.60805	7.61742	7.78657	8.08453	7.80665
hsa_circRNA_007081	0.32802	0.910032	1.08457	up	ASCRP3002687	hsa_circ_0007081	circBase	chr17	+	64492318	64510584	sense overlapping	NM_002737	PRKCA	ATATCTACACTGCTGCATGCTAAGTGTGTCATCCTGGGATTCAAACTTTGCTGTTTTGTG	18266	38.2	36.2	5.63733	5.52021	37	38	41	31	44	34	31.5	47	37.5	31	5.62482	5.54638	5.87831	5.50262	5.63451	5.43663	5.37274	5.87831	5.41713	5.49625
hsa_circRNA_407270	0.588019	0.970507	1.07232	up	ASCRP3002688		25070500	chrX	+	15969938	16026822	intergenic			ATATCTCCACTCCTCAAATTGAAGTTCAGTATCTGCTGAACCTCTTACTCTCCTGGAGCC	56884	306	302.9	8.34789	8.24716	235	327	225	390	353	322	298	370.5	265	259	8.20464	8.12008	8.38061	8.76357	8.27058	8.20513	8.02184	8.7457	7.96226	8.30086
hsa_circRNA_400091	0.06351	0.770562	1.21948	up	ASCRP3002689	hsa_circ_0092310	circBase	chr6	+	43467278	43467478	intronic	NM_001146018	TJAP1	ATATCTCCATCTGGGCCCTTCCTCCAGCTTTGCTTTGTTTGGCTAACATTTGTTGAATAT	200	541.8	494.2	9.17906	8.89279	390	611	385	631	692	520	578	380	630	363	8.91291	8.96826	9.21991	9.50324	9.29096	8.8441	8.89983	8.78056	9.18452	8.75491
hsa_circRNA_103490	0.836383	0.991585	1.01756	up	ASCRP3002691	hsa_circ_0004565	circBase	chr3	+	149563797	149619949	exonic	NM_007282	RNF13	ATATGAAAAAGGGTGATTTTACAACGAGATGCTGCTCTCCATAGGGATGCTCATGCTGTC	516	198.7	204.7	7.73637	7.71126	190	204	171	194	234.5	179	216	216	222.5	190	7.86737	7.50545	7.95531	7.74861	7.6051	7.47459	7.59011	7.9457	7.71	7.8359
hsa_circRNA_404558	0.467059	0.950702	1.0987	up	ASCRP3002693		25070500	chr1	-	108697604	108724650	exonic	NM_013386	SLC25A24	ATATGAACAGGAAAAATTGAGGCTTCAGAAATTGTCCAGTCTCTCCAGACACTGGGTCTG	512	404	410	8.72397	8.58817	271	573.5	300	458	417.5	529	615	290	339	277	8.41387	8.8877	8.78335	8.99932	8.5356	8.86421	8.98885	8.37877	8.30428	8.40475
hsa_circRNA_406705	0.582592	0.970507	1.09677	up	ASCRP3002694		25070500	chr5	+	159437506	159446038	sense overlapping	NM_003314	TTC1	ATATGAAGAAGATGAAGGAACTTTGAACTTATCCAGCTTTAGCGTCACCTCCCTCACTGG	8532	542.8	557	9.21367	9.08041	572	502.5	453	537	649.5	427	505	663	639	551	9.47873	8.70358	9.47873	9.2286	9.17868	8.59491	8.70427	9.53597	9.20092	9.36596
hsa_circRNA_102119	0.120507	0.811205	1.06675	up	ASCRP3002695	hsa_circ_0044436	circBase	chr17	+	47874111	47875920	exonic	NM_007067	KAT7	ATATGAAGTGTCCTACACCAGGCTGTAACTCTCTAGATTCCAGTCCTGTTCGAAATCTGC	417	54	50.5	6.00654	5.91331	46	55.5	53	51	64.5	52	57	44	56.5	43	5.8962	5.99048	6.15526	6.03049	5.96025	5.98138	5.95909	5.79932	5.93056	5.8962
hsa_circRNA_100563	0.56408	0.968022	1.01983	up	ASCRP3002698	hsa_circ_0008311	circBase	chr10	+	17746429	17747740	exonic	NM_003473	STAM	ATATGCAGTCATCTGGTGTTTCTGGTTCTCAGGATAAAATGGACCAGTTGCTACAGATGC	297	35.6	35.4	5.49109	5.46276	33	36	35	34	40	34	36	33	41	33	5.37731	5.46348	5.551	5.56424	5.49944	5.40418	5.47163	5.37905	5.56271	5.49625
hsa_circRNA_042645	0.960946	0.998047	1.00417	up	ASCRP3002699	hsa_circ_0042645	circBase	chr17	-	26965269	26972177	exonic	NM_014680	KIAA0100	ATATGCATGTTTGGGGTGAGGCACTTGTTCTGGACTCCTTCACACTACAGCCTGCGCGCG	1615	92.9	95.5	6.70301	6.697	89	92	73	92	118.5	78	88	108.5	112	91	6.8338	6.4919	6.73961	6.76054	6.6892	6.43337	6.48182	6.97325	6.75467	6.84189
hsa_circRNA_082854	0.0265175	0.70322	1.08782	up	ASCRP3002700	hsa_circ_0082854	circBase	chr7	-	148771477	148777809	exonic	NM_152411	ZNF786	ATATGCATTTTGATCCAGGTTTTGAGGAACAGCTGTTTTGGGCTACCTCTGACTTTTGAG	280	35	32.9	5.53652	5.41507	34	33	31	37	40	30	33	33.5	37	31	5.49144	5.46348	5.50421	5.66227	5.56119	5.3245	5.38078	5.43663	5.46184	5.47163
hsa_circRNA_407311	0.749337	0.985062	1.03727	up	ASCRP3002702		25070500	chrX	-	100169614	100170072	sense overlapping	NM_212559	XKRX	ATATGGGCCTGCACTATAGTTTGTGCTAATGGTATTTTCCCTGGTATCTGTCACCTATGG	458	62.1	60.4	6.18601	6.13323	54	62.5	51	90	53	62	63	59.5	60.5	57	6.12548	6.08269	6.22344	6.71826	5.7802	6.17478	6.09419	6.13855	5.98366	6.27496
hsa_circRNA_002843	0.27565	0.884671	1.07243	up	ASCRP3002706	hsa_circ_0002843	circBase	chr1	-	217783662	217787544	exonic	NM_018040	GPATCH2	ATATTAAAAAATCTGGAGGGACTCCAACTTCAATGTGATTCCAGCAGTCTCAGCAGCACT	325	60.5	54.8	6.10325	6.00237	48	64.5	45	65	80	55.5	63	46.5	63	46	5.9262	6.10634	5.94468	6.32113	6.21791	6.03566	6.09419	5.8664	6.04955	5.96603
hsa_circRNA_102019	0.048745	0.750314	1.08964	up	ASCRP3002710	hsa_circ_0000753	circBase	chr17	-	28003837	28030080	exonic	NM_033389	SSH2	ATATTCAAACCTGTATCTGTGCAGGCAATGTGCATCAGCGAGAGCTTTCTAACTGTCAAA	426	33.4	30	5.46979	5.34593	31.5	32.5	31	32	40	26	28	33.5	32	30.5	5.40418	5.41098	5.50421	5.48881	5.54075	5.24591	5.25821	5.43663	5.31728	5.47163
hsa_circRNA_006816	0.771136	0.988472	1.00966	up	ASCRP3002712	hsa_circ_0006816	circBase	chr2	-	84668170	84676876	exonic	NM_003849	SUCLG1	ATATTCACAAAAAAGGAAGGATTGTGCCGCAGAATGGAATTCGGCATTGTTCCTACACAG	492	29.4	30.7	5.34871	5.33485	29	28	30	30	30	31	35	30	30.5	27	5.33705	5.30342	5.36401	5.41098	5.3281	5.3245	5.49944	5.27344	5.27344	5.30342
hsa_circRNA_024402	0.91642	0.993658	1.01256	up	ASCRP3002716	hsa_circ_0024402	circBase	chr11	+	117109316	117110576	exonic	NM_001077239	RNF214	ATATTGAAAAGAATTTGCACCAAAGACTCTGCACAGAAGCAGAAGAACTCGCCTCTGTTG	571	60.4	59	6.13166	6.11365	48	49	49	76	80	42.5	58	71	63	60.5	6.00108	5.79932	6.09825	6.52973	6.22991	5.77757	6.00221	6.39447	6.05898	6.33502
hsa_circRNA_102380	0.497112	0.957762	1.04053	up	ASCRP3002720	hsa_circ_0047841	circBase	chr18	-	59739905	59751839	exonic	NM_176787	PIGN	ATATTGGGACAAGCTTTGATCTTGCCTCTGTCTATTGCTTTCTGACTGTGTTCAGTCCTT	246	57.3	55.2	6.06788	6.01057	51.5	56	42	52	85	47	56	59	64.5	49.5	6.10214	5.97909	5.91108	6.07587	6.27123	5.84228	5.94468	6.13855	6.07158	6.05574
hsa_circRNA_406392	0.367838	0.923656	1.04115	up	ASCRP3002721		25070500	chr3	-	169524635	169526533	exonic	NM_153353	LRRC34	ATATTGGGCCCGAAGGTGGAGAATTGATTGCTAAAGTGCTACATAATCTCCAGAATCTGG	389	33.4	32.8	5.49353	5.43535	32	35	31	38	31	32	36	34	34	28	5.46756	5.49465	5.50421	5.67313	5.3281	5.40418	5.47163	5.49625	5.34882	5.45588
hsa_circRNA_012346	0.456133	0.948436	1.0375	up	ASCRP3002723	hsa_circ_0012346	circBase	chr1	-	47034114	47037839	exonic	NM_003684	MKNK1	ATATTGTGTGAATCTCCAGAAAAGGTTCCATCTTAGCCCACATCCAGAAGCAAAAGCACT	284	90	86.1	6.61871	6.5656	68	99	69	88.5	125.5	94	95	78.5	88	75	6.41256	6.60371	6.63701	6.69673	6.74353	6.66298	6.57193	6.52669	6.44915	6.61726
hsa_circRNA_100099	0.239466	0.87246	1.10659	up	ASCRP3002725	hsa_circ_0003757	circBase	chr1	-	24140679	24147083	exonic	NM_000191	HMGCL	ATATTTCTGTGCGGGGGTCAGCACCTCATCTATGGGCACTTTACCAAAGCGGGTGAAAAT	437	147.5	135.9	7.30669	7.16056	120	214.5	130	120	153	147	150	118	156.5	108	7.28432	7.56419	7.55906	7.09639	7.02949	7.21512	7.14777	7.11132	7.22446	7.10413
hsa_circRNA_007211	0.27566	0.884671	1.16495	up	ASCRP3002726	hsa_circ_0007211	circBase	chr1	-	674213	678730	sense overlapping	None	None	ATATTTGGAATTTTCGTATACGTGGATTCCAGAGGGGTGACAGCAAAACCTGGATCTACC	4517	69.7	53.4	6.16862	5.94836	58.5	79	42	42.5	126.5	50	60.5	50	65.5	41	6.23279	6.32179	5.7648	5.79152	6.73217	5.91348	6.04955	5.87831	6.09509	5.80535
hsa_circRNA_028669	0.444735	0.945459	1.03545	up	ASCRP3002727	hsa_circ_0028669	circBase	chr12	-	118671478	118682770	exonic	NM_016281	TAOK3	ATATTTGGTCACTTGGCATCACTTGTATTGAATTGGGCTACAAATGCTCACACCAGTGAG	523	29.6	29.2	5.38493	5.33467	28	29	32	27	32	29.5	28.5	32	29	27	5.28758	5.36926	5.551	5.34061	5.37622	5.41713	5.23829	5.45916	5.25538	5.30342
hsa_circRNA_000963	0.79887	0.990946	1.02884	up	ASCRP3002732	hsa_circ_0001644	circBase	chr6	-	136610762	136610850	intronic	NM_014739	BCLAF1	ATATTTTTGACTCTTTTGTGGGTGGTGTCGGGTAGGCCTCGCAATGTATTCAAGTTACTC	88	52.6	52.9	5.98634	5.94532	39	60	46	56	62	56	43.5	48	81	36	5.6951	6.04955	6.08269	6.18494	5.91945	6.08588	5.73353	5.8494	6.38609	5.67172
hsa_circRNA_102360	0.839174	0.991585	1.01099	up	ASCRP3002735	hsa_circ_0003694	circBase	chr18	-	45391429	45396935	exonic	NM_001003652	SMAD2	ATCAAAGTATGGACACAGCACTTGCTCTGAAATTTGGGGACTGAGTACACCAAATACGAT	494	33.7	34.2	5.49878	5.48302	31	34.5	33	26	44	29	38	34	41	29	5.46756	5.53142	5.59634	5.30525	5.59335	5.3245	5.56271	5.49625	5.61896	5.41268
hsa_circRNA_406628	0.660726	0.976936	1.06355	up	ASCRP3002737		25070500	chr5	+	80160631	80173542	sense overlapping	NM_002439	MSH3	ATCAACACTGAAGCAGGTGAAATCCTTAACCCTGTTTGTCACCCATTATCCGCCAGTTTG	12911	216.2	212.3	7.79614	7.70726	171	263	123	303	221	261	294	154.5	200.5	151.5	7.75128	7.84876	7.48783	8.37736	7.51548	7.94278	8.00468	7.46691	7.564	7.55792
hsa_circRNA_010450	0.305038	0.90292	1.06345	up	ASCRP3002738	hsa_circ_0010450	circBase	chr1	-	21137230	21139732	exonic	NM_001198801	EIF4G3	ATCAACCTGCCAGCTAATCTAGACGAAATCCAGATGAGTTCACCTACATTCCTTAGAGCT	229	66	61.3	6.22958	6.14083	60	61	48	62.5	98.5	54.5	63	60	73	56	6.24589	6.06621	6.08269	6.29204	6.46108	6.0153	6.12755	6.14845	6.22344	6.18939
hsa_circRNA_007408	0.401281	0.931112	1.06534	up	ASCRP3002741	hsa_circ_0007408	circBase	chr2	+	36764604	36764689	sense overlapping	NM_016441	CRIM1	ATCAACGTGGAAGGAAGTTGCTGCCCAATGTGTCCAGACCCTCTGCTCGACCGTCAGCTG	85	230.7	230.9	7.96561	7.87429	221	253	187	223	269.5	213	239	240	247	215.5	8.12448	7.80423	8.09959	7.96226	7.83747	7.68596	7.71789	8.0992	7.86737	8.00103
hsa_circRNA_005537	0.36744	0.923656	1.11207	up	ASCRP3002742	hsa_circ_0005537	circBase	chr5	-	137654907	137664218	exonic	NM_001790	CDC25C	ATCAAGAAGCAAAGGTCACCTGGATTCTTCAGGACTTCAGGAAGTGCATTTAGCTGGGAT	326	48.4	40.2	5.80577	5.65252	35	60	32	34	81	36	52	40	43	30	5.66227	6.06621	5.551	5.51945	6.22991	5.6219	5.89499	5.6219	5.66796	5.45588
hsa_circRNA_102528	0.394583	0.927699	1.07997	up	ASCRP3002743	hsa_circ_0050531	circBase	chr19	+	34929549	34934816	exonic	NM_005499	UBA2	ATCAAGAAGTATCTCCTGACAGAGCTGACCCTGAAGCTGCCTGGTGTGACCGAGTGTTAT	190	113.4	108.3	6.95703	6.84604	110	108	89	108	152	88	108	122.5	120	103	7.10151	6.69603	7.02431	6.95483	7.00848	6.55703	6.70006	7.12824	6.84466	7.00021
hsa_circRNA_038343	0.914168	0.993658	1.01229	up	ASCRP3002744	hsa_circ_0038343	circBase	chr16	+	19627435	19644494	exonic	NM_020314	C16orf62	ATCAAGCACATGACTCCAGATCGTGCATTTGAAGATTCCTACCCCCAGGTGGGAATGGAA	612	94.2	97.1	6.73487	6.71725	88	95	81	98	109	75	89	130	107.5	84	6.8338	6.56009	6.86998	6.84157	6.56889	6.40769	6.47535	7.21202	6.70214	6.78903
hsa_circRNA_020068	0.741074	0.985062	1.03834	up	ASCRP3002745	hsa_circ_0020068	circBase	chr10	-	116211382	116247775	exonic	NM_001003408	ABLIM1	ATCAAGGAATCAACATTTACCGAAAGCCACCCATCTACAAACAGCATGGCTCCACCGTTT	696	248.7	255.2	8.04008	7.9858	183	330	232	214.5	284	242	239.5	265.5	338	191	7.82419	8.12796	8.41599	7.90391	7.92836	7.83684	7.72571	8.24252	8.29593	7.82799
hsa_circRNA_100675	0.479691	0.954208	1.09525	up	ASCRP3002747	hsa_circ_0003839	circBase	chr10	+	104119940	104120152	exonic	NM_004193	GBF1	ATCAAGGATGAGATGTGCCGTCACTTATTCCAGGCACAGCTTTGGTCCCCTATGGTCTTC	212	201.3	193.3	7.75687	7.62561	199.5	190	162	177	278	136.5	195.5	215.5	229	190	7.96803	7.41444	7.86119	7.64372	7.89698	7.1285	7.48104	7.9322	7.75045	7.8359
hsa_circRNA_400670	0.14694	0.830831	1.03846	up	ASCRP3002750		25242744	chr10	-	123298105	123325218	exonic	NM_000141	FGFR2	ATCAATCACACGTACCACCTGGATGTTGTGGAGCCACCAACCAAATACCAAATCTCTCAA	639	34	33.6	5.51504	5.46059	34	33	33	32.5	37.5	33	31	35	38	31	5.50897	5.46348	5.551	5.58339	5.46837	5.43663	5.38078	5.52673	5.48721	5.47163
hsa_circRNA_102239	0.794102	0.990946	1.01633	up	ASCRP3002764	hsa_circ_0000817	circBase	chr17	+	80521229	80529746	exonic	NM_004514	FOXK2	ATCACTAAAAATTATCCCTACTACAGGACTGCGGACAAGGGCTGGCAGGTGCACATTCAG	490	44.9	43.9	5.75363	5.73025	36	48	38	39.5	63	45	48	36	51	39.5	5.54946	5.77757	5.78107	5.71536	5.94468	5.76746	5.79152	5.49625	5.79932	5.79672
hsa_circRNA_072697	0.851635	0.993366	1.03193	up	ASCRP3002765	hsa_circ_0072697	circBase	chr5	+	64863339	64868113	exonic	NM_015342	PPWD1	ATCACTAAGCTCTTAGAGTTTGAAAGAGTCTATCTTGATAATCTCCCCAGTGCATCCATG	773	1117.4	1314.1	10.3036	10.2583	1281.5	1092.5	887	1053	1273	1026	1211	1575	1452.5	1306	10.6462	9.83045	10.4895	10.3259	10.226	9.75356	9.90193	10.7362	10.3149	10.5846
hsa_circRNA_015808	0.987382	0.999394	1.00082	up	ASCRP3002766	hsa_circ_0015808	circBase	chr1	+	198248083	198266370	exonic	NM_133494	NEK7	ATCACTATTCAGAAGAAATATAAAACCAGCTAATGTGTTCATTACAGCCACTGGGGTGGT	317	36.8	37.7	5.59644	5.59526	36	35	39	30	44	38	38	36.5	39	37	5.62482	5.54638	5.78107	5.41098	5.61896	5.56119	5.61749	5.54406	5.51056	5.74299
hsa_circRNA_401923	0.486882	0.957429	1.02876	up	ASCRP3002769		25242744	chr18	-	12680660	12680827	exonic	NM_024899	CEP76	ATCACTTTTTGGGAGAGTTTAACAGGACACAGGGTGACTGTGAAGATCACGCTAACCTTC	167	29.8	30.4	5.38636	5.34546	34	27.5	29.5	26	32	29	31	30	31	31	5.59335	5.30342	5.36401	5.30525	5.36576	5.3245	5.38078	5.31253	5.31728	5.39221
hsa_circRNA_104695	0.347359	0.918157	1.08703	up	ASCRP3002772	hsa_circ_0004380	circBase	chr8	-	141407718	141415797	exonic	NM_031466	TRAPPC9	ATCAGAATTTCTTCAGAATGCAGTTTACATTAACCTTCGACAGGTGCCCTCACCACCAAT	248	131.9	124.3	7.16082	7.04042	109	137	111	122.5	180	98	127	135.5	149.5	111.5	7.09137	6.99796	7.34549	7.12262	7.24666	6.71153	6.91221	7.31229	7.1545	7.11158
hsa_circRNA_405163	0.921795	0.993658	1.00457	up	ASCRP3002775		25070500	chr13	+	78293666	78320990	exonic	NM_001040153	SLAIN1	ATCAGCAACCAAATAGGACCAATGGAGGTTATACATTGGCTCTTCAAAGACGTTCACCTC	632	34.5	35.4	5.50696	5.50038	30	36	34	29.5	43	27	40	37	44	29	5.37731	5.59634	5.551	5.45916	5.551	5.3245	5.57585	5.52673	5.61896	5.45588
hsa_circRNA_102478	0.617854	0.973117	1.02813	up	ASCRP3002776	hsa_circ_0008942	circBase	chr19	+	17273159	17278874	exonic	NM_001130065	MYO9B	ATCAGCAAGAAACCCACGGGCCTCTTCTACCTGCTGGACGAGGAGAGCAAGCCATCACTG	374	470.7	511.8	8.98641	8.94638	415	607	360	424	547.5	618	627	436	446	432	9.01048	8.95553	9.11779	8.90902	8.93923	9.07296	9.01153	8.95553	8.68556	9.00635
hsa_circRNA_037798	0.159668	0.83509	1.29515	up	ASCRP3002777	hsa_circ_0037798	circBase	chr16	-	8946801	8949183	sense overlapping	NM_001042476	CARHSP1	ATCAGCCATCTTTCTCCCAATAAATTTTTGTTTTGTGCAAGGTGTGGAAGGGGAGTATGT	2382	9743.8	11854.1	13.5887	13.2156	7587	14804	5808	9907	10613	18864	16781	8293	6967	8365.5	13.3185	13.7193	13.652	13.7426	13.511	13.8254	13.4652	13.1358	12.4448	13.2067
hsa_circRNA_100854	0.605584	0.970507	1.04923	up	ASCRP3002782	hsa_circ_0004144	circBase	chr11	-	66444138	66444562	exonic	NM_031492	RBM4B	ATCAGGGGCCTTGACAACACAGAGTTTCAAGGCTCTTGTCAGGATGGTGAAGCTGTTCAT	424	48.1	43.5	5.8277	5.75837	32	53	41	34.5	80	42	49.5	41	47.5	37.5	5.50897	5.90426	5.83977	5.6463	6.23922	5.79672	5.84354	5.6542	5.78892	5.70848
hsa_circRNA_102961	0.562243	0.967986	1.05736	up	ASCRP3002784	hsa_circ_0058916	circBase	chr2	-	240929490	240951113	exonic	NM_004544	NDUFA10	ATCAGTTCAGAGAGCCACATGAAATGAAGATCACCTCTGCCTATCTACAGGACATTGAGA	330	130.5	129.1	7.16133	7.08086	133	130	109.5	124	156	108	128	136	145	128.5	7.39908	6.92454	7.30373	7.13384	7.04546	6.8006	6.9027	7.29212	7.09997	7.30893
hsa_circRNA_406280	0.747053	0.985062	1.05679	up	ASCRP3002787		25070500	chr3	-	49372459	49373029	intronic	ENST00000464168	USP4	ATCATATAACTAGTGTGAGGAGAGGTATCTTATTGACAGCCGGTGGTTCAAGCAGTGGAA	570	103.1	87	6.6465	6.56681	64	133	54	63.5	201	88	101	90	98	58	6.32965	6.98004	6.22344	6.3103	7.38907	6.58367	6.64337	6.7011	6.58367	6.32224
[truncated: 4,435 more rows]

## Sheet: all Down 
Supplemental Table S1: Complete list of dysregulated circRNAs
[truncated: 5,116 more rows]
